# Supplementary material for: Characterization of mineral coatings associated with a Pleistocene‐Holocene rock art style: The Northern Running Figures of the East Alligator River region, western Arnhem Land, Australia
Source: Data Brief. 2016 Dec 20;10:537–43. doi: 10.1016/j.dib.2016.12.024 (PMC5219645; doi:10.1016/j.dib.2016.12.024)
Supplement: Supplementary file 2 — Supplementary material Supplementary Figure 1 (SuppFigure1_Mineral_ID_XRD_scans.docx). Specific minerals fit to X-ray Diffraction data for the samples. Supplementary Figure 2 (SuppFigure2_Mineral_Quant_Rietveld. docx). Rietveld refinement results of minerals fit to X-ray Diffraction data for the samples, plus residuals. Supplementary Table 1 (SuppTable1_BulkSamples_XRD_Raw_Data.xlsx). Raw X-ray Diffraction data for the samples. Supplementary Table 2 (SuppTable2_FTIR_Band_Assignment.docx). Relevant infrared bands identified in the literature. Supplementary Table 3 (SuppTable3_BulkSamples_FTIR_Raw_Data.xlsx). Raw Fourier Transform Infrared data for the samples. [file mmc2.zip]

Archive with 5 entries (5 files):
- SuppFigure1_Mineral_ID_XRD_scans.docx
- SuppFigure2_Mineral_Quant_Rietveld.docx
- SuppTable1_BulkSamples_XRD_Raw_Data.xlsx
- SuppTable2_FTIR_Band_Assignment.docx
- SuppTable3_BulkSamples_FTIR_Raw_Data.xlsx
