# Supplementary material for: Characterization of mineral coatings associated with a Pleistocene‐Holocene rock art style: The Northern Running Figures of the East Alligator River region, western Arnhem Land, Australia
Source: Data Brief. 2016 Dec 20;10:537–43. doi: 10.1016/j.dib.2016.12.024 (PMC5219645; doi:10.1016/j.dib.2016.12.024)
Supplement: Supplementary file 2 — Supplementary material Supplementary Figure 1 (SuppFigure1_Mineral_ID_XRD_scans.docx). Specific minerals fit to X-ray Diffraction data for the samples. Supplementary Figure 2 (SuppFigure2_Mineral_Quant_Rietveld. docx). Rietveld refinement results of minerals fit to X-ray Diffraction data for the samples, plus residuals. Supplementary Table 1 (SuppTable1_BulkSamples_XRD_Raw_Data.xlsx). Raw X-ray Diffraction data for the samples. Supplementary Table 2 (SuppTable2_FTIR_Band_Assignment.docx). Relevant infrared bands identified in the literature. Supplementary Table 3 (SuppTable3_BulkSamples_FTIR_Raw_Data.xlsx). Raw Fourier Transform Infrared data for the samples. [file mmc2.zip › SuppTable1_BulkSamples_XRD_Raw_Data.xlsx]

## Sheet: RLL32_B_2011
2Θ	Intensity
4.02033	8118
4.04659	7961
4.07285	7869
4.09911	7537
4.12537	7430
4.15163	7371
4.17789	7201
4.20415	7138
4.23041	7008
4.25668	7206
4.28294	6759
4.3092	6703
4.33546	6783
4.36172	6579
4.38798	6394
4.41424	6469
4.4405	6220
4.46676	6158
4.49302	6224
4.51928	6200
4.54554	6121
4.5718	6180
4.59806	5981
4.62432	5954
4.65058	6140
4.67684	6125
4.7031	6093
4.72937	6071
4.75563	6179
4.78189	5948
4.80815	6262
4.83441	5991
4.86067	6266
4.88693	6148
4.91319	6108
4.93945	6000
4.96571	5967
4.99197	6097
5.01823	5953
5.04449	6009
5.07075	5892
5.09701	6069
5.12327	5994
5.14953	5883
5.1758	6008
5.20206	5957
5.22832	6071
5.25458	6004
5.28084	6067
5.3071	5868
5.33336	5862
5.35962	6165
5.38588	6045
5.41214	5953
5.4384	5832
5.46466	5964
5.49092	5924
5.51718	5929
5.54344	5997
5.5697	5922
5.59596	5906
5.62222	5947
5.64849	6111
5.67475	5958
5.70101	5755
5.72727	5952
5.75353	5893
5.77979	5771
5.80605	5937
5.83231	5759
5.85857	5821
5.88483	6000
5.91109	5866
5.93735	5883
5.96361	5779
5.98987	5806
6.01613	5822
6.04239	5744
6.06865	5720
6.09491	5810
6.12118	5825
6.14744	5887
6.1737	5907
6.19996	5836
6.22622	5901
6.25248	5722
6.27874	5835
6.305	5675
6.33126	5701
6.35752	5811
6.38378	5696
6.41004	5607
6.4363	5590
6.46256	5696
6.48882	5671
6.51508	5639
6.54134	5571
6.56761	5502
6.59387	5350
6.62013	5528
6.64639	5480
6.67265	5454
6.69891	5488
6.72517	5517
6.75143	5413
6.77769	5338
6.80395	5315
6.83021	5447
6.85647	5270
6.88273	5307
6.90899	5244
6.93525	5314
6.96151	5247
6.98777	5164
7.01403	5171
7.0403	5113
7.06656	5081
7.09282	5129
7.11908	5147
7.14534	5016
7.1716	4913
7.19786	4953
7.22412	5090
7.25038	4963
7.27664	5011
7.3029	5003
7.32916	4993
7.35542	5066
7.38168	4817
7.40794	4903
7.4342	4878
7.46046	5034
7.48672	4832
7.51299	4706
7.53925	4663
7.56551	4762
7.59177	4671
7.61803	4650
7.64429	4806
7.67055	4793
7.69681	4709
7.72307	4583
7.74933	4516
7.77559	4588
7.80185	4648
7.82811	4443
7.85437	4572
7.88063	4493
7.90689	4411
7.93315	4414
7.95942	4404
7.98568	4481
8.01194	4406
8.0382	4553
8.06446	4322
8.09072	4375
8.11698	4226
8.14324	4196
8.1695	4231
8.19576	4207
8.22202	4233
8.24828	4214
8.27454	4152
8.3008	4098
8.32706	4129
8.35332	4083
8.37958	4086
8.40584	4132
8.43211	4128
8.45837	4106
8.48463	4031
8.51089	3996
8.53715	4091
8.56341	4054
8.58967	4061
8.61593	3998
8.64219	3983
8.66845	4029
8.69471	4150
8.72097	4172
8.74723	4068
8.77349	4095
8.79975	4102
8.82601	3935
8.85227	3727
8.87853	3706
8.9048	3663
8.93106	3559
8.95732	3625
8.98358	3685
9.00984	3593
9.0361	3490
9.06236	3552
9.08862	3488
9.11488	3581
9.14114	3535
9.1674	3536
9.19366	3511
9.21992	3564
9.24618	3430
9.27244	3516
9.2987	3490
9.32496	3332
9.35122	3351
9.37749	3432
9.40375	3285
9.43001	3366
9.45627	3207
9.48253	3311
9.50879	3268
9.53505	3311
9.56131	3198
9.58757	3219
9.61383	3202
9.64009	3188
9.66635	3082
9.69261	3194
9.71887	3108
9.74513	3196
9.77139	3142
9.79765	3120
9.82392	3033
9.85018	3108
9.87644	3056
9.9027	3012
9.92896	3125
9.95522	3006
9.98148	3075
10.0077	2827
10.034	2998
10.0603	2954
10.0865	2924
10.1128	2979
10.139	2882
10.1653	2902
10.1916	2914
10.2178	2889
10.2441	2851
10.2703	2834
10.2966	2860
10.3229	2966
10.3491	2937
10.3754	2752
10.4016	2759
10.4279	2881
10.4542	2923
10.4804	2766
10.5067	2794
10.533	2800
10.5592	2774
10.5855	2675
10.6117	2683
10.638	2754
10.6643	2777
10.6905	2722
10.7168	2880
10.743	2702
10.7693	2709
10.7956	2708
10.8218	2637
10.8481	2703
10.8743	2651
10.9006	2620
10.9269	2613
10.9531	2539
10.9794	2579
11.0056	2709
11.0319	2617
11.0582	2649
11.0844	2549
11.1107	2532
11.1369	2631
11.1632	2502
11.1895	2632
11.2157	2579
11.242	2599
11.2682	2483
11.2945	2627
11.3208	2528
11.347	2435
11.3733	2588
11.3995	2602
11.4258	2637
11.4521	2632
11.4783	2750
11.5046	2940
11.5309	3166
11.5571	3058
11.5834	2748
11.6096	2548
11.6359	2527
11.6622	2521
11.6884	2529
11.7147	2499
11.7409	2511
11.7672	2470
11.7935	2458
11.8197	2408
11.846	2464
11.8722	2421
11.8985	2375
11.9248	2538
11.951	2391
11.9773	2416
12.0035	2466
12.0298	2380
12.0561	2347
12.0823	2401
12.1086	2442
12.1348	2506
12.1611	2409
12.1874	2457
12.2136	2482
12.2399	2603
12.2661	2569
12.2924	2526
12.3187	2399
12.3449	2426
12.3712	2297
12.3975	2333
12.4237	2280
12.45	2329
12.4762	2319
12.5025	2333
12.5288	2380
12.555	2357
12.5813	2325
12.6075	2284
12.6338	2291
12.6601	2302
12.6863	2269
12.7126	2229
12.7388	2301
12.7651	2271
12.7914	2292
12.8176	2363
12.8439	2214
12.8701	2181
12.8964	2223
12.9227	2290
12.9489	2157
12.9752	2280
13.0014	2216
13.0277	2243
13.054	2283
13.0802	2291
13.1065	2218
13.1327	2278
13.159	2219
13.1853	2312
13.2115	2162
13.2378	2298
13.264	2298
13.2903	2178
13.3166	2196
13.3428	2189
13.3691	2233
13.3954	2267
13.4216	2147
13.4479	2133
13.4741	2115
13.5004	2210
13.5267	2181
13.5529	2171
13.5792	2260
13.6054	2200
13.6317	2210
13.658	2167
13.6842	2215
13.7105	2117
13.7367	2123
13.763	2136
13.7893	2177
13.8155	2092
13.8418	2103
13.868	2151
13.8943	2194
13.9206	2154
13.9468	2172
13.9731	2117
13.9993	2144
14.0256	2212
14.0519	2120
14.0781	2120
14.1044	2219
14.1306	2109
14.1569	2108
14.1832	2130
14.2094	2084
14.2357	2163
14.262	2060
14.2882	2174
14.3145	2058
14.3407	2253
14.367	2131
14.3933	2105
14.4195	2094
14.4458	2111
14.472	2195
14.4983	2132
14.5246	2164
14.5508	2207
14.5771	2251
14.6033	2242
14.6296	2246
14.6559	2305
14.6821	2409
14.7084	2679
14.7346	2915
14.7609	3673
14.7872	5013
14.8134	7121
14.8397	7252
14.8659	5568
14.8922	3831
14.9185	2910
14.9447	2657
14.971	2411
14.9972	2399
15.0235	2329
15.0498	2415
15.076	2298
15.1023	2506
15.1285	2740
15.1548	3099
15.1811	3511
15.2073	3262
15.2336	2876
15.2599	2540
15.2861	2316
15.3124	2184
15.3386	2144
15.3649	2227
15.3912	2199
15.4174	2140
15.4437	2212
15.4699	2178
15.4962	2193
15.5225	2131
15.5487	2010
15.575	1995
15.6012	1972
15.6275	2054
15.6538	2042
15.68	2031
15.7063	1941
15.7325	1966
15.7588	1923
15.7851	1903
15.8113	1977
15.8376	1918
15.8638	1835
15.8901	1973
15.9164	1875
15.9426	2018
15.9689	1896
15.9951	2023
16.0214	1970
16.0477	1864
16.0739	2015
16.1002	1880
16.1265	1892
16.1527	1849
16.179	1926
16.2052	1890
16.2315	1935
16.2578	1922
16.284	1888
16.3103	1827
16.3365	1892
16.3628	1901
16.3891	1868
16.4153	1930
16.4416	1957
16.4678	1915
16.4941	1934
16.5204	1882
16.5466	1872
16.5729	1919
16.5991	1933
16.6254	1958
16.6517	1882
16.6779	1842
16.7042	1901
16.7304	1857
16.7567	1842
16.783	1913
16.8092	1890
16.8355	1907
16.8617	1896
16.888	1860
16.9143	1845
16.9405	1906
16.9668	1949
16.993	1948
17.0193	1905
17.0456	1902
17.0718	1931
17.0981	1876
17.1244	1910
17.1506	1923
17.1769	1875
17.2031	1897
17.2294	1893
17.2557	1808
17.2819	1838
17.3082	1836
17.3344	1828
17.3607	1829
17.387	1844
17.4132	1853
17.4395	1873
17.4657	1907
17.492	1864
17.5183	1928
17.5445	2030
17.5708	1911
17.597	1957
17.6233	1939
17.6496	2054
17.6758	2013
17.7021	1979
17.7283	1966
17.7546	1991
17.7809	1962
17.8071	1949
17.8334	1976
17.8596	1967
17.8859	1947
17.9122	1905
17.9384	1887
17.9647	1792
17.991	1842
18.0172	1869
18.0435	1744
18.0697	1859
18.096	1745
18.1223	1804
18.1485	1745
18.1748	1768
18.201	1722
18.2273	1749
18.2536	1785
18.2798	1799
18.3061	1677
18.3323	1717
18.3586	1699
18.3849	1729
18.4111	1756
18.4374	1702
18.4636	1713
18.4899	1816
18.5162	1719
18.5424	1728
18.5687	1707
18.5949	1709
18.6212	1681
18.6475	1682
18.6737	1677
18.7	1714
18.7262	1719
18.7525	1688
18.7788	1761
18.805	1720
18.8313	1725
18.8575	1716
18.8838	1684
18.9101	1665
18.9363	1711
18.9626	1734
18.9889	1738
19.0151	1699
19.0414	1780
19.0676	1772
19.0939	1694
19.1202	1739
19.1464	1645
19.1727	1749
19.1989	1591
19.2252	1625
19.2515	1622
19.2777	1700
19.304	1799
19.3302	1724
19.3565	1719
19.3828	1674
19.409	1779
19.4353	1796
19.4615	1831
19.4878	1940
19.5141	1992
19.5403	1895
19.5666	1838
19.5928	1792
19.6191	1844
19.6454	1891
19.6716	1851
19.6979	1954
19.7241	1753
19.7504	1879
19.7767	1821
19.8029	1856
19.8292	1749
19.8555	1781
19.8817	1841
19.908	1789
19.9342	1806
19.9605	1831
19.9868	1763
20.013	1718
20.0393	1751
20.0655	1764
20.0918	1760
20.1181	1745
20.1443	1815
20.1706	1749
20.1968	1744
20.2231	1748
20.2494	1729
20.2756	1795
20.3019	1703
20.3281	1694
20.3544	1739
20.3807	1748
20.4069	1700
20.4332	1668
20.4594	1695
20.4857	1720
20.512	1814
20.5382	1806
20.5645	1812
20.5907	2036
20.617	2121
20.6433	2103
20.6695	2165
20.6958	2297
20.722	2938
20.7483	4286
20.7746	4654
20.8008	3642
20.8271	3186
20.8534	2146
20.8796	1880
20.9059	1656
20.9321	1843
20.9584	1672
20.9847	1702
21.0109	1687
21.0372	1665
21.0634	1703
21.0897	1628
21.116	1692
21.1422	1596
21.1685	1670
21.1947	1620
21.221	1640
21.2473	1636
21.2735	1635
21.2998	1668
21.326	1667
21.3523	1678
21.3786	1738
21.4048	1665
21.4311	1705
21.4573	1689
21.4836	1602
21.5099	1711
21.5361	1691
21.5624	1732
21.5886	1618
21.6149	1584
21.6412	1657
21.6674	1665
21.6937	1632
21.72	1557
21.7462	1643
21.7725	1673
21.7987	1637
21.825	1510
21.8513	1605
21.8775	1685
21.9038	1699
21.93	1619
21.9563	1660
21.9826	1604
22.0088	1676
22.0351	1628
22.0613	1579
22.0876	1584
22.1139	1591
22.1401	1607
22.1664	1528
22.1926	1535
22.2189	1648
22.2452	1635
22.2714	1633
22.2977	1572
22.3239	1567
22.3502	1583
22.3765	1647
22.4027	1609
22.429	1640
22.4552	1563
22.4815	1558
22.5078	1572
22.534	1589
22.5603	1664
22.5865	1515
22.6128	1548
22.6391	1572
22.6653	1629
22.6916	1605
22.7179	1607
22.7441	1592
22.7704	1592
22.7966	1608
22.8229	1606
22.8492	1741
22.8754	1664
22.9017	1646
22.9279	1626
22.9542	1582
22.9805	1604
23.0067	1560
23.033	1548
23.0592	1546
23.0855	1586
23.1118	1597
23.138	1459
23.1643	1539
23.1905	1551
23.2168	1606
23.2431	1648
23.2693	1680
23.2956	1749
23.3218	1719
23.3481	1803
23.3744	1849
23.4006	1793
23.4269	1840
23.4531	1786
23.4794	1785
23.5057	1759
23.5319	1672
23.5582	1620
23.5845	1567
23.6107	1559
23.637	1607
23.6632	1577
23.6895	1564
23.7158	1653
23.742	1632
23.7683	1553
23.7945	1598
23.8208	1637
23.8471	1546
23.8733	1629
23.8996	1700
23.9258	1657
23.9521	1631
23.9784	1643
24.0046	1627
24.0309	1579
24.0571	1606
24.0834	1657
24.1097	1760
24.1359	1737
24.1622	1823
24.1884	1975
24.2147	2226
24.241	2890
24.2672	4369
24.2935	5388
24.3197	4536
24.346	3996
24.3723	3275
24.3985	2348
24.4248	1962
24.451	1839
24.4773	1755
24.5036	1658
24.5298	1698
24.5561	1603
24.5824	1616
24.6086	1581
24.6349	1651
24.6611	1587
24.6874	1555
24.7137	1626
24.7399	1674
24.7662	1725
24.7924	1668
24.8187	1621
24.845	1584
24.8712	1579
24.8975	1578
24.9237	1630
24.95	1521
24.9763	1548
25.0025	1566
25.0288	1570
25.055	1559
25.0813	1586
25.1076	1536
25.1338	1605
25.1601	1648
25.1863	1732
25.2126	1663
25.2389	1718
25.2651	1741
25.2914	1817
25.3176	1886
25.3439	1986
25.3702	2152
25.3964	2438
25.4227	3025
25.449	4991
25.4752	7471
25.5015	7194
25.5277	5575
25.554	4964
25.5803	3372
25.6065	2269
25.6328	1960
25.659	1891
25.6853	1746
25.7116	1688
25.7378	1642
25.7641	1685
25.7903	1726
25.8166	1618
25.8429	1644
25.8691	1681
25.8954	1625
25.9216	1599
25.9479	1612
25.9742	1630
26.0004	1691
26.0267	1624
26.0529	1608
26.0792	1630
26.1055	1613
26.1317	1591
26.158	1562
26.1842	1506
26.2105	1606
26.2368	1532
26.263	1656
26.2893	1675
26.3155	1682
26.3418	1773
26.3681	1745
26.3943	1857
26.4206	2218
26.4469	2584
26.4731	3356
26.4994	6136
26.5256	14321
26.5519	19020
26.5782	12195
26.6044	11476
26.6307	9009
26.6569	4182
26.6832	2649
26.7095	2286
26.7357	1984
26.762	1961
26.7882	1831
26.8145	1714
26.8408	1684
26.867	1680
26.8933	1574
26.9195	1560
26.9458	1604
26.9721	1503
26.9983	1539
27.0246	1527
27.0508	1600
27.0771	1532
27.1034	1532
27.1296	1445
27.1559	1411
27.1821	1462
27.2084	1511
27.2347	1431
27.2609	1481
27.2872	1420
27.3135	1502
27.3397	1498
27.366	1507
27.3922	1458
27.4185	1494
27.4448	1452
27.471	1446
27.4973	1455
27.5235	1520
27.5498	1453
27.5761	1483
27.6023	1479
27.6286	1520
27.6548	1476
27.6811	1475
27.7074	1527
27.7336	1592
27.7599	1550
27.7861	1609
27.8124	1600
27.8387	1578
27.8649	1626
27.8912	1636
27.9174	1617
27.9437	1546
27.97	1545
27.9962	1552
28.0225	1573
28.0487	1458
28.075	1475
28.1013	1492
28.1275	1515
28.1538	1540
28.1801	1417
28.2063	1447
28.2326	1509
28.2588	1493
28.2851	1445
28.3114	1467
28.3376	1413
28.3639	1424
28.3901	1487
28.4164	1438
28.4427	1402
28.4689	1462
28.4952	1479
28.5214	1406
28.5477	1482
28.574	1469
28.6002	1522
28.6265	1524
28.6527	1450
28.679	1429
28.7053	1393
28.7315	1506
28.7578	1524
28.784	1364
28.8103	1463
28.8366	1382
28.8628	1435
28.8891	1447
28.9153	1391
28.9416	1507
28.9679	1523
28.9941	1593
29.0204	1641
29.0466	1639
29.0729	1600
29.0992	1603
29.1254	1613
29.1517	1428
29.178	1419
29.2042	1484
29.2305	1452
29.2567	1512
29.283	1393
29.3093	1381
29.3355	1483
29.3618	1419
29.388	1430
29.4143	1503
29.4406	1541
29.4668	1665
29.4931	1533
29.5193	1665
29.5456	1687
29.5719	1720
29.5981	1889
29.6244	1987
29.6506	1994
29.6769	1939
29.7032	1949
29.7294	1910
29.7557	1950
29.7819	1981
29.8082	2048
29.8345	2169
29.8607	2165
29.887	2274
29.9132	2266
29.9395	2450
29.9658	3022
29.992	3832
30.0183	3983
30.0446	3379
30.0708	3215
30.0971	2817
30.1233	2287
30.1496	1970
30.1759	1876
30.2021	1727
30.2284	1676
30.2546	1700
30.2809	1660
30.3072	1625
30.3334	1592
30.3597	1477
30.3859	1577
30.4122	1553
30.4385	1458
30.4647	1525
30.491	1630
30.5172	1637
30.5435	1736
30.5698	1789
30.596	1679
30.6223	1679
30.6485	1706
30.6748	1693
30.7011	1707
30.7273	1721
30.7536	1715
30.7798	1716
30.8061	1758
30.8324	1628
30.8586	1550
30.8849	1591
30.9111	1513
30.9374	1554
30.9637	1589
30.9899	1641
31.0162	1623
31.0425	1634
31.0687	1694
31.095	1685
31.1212	1656
31.1475	1581
31.1738	1565
31.2	1710
31.2263	1563
31.2525	1586
31.2788	1581
31.3051	1665
31.3313	1672
31.3576	1779
31.3838	1805
31.4101	1744
31.4364	1694
31.4626	1715
31.4889	1499
31.5151	1498
31.5414	1518
31.5677	1509
31.5939	1473
31.6202	1487
31.6464	1421
31.6727	1448
31.699	1487
31.7252	1520
31.7515	1477
31.7777	1382
31.804	1354
31.8303	1393
31.8565	1347
31.8828	1395
31.9091	1344
31.9353	1339
31.9616	1360
31.9878	1386
32.0141	1385
32.0404	1296
32.0666	1311
32.0929	1293
32.1191	1366
32.1454	1262
32.1717	1262
32.1979	1317
32.2242	1289
32.2504	1318
32.2767	1268
32.303	1258
32.3292	1245
32.3555	1195
32.3817	1296
32.408	1331
32.4343	1252
32.4605	1213
32.4868	1274
32.513	1221
32.5393	1273
32.5656	1286
32.5918	1348
32.6181	1292
32.6443	1203
32.6706	1250
32.6969	1250
32.7231	1243
32.7494	1226
32.7756	1189
32.8019	1324
32.8282	1248
32.8544	1240
32.8807	1260
32.907	1242
32.9332	1162
32.9595	1258
32.9857	1280
33.012	1244
33.0383	1158
33.0645	1258
33.0908	1215
33.117	1179
33.1433	1160
33.1696	1190
33.1958	1180
33.2221	1208
33.2483	1246
33.2746	1172
33.3009	1220
33.3271	1272
33.3534	1182
33.3796	1241
33.4059	1166
33.4322	1146
33.4584	1183
33.4847	1128
33.5109	1173
33.5372	1070
33.5635	1118
33.5897	1176
33.616	1111
33.6422	1070
33.6685	1188
33.6948	1233
33.721	1156
33.7473	1113
33.7736	1166
33.7998	1149
33.8261	1199
33.8523	1186
33.8786	1174
33.9049	1154
33.9311	1173
33.9574	1180
33.9836	1146
34.0099	1155
34.0362	1184
34.0624	1101
34.0887	1129
34.1149	1190
34.1412	1159
34.1675	1149
34.1937	1208
34.22	1173
34.2462	1243
34.2725	1231
34.2988	1246
34.325	1236
34.3513	1229
34.3775	1185
34.4038	1175
34.4301	1252
34.4563	1282
34.4826	1289
34.5088	1357
34.5351	1359
34.5614	1240
34.5876	1297
34.6139	1289
34.6401	1216
34.6664	1290
34.6927	1261
34.7189	1249
34.7452	1286
34.7715	1254
34.7977	1284
34.824	1341
34.8502	1409
34.8765	1541
34.9028	1501
34.929	1638
34.9553	1798
34.9815	2234
35.0078	3462
35.0341	6584
35.0603	9252
35.0866	6907
35.1128	4862
35.1391	5505
35.1654	4934
35.1916	2844
35.2179	1838
35.2441	1604
35.2704	1306
35.2967	1406
35.3229	1253
35.3492	1158
35.3754	1170
35.4017	1155
35.428	1246
35.4542	1259
35.4805	1264
35.5067	1172
35.533	1253
35.5593	1208
35.5855	1204
35.6118	1232
35.6381	1209
35.6643	1201
35.6906	1191
35.7168	1184
35.7431	1287
35.7694	1343
35.7956	1361
35.8219	1555
35.8481	1796
35.8744	1935
35.9007	1807
35.9269	1675
35.9532	1650
35.9794	1494
36.0057	1415
36.032	1267
36.0582	1214
36.0845	1242
36.1107	1094
36.137	1220
36.1633	1168
36.1895	1119
36.2158	1067
36.242	1104
36.2683	1126
36.2946	1053
36.3208	1054
36.3471	1156
36.3733	1158
36.3996	1329
36.4259	1724
36.4521	2135
36.4784	1737
36.5046	1453
36.5309	1650
36.5572	1623
36.5834	1288
36.6097	1265
36.636	1191
36.6622	1134
36.6885	1090
36.7147	1068
36.741	1116
36.7673	1057
36.7935	1074
36.8198	1058
36.846	998
36.8723	1008
36.8986	1069
36.9248	1066
36.9511	1002
36.9773	1054
37.0036	1093
37.0299	1117
37.0561	1113
37.0824	1107
37.1086	1114
37.1349	1097
37.1612	1142
37.1874	1052
37.2137	1025
37.2399	1060
37.2662	1068
37.2925	1073
37.3187	1007
37.345	1027
37.3712	1029
37.3975	1096
37.4238	1088
37.45	1072
37.4763	1074
37.5026	1086
37.5288	1125
37.5551	1211
37.5813	1316
37.6076	1566
37.6339	1967
37.6601	3093
37.6864	4211
37.7126	3165
37.7389	2218
37.7652	2508
37.7914	2586
37.8177	1898
37.8439	1399
37.8702	1232
37.8965	1195
37.9227	1155
37.949	1215
37.9752	1188
38.0015	1368
38.0278	1586
38.054	1829
38.0803	1928
38.1065	1762
38.1328	1700
38.1591	1874
38.1853	1929
38.2116	1873
38.2378	1710
38.2641	1536
38.2904	1497
38.3166	1451
38.3429	1361
38.3691	1238
38.3954	1130
38.4217	1176
38.4479	1010
38.4742	1067
38.5005	1058
38.5267	1020
38.553	1010
38.5792	972
38.6055	1047
38.6318	1072
38.658	1040
38.6843	1060
38.7105	1015
38.7368	992
38.7631	1031
38.7893	968
38.8156	1025
38.8418	956
38.8681	979
38.8944	1057
38.9206	985
38.9469	898
38.9731	988
38.9994	972
39.0257	1052
39.0519	1003
39.0782	1040
39.1044	983
39.1307	999
39.157	968
39.1832	919
39.2095	990
39.2357	938
39.262	980
39.2883	1002
39.3145	1058
39.3408	1248
39.3671	1599
39.3933	1443
39.4196	1143
39.4458	1151
39.4721	1297
39.4984	1253
39.5246	1106
39.5509	1022
39.5771	1026
39.6034	1033
39.6297	1139
39.6559	1148
39.6822	1365
39.7084	1476
39.7347	1320
39.761	1294
39.7872	1361
39.8135	1347
39.8397	1314
39.866	1302
39.8923	1224
39.9185	1177
39.9448	1155
39.971	1181
39.9973	1131
40.0236	1128
40.0498	1124
40.0761	1037
40.1023	1072
40.1286	1039
40.1549	1100
40.1811	1281
40.2074	1322
40.2336	1167
40.2599	1058
40.2862	1152
40.3124	1173
40.3387	1043
40.365	1041
40.3912	974
40.4175	990
40.4437	1000
40.47	952
40.4963	984
40.5225	948
40.5488	963
40.575	1018
40.6013	960
40.6276	1046
40.6538	1059
40.6801	1149
40.7063	1151
40.7326	1046
40.7589	1088
40.7851	1088
40.8114	1043
40.8376	999
40.8639	1044
40.8902	1007
40.9164	902
40.9427	957
40.9689	920
40.9952	942
41.0215	940
41.0477	902
41.074	937
41.1002	961
41.1265	876
41.1528	870
41.179	918
41.2053	914
41.2316	907
41.2578	880
41.2841	895
41.3103	836
41.3366	975
41.3629	914
41.3891	867
41.4154	910
41.4416	967
41.4679	909
41.4942	929
41.5204	872
41.5467	896
41.5729	928
41.5992	932
41.6255	975
41.6517	839
41.678	972
41.7042	900
41.7305	905
41.7568	908
41.783	876
41.8093	928
41.8355	964
41.8618	871
41.8881	876
41.9143	929
41.9406	977
41.9668	880
41.9931	940
42.0194	907
42.0456	924
42.0719	950
42.0981	955
42.1244	964
42.1507	877
42.1769	913
42.2032	955
42.2295	962
42.2557	1018
42.282	957
42.3082	1063
42.3345	1285
42.3608	1319
42.387	1254
42.4133	1104
42.4395	1131
42.4658	1158
42.4921	1088
42.5183	961
42.5446	938
42.5708	889
42.5971	889
42.6234	882
42.6496	867
42.6759	867
42.7021	881
42.7284	891
42.7547	835
42.7809	908
42.8072	918
42.8334	846
42.8597	889
42.886	869
42.9122	938
42.9385	934
42.9647	964
42.991	992
43.0173	989
43.0435	1039
43.0698	1083
43.0961	1141
43.1223	1222
43.1486	1373
43.1748	1664
43.2011	2414
43.2274	4437
43.2536	7832
43.2799	7263
43.3061	4293
43.3324	3244
43.3587	4245
43.3849	4759
43.4112	3087
43.4374	1928
43.4637	1570
43.49	1623
43.5162	1475
43.5425	1274
43.5687	1213
43.595	1249
43.6213	1168
43.6475	1074
43.6738	995
43.7	942
43.7263	927
43.7526	944
43.7788	899
43.8051	863
43.8313	827
43.8576	889
43.8839	858
43.9101	850
43.9364	861
43.9626	847
43.9889	835
44.0152	862
44.0414	834
44.0677	804
44.094	853
44.1202	787
44.1465	875
44.1727	813
44.199	837
44.2253	843
44.2515	819
44.2778	854
44.304	873
44.3303	854
44.3566	852
44.3828	797
44.4091	848
44.4353	851
44.4616	829
44.4879	850
44.5141	862
44.5404	843
44.5666	821
44.5929	866
44.6192	768
44.6454	788
44.6717	861
44.6979	815
44.7242	890
44.7505	832
44.7767	864
44.803	872
44.8292	839
44.8555	840
44.8818	876
44.908	847
44.9343	809
44.9606	832
44.9868	854
45.0131	871
45.0393	811
45.0656	831
45.0919	848
45.1181	895
45.1444	917
45.1706	922
45.1969	874
45.2232	881
45.2494	940
45.2757	920
45.3019	936
45.3282	977
45.3545	928
45.3807	978
45.407	974
45.4332	969
45.4595	861
45.4858	857
45.512	954
45.5383	958
45.5645	892
45.5908	906
45.6171	930
45.6433	970
45.6696	1149
45.6958	1346
45.7221	1400
45.7484	1357
45.7746	1203
45.8009	1128
45.8271	1197
45.8534	1110
45.8797	1033
45.9059	1005
45.9322	913
45.9585	933
45.9847	807
46.011	873
46.0372	859
46.0635	945
46.0898	989
46.116	844
46.1423	839
46.1685	890
46.1948	901
46.2211	921
46.2473	977
46.2736	980
46.2998	910
46.3261	900
46.3524	904
46.3786	988
46.4049	1045
46.4311	1100
46.4574	1185
46.4837	950
46.5099	952
46.5362	1004
46.5624	981
46.5887	1060
46.615	954
46.6412	905
46.6675	840
46.6937	845
46.72	900
46.7463	881
46.7725	865
46.7988	991
46.8251	993
46.8513	1064
46.8776	1066
46.9038	1050
46.9301	996
46.9564	1007
46.9826	1025
47.0089	960
47.0351	939
47.0614	929
47.0877	974
47.1139	980
47.1402	1005
47.1664	993
47.1927	946
47.219	947
47.2452	930
47.2715	893
47.2977	947
47.324	891
47.3503	849
47.3765	865
47.4028	907
47.429	843
47.4553	917
47.4816	914
47.5078	894
47.5341	908
47.5603	836
47.5866	889
47.6129	930
47.6391	905
47.6654	891
47.6916	901
47.7179	950
47.7442	918
47.7704	903
47.7967	991
47.823	885
47.8492	950
47.8755	944
47.9017	881
47.928	927
47.9543	938
47.9805	980
48.0068	1017
48.033	934
48.0593	960
48.0856	938
48.1118	950
48.1381	948
48.1643	876
48.1906	903
48.2169	875
48.2431	890
48.2694	899
48.2956	872
48.3219	891
48.3482	804
48.3744	855
48.4007	812
48.4269	857
48.4532	759
48.4795	848
48.5057	830
48.532	851
48.5582	815
48.5845	872
48.6108	792
48.637	833
48.6633	771
48.6896	866
48.7158	802
48.7421	835
48.7683	824
48.7946	804
48.8209	817
48.8471	877
48.8734	922
48.8996	838
48.9259	835
48.9522	909
48.9784	864
49.0047	903
49.0309	832
49.0572	843
49.0835	833
49.1097	859
49.136	831
49.1622	867
49.1885	804
49.2148	901
49.241	920
49.2673	930
49.2935	918
49.3198	848
49.3461	953
49.3723	894
49.3986	850
49.4248	782
49.4511	831
49.4774	828
49.5036	820
49.5299	835
49.5562	816
49.5824	792
49.6087	774
49.6349	777
49.6612	815
49.6875	851
49.7137	809
49.74	759
49.7662	771
49.7925	853
49.8188	815
49.845	866
49.8713	942
49.8975	980
49.9238	911
49.9501	915
49.9763	998
50.0026	1251
50.0288	1797
50.0551	2051
50.0814	1474
50.1076	1152
50.1339	1129
50.1601	1324
50.1864	1514
50.2127	1251
50.2389	1062
50.2652	937
50.2914	883
50.3177	905
50.344	853
50.3702	853
50.3965	811
50.4227	860
50.449	767
50.4753	761
50.5015	817
50.5278	773
50.5541	828
50.5803	778
50.6066	823
50.6328	812
50.6591	858
50.6854	829
50.7116	841
50.7379	923
50.7641	852
50.7904	843
50.8167	930
50.8429	838
50.8692	912
50.8954	858
50.9217	854
50.948	854
50.9742	844
51.0005	841
51.0267	755
51.053	791
51.0793	763
51.1055	757
51.1318	746
51.158	783
51.1843	784
51.2106	775
51.2368	768
51.2631	803
51.2893	727
51.3156	729
51.3419	734
51.3681	815
51.3944	816
51.4207	762
51.4469	801
51.4732	792
51.4994	739
51.5257	751
51.552	773
51.5782	790
51.6045	772
51.6307	773
51.657	740
51.6833	705
51.7095	755
51.7358	822
51.762	741
51.7883	761
51.8146	755
51.8408	789
51.8671	773
51.8933	741
51.9196	765
51.9459	787
51.9721	834
51.9984	776
52.0246	755
52.0509	805
52.0772	853
52.1034	855
52.1297	817
52.1559	864
52.1822	804
52.2085	852
52.2347	891
52.261	915
52.2872	912
52.3135	936
52.3398	1006
52.366	1110
52.3923	1256
52.4186	1866
52.4448	3126
52.4711	3724
52.4973	2525
52.5236	1721
52.5499	1580
52.5761	1971
52.6024	2310
52.6286	2003
52.6549	1414
52.6812	1079
52.7074	1033
52.7337	924
52.7599	894
52.7862	831
52.8125	823
52.8387	842
52.865	781
52.8912	756
52.9175	777
52.9438	741
52.97	834
52.9963	798
53.0225	776
53.0488	776
53.0751	773
53.1013	792
53.1276	795
53.1538	739
53.1801	751
53.2064	757
53.2326	778
53.2589	791
53.2852	770
53.3114	721
53.3377	734
53.3639	705
53.3902	794
53.4165	757
53.4427	777
53.469	715
53.4952	744
53.5215	752
53.5478	733
53.574	745
53.6003	734
53.6265	735
53.6528	706
53.6791	779
53.7053	738
53.7316	739
53.7578	768
53.7841	760
53.8104	721
53.8366	703
53.8629	741
53.8891	680
53.9154	740
53.9417	765
53.9679	785
53.9942	766
54.0204	764
54.0467	742
54.073	736
54.0992	831
54.1255	757
54.1517	703
54.178	799
54.2043	717
54.2305	759
54.2568	742
54.2831	764
54.3093	720
54.3356	684
54.3618	679
54.3881	708
54.4144	719
54.4406	687
54.4669	641
54.4931	708
54.5194	670
54.5457	748
54.5719	709
54.5982	695
54.6244	700
54.6507	718
54.677	720
54.7032	747
54.7295	812
54.7557	929
54.782	1188
54.8083	1047
54.8345	847
54.8608	802
54.887	787
54.9133	869
54.9396	862
54.9658	855
54.9921	784
55.0183	723
55.0446	678
55.0709	694
55.0971	731
55.1234	721
55.1497	723
55.1759	684
55.2022	707
55.2284	873
55.2547	826
55.281	787
55.3072	683
55.3335	738
55.3597	696
55.386	746
55.4123	766
55.4385	722
55.4648	696
55.491	730
55.5173	760
55.5436	692
55.5698	702
55.5961	674
55.6223	750
55.6486	671
55.6749	713
55.7011	689
55.7274	718
55.7536	666
55.7799	700
55.8062	750
55.8324	704
55.8587	724
55.8849	659
55.9112	711
55.9375	738
55.9637	786
55.99	717
56.0162	744
56.0425	728
56.0688	732
56.095	697
56.1213	709
56.1476	728
56.1738	679
56.2001	677
56.2263	667
56.2526	653
56.2789	674
56.3051	681
56.3314	670
56.3576	655
56.3839	646
56.4102	693
56.4364	679
56.4627	658
56.4889	673
[truncated: 514 more rows]

## Sheet: RLL32_B_S1
2Θ	Intensity
4.02033	7517
4.04659	7134
4.07285	6940
4.09911	7006
4.12537	6759
4.15163	6539
4.17789	6365
4.20415	6344
4.23041	6243
4.25668	6118
4.28294	6097
4.3092	6014
4.33546	5954
4.36172	5776
4.38798	5699
4.41424	5580
4.4405	5436
4.46676	5449
4.49302	5496
4.51928	5488
4.54554	5475
4.5718	5440
4.59806	5310
4.62432	5204
4.65058	5353
4.67684	5273
4.7031	5242
4.72937	5255
4.75563	5398
4.78189	5354
4.80815	5469
4.83441	5427
4.86067	5256
4.88693	5201
4.91319	5160
4.93945	5230
4.96571	5168
4.99197	5207
5.01823	5283
5.04449	5252
5.07075	5097
5.09701	5260
5.12327	5107
5.14953	5130
5.1758	5335
5.20206	5269
5.22832	5345
5.25458	5323
5.28084	5146
5.3071	5304
5.33336	5281
5.35962	5157
5.38588	5269
5.41214	5227
5.4384	5444
5.46466	5310
5.49092	5396
5.51718	5332
5.54344	5350
5.5697	5248
5.59596	5270
5.62222	5273
5.64849	5248
5.67475	5191
5.70101	5360
5.72727	5231
5.75353	5199
5.77979	5210
5.80605	5194
5.83231	5177
5.85857	5242
5.88483	5184
5.91109	5228
5.93735	5189
5.96361	5155
5.98987	5264
6.01613	5164
6.04239	5255
6.06865	5200
6.09491	5132
6.12118	5182
6.14744	5136
6.1737	5162
6.19996	5143
6.22622	5148
6.25248	5037
6.27874	5160
6.305	5128
6.33126	5091
6.35752	4985
6.38378	5032
6.41004	4993
6.4363	5028
6.46256	5077
6.48882	5083
6.51508	5185
6.54134	5048
6.56761	5160
6.59387	4993
6.62013	4994
6.64639	4909
6.67265	4951
6.69891	4897
6.72517	4980
6.75143	4956
6.77769	4921
6.80395	4904
6.83021	5019
6.85647	4771
6.88273	4903
6.90899	4906
6.93525	4934
6.96151	4795
6.98777	4869
7.01403	4732
7.0403	4928
7.06656	4850
7.09282	4795
7.11908	4718
7.14534	4749
7.1716	4831
7.19786	4672
7.22412	4794
7.25038	4805
7.27664	4757
7.3029	4777
7.32916	4666
7.35542	4700
7.38168	4691
7.40794	4676
7.4342	4707
7.46046	4617
7.48672	4656
7.51299	4532
7.53925	4554
7.56551	4556
7.59177	4610
7.61803	4578
7.64429	4500
7.67055	4442
7.69681	4605
7.72307	4381
7.74933	4590
7.77559	4487
7.80185	4438
7.82811	4373
7.85437	4360
7.88063	4421
7.90689	4267
7.93315	4359
7.95942	4375
7.98568	4242
8.01194	4289
8.0382	4318
8.06446	4283
8.09072	4251
8.11698	4213
8.14324	4403
8.1695	4177
8.19576	4183
8.22202	4088
8.24828	4176
8.27454	4218
8.3008	4208
8.32706	4291
8.35332	4195
8.37958	4114
8.40584	4101
8.43211	4176
8.45837	4164
8.48463	3981
8.51089	3975
8.53715	4009
8.56341	4000
8.58967	4085
8.61593	3872
8.64219	3970
8.66845	4017
8.69471	3973
8.72097	3931
8.74723	3949
8.77349	3879
8.79975	3873
8.82601	3864
8.85227	3911
8.87853	3717
8.9048	3659
8.93106	3706
8.95732	3771
8.98358	3827
9.00984	3706
9.0361	3709
9.06236	3605
9.08862	3625
9.11488	3694
9.14114	3657
9.1674	3655
9.19366	3585
9.21992	3536
9.24618	3613
9.27244	3573
9.2987	3547
9.32496	3698
9.35122	3564
9.37749	3543
9.40375	3453
9.43001	3494
9.45627	3500
9.48253	3451
9.50879	3419
9.53505	3487
9.56131	3537
9.58757	3252
9.61383	3423
9.64009	3424
9.66635	3338
9.69261	3380
9.71887	3357
9.74513	3352
9.77139	3314
9.79765	3305
9.82392	3307
9.85018	3316
9.87644	3272
9.9027	3200
9.92896	3332
9.95522	3283
9.98148	3322
10.0077	3287
10.034	3208
10.0603	3243
10.0865	3224
10.1128	3141
10.139	3248
10.1653	3141
10.1916	3117
10.2178	3143
10.2441	3199
10.2703	3210
10.2966	3080
10.3229	3042
10.3491	3014
10.3754	3107
10.4016	3134
10.4279	3139
10.4542	3051
10.4804	2995
10.5067	3135
10.533	3028
10.5592	3046
10.5855	2983
10.6117	3047
10.638	2937
10.6643	2996
10.6905	2960
10.7168	3043
10.743	2991
10.7693	3053
10.7956	2982
10.8218	2865
10.8481	2912
10.8743	2939
10.9006	3006
10.9269	2981
10.9531	3026
10.9794	3069
11.0056	3076
11.0319	3187
11.0582	3155
11.0844	3203
11.1107	3240
11.1369	3038
11.1632	2975
11.1895	2962
11.2157	2873
11.242	2948
11.2682	2962
11.2945	2881
11.3208	2947
11.347	2883
11.3733	2925
11.3995	2970
11.4258	3111
11.4521	3297
11.4783	3656
11.5046	4360
11.5309	5469
11.5571	5673
11.5834	4883
11.6096	3824
11.6359	3495
11.6622	3566
11.6884	3533
11.7147	3607
11.7409	3636
11.7672	3549
11.7935	3372
11.8197	3129
11.846	2953
11.8722	2831
11.8985	2870
11.9248	2864
11.951	2774
11.9773	2758
12.0035	2841
12.0298	2746
12.0561	2804
12.0823	2763
12.1086	2754
12.1348	2879
12.1611	2896
12.1874	2944
12.2136	2928
12.2399	2777
12.2661	2835
12.2924	2971
12.3187	2811
12.3449	2696
12.3712	2748
12.3975	2752
12.4237	2659
12.45	2685
12.4762	2756
12.5025	2622
12.5288	2595
12.555	2699
12.5813	2691
12.6075	2608
12.6338	2729
12.6601	2773
12.6863	2732
12.7126	2749
12.7388	2749
12.7651	2745
12.7914	2763
12.8176	2749
12.8439	2686
12.8701	2794
12.8964	2745
12.9227	2801
12.9489	2837
12.9752	2983
13.0014	3085
13.0277	3289
13.054	3681
13.0802	3994
13.1065	4592
13.1327	4911
13.159	5279
13.1853	5088
13.2115	4530
13.2378	3798
13.264	3282
13.2903	3053
13.3166	2826
13.3428	2795
13.3691	2736
13.3954	2669
13.4216	2660
13.4479	2633
13.4741	2653
13.5004	2543
13.5267	2621
13.5529	2639
13.5792	2491
13.6054	2551
13.6317	2602
13.658	2520
13.6842	2486
13.7105	2520
13.7367	2644
13.763	2569
13.7893	2544
13.8155	2562
13.8418	2551
13.868	2576
13.8943	2600
13.9206	2550
13.9468	2454
13.9731	2582
13.9993	2529
14.0256	2641
14.0519	2500
14.0781	2501
14.1044	2481
14.1306	2533
14.1569	2563
14.1832	2449
14.2094	2515
14.2357	2538
14.262	2561
14.2882	2528
14.3145	2575
14.3407	2602
14.367	2560
14.3933	2592
14.4195	2647
14.4458	2645
14.472	2612
14.4983	2735
14.5246	2863
14.5508	2782
14.5771	2917
14.6033	2915
14.6296	2931
14.6559	3210
14.6821	3317
14.7084	3639
14.7346	4210
14.7609	5355
14.7872	7447
14.8134	11030
14.8397	13707
14.8659	12278
14.8922	9508
14.9185	6864
14.9447	5642
14.971	4479
14.9972	3730
15.0235	3263
15.0498	3168
15.076	3048
15.1023	3114
15.1285	3607
15.1548	3923
15.1811	4769
15.2073	4989
15.2336	4146
15.2599	3439
15.2861	3001
15.3124	2605
15.3386	2552
15.3649	2599
15.3912	2528
15.4174	2544
15.4437	2488
15.4699	2488
15.4962	2575
15.5225	2602
15.5487	2451
15.575	2425
15.6012	2447
15.6275	2426
15.6538	2458
15.68	2425
15.7063	2414
15.7325	2377
15.7588	2434
15.7851	2300
15.8113	2304
15.8376	2407
15.8638	2407
15.8901	2330
15.9164	2313
15.9426	2313
15.9689	2309
15.9951	2381
16.0214	2433
16.0477	2451
16.0739	2222
16.1002	2249
16.1265	2239
16.1527	2414
16.179	2328
16.2052	2293
16.2315	2317
16.2578	2353
16.284	2268
16.3103	2365
16.3365	2241
16.3628	2337
16.3891	2320
16.4153	2373
16.4416	2294
16.4678	2353
16.4941	2200
16.5204	2329
16.5466	2221
16.5729	2276
16.5991	2270
16.6254	2323
16.6517	2312
16.6779	2170
16.7042	2305
16.7304	2207
16.7567	2207
16.783	2207
16.8092	2257
16.8355	2260
16.8617	2322
16.888	2287
16.9143	2303
16.9405	2209
16.9668	2312
16.993	2232
17.0193	2297
17.0456	2260
17.0718	2251
17.0981	2305
17.1244	2190
17.1506	2271
17.1769	2224
17.2031	2177
17.2294	2247
17.2557	2251
17.2819	2168
17.3082	2285
17.3344	2278
17.3607	2180
17.387	2259
17.4132	2198
17.4395	2261
17.4657	2307
17.492	2203
17.5183	2311
17.5445	2227
17.5708	2239
17.597	2327
17.6233	2207
17.6496	2212
17.6758	2183
17.7021	2214
17.7283	2145
17.7546	2220
17.7809	2203
17.8071	2212
17.8334	2238
17.8596	2242
17.8859	2111
17.9122	2186
17.9384	2123
17.9647	2193
17.991	2169
18.0172	2247
18.0435	2256
18.0697	2142
18.096	2190
18.1223	2130
18.1485	2138
18.1748	2254
18.201	2118
18.2273	2190
18.2536	2239
18.2798	2216
18.3061	2143
18.3323	2207
18.3586	2283
18.3849	2241
18.4111	2219
18.4374	2237
18.4636	2228
18.4899	2324
18.5162	2218
18.5424	2378
18.5687	2282
18.5949	2322
18.6212	2239
18.6475	2282
18.6737	2375
18.7	2349
18.7262	2380
18.7525	2388
18.7788	2570
18.805	2673
18.8313	2763
18.8575	2817
18.8838	2985
18.9101	2997
18.9363	3024
18.9626	3142
18.9889	2931
19.0151	2905
19.0414	2694
19.0676	2569
19.0939	2432
19.1202	2221
19.1464	2299
19.1727	2237
19.1989	2259
19.2252	2201
19.2515	2283
19.2777	2170
19.304	2205
19.3302	2169
19.3565	2269
19.3828	2216
19.409	2284
19.4353	2340
19.4615	2459
19.4878	2692
19.5141	2667
19.5403	2631
19.5666	2544
19.5928	2378
19.6191	2309
19.6454	2342
19.6716	2351
19.6979	2360
19.7241	2439
19.7504	2404
19.7767	2417
19.8029	2391
19.8292	2375
19.8555	2343
19.8817	2506
19.908	2380
19.9342	2402
19.9605	2321
19.9868	2438
20.013	2295
20.0393	2302
20.0655	2258
20.0918	2239
20.1181	2316
20.1443	2370
20.1706	2291
20.1968	2399
20.2231	2417
20.2494	2376
20.2756	2473
20.3019	2502
20.3281	2420
20.3544	2353
20.3807	2457
20.4069	2526
20.4332	2617
20.4594	2661
20.4857	2715
20.512	2697
20.5382	2804
20.5645	2956
20.5907	3301
20.617	4007
20.6433	4520
20.6695	4408
20.6958	4212
20.722	3948
20.7483	3988
20.7746	3918
20.8008	3707
20.8271	3443
20.8534	3009
20.8796	2720
20.9059	2595
20.9321	2602
20.9584	2703
20.9847	2523
21.0109	2508
21.0372	2629
21.0634	2662
21.0897	2626
21.116	2741
21.1422	2758
21.1685	2900
21.1947	2994
21.221	2917
21.2473	3000
21.2735	3012
21.2998	2847
21.326	2779
21.3523	2615
21.3786	2500
21.4048	2480
21.4311	2344
21.4573	2298
21.4836	2353
21.5099	2260
21.5361	2271
21.5624	2280
21.5886	2235
21.6149	2244
21.6412	2213
21.6674	2196
21.6937	2274
21.72	2306
21.7462	2276
21.7725	2149
21.7987	2394
21.825	2331
21.8513	2313
21.8775	2514
21.9038	2439
21.93	2602
21.9563	2599
21.9826	2623
22.0088	2493
22.0351	2351
22.0613	2390
22.0876	2301
22.1139	2263
22.1401	2253
22.1664	2194
22.1926	2115
22.2189	2108
22.2452	2140
22.2714	2154
22.2977	2133
22.3239	2120
22.3502	2177
22.3765	2231
22.4027	2194
22.429	2194
22.4552	2124
22.4815	2143
22.5078	2111
22.534	2080
22.5603	2172
22.5865	2216
22.6128	2092
22.6391	2201
22.6653	2136
22.6916	2190
22.7179	2095
22.7441	2112
22.7704	2231
22.7966	2204
22.8229	2170
22.8492	2187
22.8754	2135
22.9017	2140
22.9279	2165
22.9542	2229
22.9805	2158
23.0067	2231
23.033	2295
23.0592	2240
23.0855	2344
23.1118	2430
23.138	2660
23.1643	2774
23.1905	2887
23.2168	2977
23.2431	2961
23.2693	3004
23.2956	2960
23.3218	2718
23.3481	2731
23.3744	2698
23.4006	2809
23.4269	2756
23.4531	2849
23.4794	2712
23.5057	2683
23.5319	2607
23.5582	2622
23.5845	2618
23.6107	2692
23.637	2694
23.6632	2825
23.6895	2734
23.7158	2813
23.742	2870
23.7683	2926
23.7945	2980
23.8208	2811
23.8471	2793
23.8733	2612
23.8996	2405
23.9258	2335
23.9521	2274
23.9784	2277
24.0046	2188
24.0309	2209
24.0571	2171
24.0834	2261
24.1097	2290
24.1359	2269
24.1622	2488
24.1884	2635
24.2147	2981
24.241	4133
24.2672	6487
24.2935	9347
24.3197	8360
24.346	6811
24.3723	5732
24.3985	3789
24.4248	2839
24.451	2508
24.4773	2317
24.5036	2286
24.5298	2236
24.5561	2255
24.5824	2198
24.6086	2165
24.6349	2361
24.6611	2404
24.6874	2454
24.7137	2457
24.7399	2450
24.7662	2420
24.7924	2374
24.8187	2248
24.845	2101
24.8712	2235
24.8975	2147
24.9237	2199
24.95	2196
24.9763	2096
25.0025	2052
25.0288	2150
25.055	2099
25.0813	2057
25.1076	2045
25.1338	2037
25.1601	2186
25.1863	2218
25.2126	2258
25.2389	2468
25.2651	2406
25.2914	2405
25.3176	2696
25.3439	3008
25.3702	3018
25.3964	3274
25.4227	3726
25.449	5111
25.4752	7694
25.5015	8735
25.5277	6901
25.554	5976
25.5803	4492
25.6065	3052
25.6328	2416
25.659	2149
25.6853	2090
25.7116	2003
25.7378	2045
25.7641	2032
25.7903	1986
25.8166	1860
25.8429	2072
25.8691	1990
25.8954	1990
25.9216	1879
25.9479	1962
25.9742	1948
26.0004	2007
26.0267	1935
26.0529	2053
26.0792	2064
26.1055	1887
26.1317	1985
26.158	2019
26.1842	1901
26.2105	1939
26.2368	1927
26.263	1948
26.2893	1902
26.3155	1972
26.3418	2062
26.3681	2029
26.3943	2184
26.4206	2336
26.4469	2457
26.4731	2645
26.4994	3513
26.5256	5171
26.5519	7609
26.5782	6201
26.6044	5224
26.6307	4916
26.6569	3586
26.6832	2725
26.7095	2548
26.7357	2440
26.762	2439
26.7882	2386
26.8145	2291
26.8408	2146
26.867	2177
26.8933	2260
26.9195	2129
26.9458	2131
26.9721	2026
26.9983	2030
27.0246	1922
27.0508	1946
27.0771	1880
27.1034	1803
27.1296	1887
27.1559	1781
27.1821	1790
27.2084	1767
27.2347	1794
27.2609	1838
27.2872	1712
27.3135	1838
27.3397	1741
27.366	1858
27.3922	1731
27.4185	1813
27.4448	1786
27.471	1741
27.4973	1781
27.5235	1857
27.5498	1802
27.5761	1761
27.6023	1785
27.6286	1734
27.6548	1810
27.6811	1766
27.7074	1874
27.7336	1719
27.7599	1796
27.7861	1771
27.8124	1806
27.8387	1873
27.8649	1932
27.8912	1874
27.9174	1916
27.9437	1956
27.97	1902
27.9962	2036
28.0225	1973
28.0487	2006
28.075	1939
28.1013	1970
28.1275	1952
28.1538	1941
28.1801	1876
28.2063	1919
28.2326	1881
28.2588	2124
28.2851	2159
28.3114	2040
28.3376	2134
28.3639	2117
28.3901	2093
28.4164	2012
28.4427	1882
28.4689	1863
28.4952	1794
28.5214	1756
28.5477	1766
28.574	1789
28.6002	1821
28.6265	1793
28.6527	1920
28.679	1850
28.7053	1842
28.7315	1823
28.7578	1769
28.784	1837
28.8103	1769
28.8366	1762
28.8628	1813
28.8891	1915
28.9153	1975
28.9416	2103
28.9679	2510
28.9941	2839
29.0204	3191
29.0466	3081
29.0729	2786
29.0992	2721
29.1254	2467
29.1517	2158
29.178	2045
29.2042	2051
29.2305	2018
29.2567	2037
29.283	2003
29.3093	2041
29.3355	2208
29.3618	2260
29.388	2326
29.4143	2609
29.4406	2653
29.4668	2771
29.4931	2906
29.5193	2973
29.5456	2991
29.5719	3112
29.5981	3336
29.6244	3420
29.6506	3059
29.6769	2970
29.7032	2896
29.7294	2750
29.7557	2630
29.7819	2642
29.8082	2566
29.8345	2624
29.8607	2539
29.887	2626
29.9132	2719
29.9395	3031
29.9658	3852
29.992	5623
30.0183	6211
30.0446	5424
30.0708	4761
30.0971	4630
30.1233	3741
30.1496	3076
30.1759	2907
30.2021	2633
30.2284	2487
30.2546	2518
30.2809	2329
30.3072	2258
30.3334	2280
30.3597	2335
30.3859	2184
30.4122	2189
30.4385	2187
30.4647	2047
30.491	2115
30.5172	2092
30.5435	2253
30.5698	2381
30.596	2195
30.6223	2264
30.6485	2327
30.6748	2154
30.7011	2218
30.7273	2192
30.7536	2268
30.7798	2169
30.8061	2008
30.8324	2019
30.8586	2178
30.8849	2017
30.9111	1922
30.9374	2036
30.9637	2188
30.9899	2629
31.0162	2759
31.0425	2680
31.0687	2531
31.095	2446
31.1212	2376
31.1475	2290
31.1738	2137
31.2	2136
31.2263	2270
31.2525	2309
31.2788	2406
31.3051	2490
31.3313	2623
31.3576	3044
31.3838	3353
31.4101	3197
31.4364	2930
31.4626	2915
31.4889	2795
31.5151	2481
31.5414	2295
31.5677	2302
31.5939	2113
31.6202	2108
31.6464	2091
31.6727	2012
31.699	1915
31.7252	1896
31.7515	1848
31.7777	1817
31.804	1771
31.8303	1888
31.8565	1935
31.8828	2026
31.9091	2054
31.9353	2154
31.9616	2211
31.9878	2371
32.0141	2409
32.0404	2425
32.0666	2520
32.0929	2335
32.1191	2254
32.1454	2075
32.1717	1947
32.1979	1945
32.2242	1834
32.2504	1831
32.2767	1745
32.303	1719
32.3292	1684
32.3555	1601
32.3817	1610
32.408	1585
32.4343	1566
32.4605	1641
32.4868	1545
32.513	1604
32.5393	1593
32.5656	1594
32.5918	1608
32.6181	1607
32.6443	1628
32.6706	1647
32.6969	1601
32.7231	1656
32.7494	1568
32.7756	1540
32.8019	1620
32.8282	1616
32.8544	1539
32.8807	1529
32.907	1538
32.9332	1550
32.9595	1508
32.9857	1450
33.012	1460
33.0383	1544
33.0645	1558
33.0908	1598
33.117	1582
33.1433	1577
33.1696	1591
33.1958	1692
33.2221	1665
33.2483	1667
33.2746	1892
33.3009	1972
33.3271	1883
33.3534	1895
33.3796	1850
33.4059	1791
33.4322	1614
33.4584	1602
33.4847	1569
33.5109	1556
33.5372	1586
33.5635	1639
33.5897	1555
33.616	1678
33.6422	1700
33.6685	1828
33.6948	1755
33.721	1775
33.7473	1876
33.7736	1932
33.7998	1991
33.8261	1968
33.8523	2078
33.8786	2082
33.9049	2154
33.9311	2047
33.9574	2229
33.9836	2148
34.0099	2378
34.0362	2410
34.0624	2447
34.0887	2512
34.1149	2454
34.1412	2496
34.1675	2432
34.1937	2301
34.22	2078
34.2462	2103
34.2725	1928
34.2988	1839
34.325	1677
34.3513	1743
34.3775	1638
34.4038	1670
34.4301	1578
34.4563	1599
34.4826	1561
34.5088	1604
34.5351	1513
34.5614	1554
34.5876	1572
34.6139	1680
34.6401	1590
34.6664	1698
34.6927	1648
34.7189	1600
34.7452	1584
34.7715	1591
34.7977	1654
34.824	1724
34.8502	1701
34.8765	1858
34.9028	1882
34.929	1939
34.9553	2140
34.9815	2583
35.0078	3724
35.0341	6699
35.0603	10294
35.0866	8778
35.1128	5964
35.1391	6169
35.1654	6158
35.1916	3894
35.2179	2517
35.2441	2119
35.2704	1806
35.2967	1797
35.3229	1720
35.3492	1653
35.3754	1596
35.4017	1680
35.428	1651
35.4542	1812
35.4805	1801
35.5067	1729
35.533	1788
35.5593	1803
35.5855	1684
35.6118	1680
35.6381	1614
35.6643	1707
35.6906	1688
35.7168	1659
35.7431	1757
35.7694	1814
35.7956	2012
35.8219	2216
35.8481	2777
35.8744	3178
35.9007	3050
35.9269	2774
35.9532	2594
35.9794	2505
36.0057	2151
36.032	1891
36.0582	1577
36.0845	1658
36.1107	1646
36.137	1639
36.1633	1449
36.1895	1535
36.2158	1496
36.242	1465
36.2683	1474
36.2946	1441
36.3208	1528
36.3471	1524
36.3733	1548
36.3996	1551
36.4259	1628
36.4521	1766
36.4784	1818
36.5046	1701
36.5309	1776
36.5572	1879
36.5834	1905
36.6097	1801
36.636	1893
36.6622	1687
36.6885	1636
36.7147	1653
36.741	1542
36.7673	1567
36.7935	1526
36.8198	1443
36.846	1540
36.8723	1530
36.8986	1405
36.9248	1447
36.9511	1491
36.9773	1543
37.0036	1528
37.0299	1525
37.0561	1627
37.0824	1666
37.1086	1625
37.1349	1596
37.1612	1596
37.1874	1634
37.2137	1620
37.2399	1565
37.2662	1509
37.2925	1532
37.3187	1648
37.345	1633
37.3712	1606
37.3975	1646
37.4238	1586
37.45	1646
37.4763	1641
37.5026	1720
37.5288	1595
37.5551	1781
37.5813	1873
37.6076	2077
37.6339	2472
37.6601	3541
37.6864	4879
37.7126	4492
37.7389	3053
37.7652	3122
37.7914	3425
37.8177	2710
37.8439	1936
37.8702	1767
37.8965	1600
37.9227	1579
37.949	1735
37.9752	1755
38.0015	1834
38.0278	2316
38.054	3037
38.0803	3352
38.1065	3080
38.1328	2791
38.1591	3069
38.1853	3324
38.2116	3261
38.2378	3147
38.2641	2623
38.2904	2483
38.3166	2357
38.3429	2177
38.3691	2054
38.3954	1896
38.4217	1773
38.4479	1761
38.4742	1716
38.5005	1718
38.5267	1812
38.553	1729
38.5792	1738
38.6055	1711
38.6318	1776
38.658	1820
38.6843	1679
38.7105	1751
38.7368	1744
38.7631	1661
38.7893	1580
38.8156	1593
38.8418	1602
38.8681	1531
38.8944	1463
38.9206	1441
38.9469	1464
38.9731	1518
38.9994	1539
39.0257	1501
39.0519	1414
39.0782	1435
39.1044	1425
39.1307	1376
39.157	1397
39.1832	1336
39.2095	1349
39.2357	1329
39.262	1330
39.2883	1368
39.3145	1410
39.3408	1574
39.3671	1904
39.3933	1836
39.4196	1523
39.4458	1505
39.4721	1771
39.4984	1562
39.5246	1473
39.5509	1430
39.5771	1447
39.6034	1448
39.6297	1494
39.6559	1654
39.6822	1859
39.7084	2208
39.7347	2015
39.761	1786
39.7872	1874
39.8135	2052
39.8397	1993
39.866	1984
39.8923	1849
39.9185	1722
39.9448	1656
39.971	1751
39.9973	1625
40.0236	1552
40.0498	1439
40.0761	1373
40.1023	1437
40.1286	1354
40.1549	1444
40.1811	1459
40.2074	1431
40.2336	1438
40.2599	1384
40.2862	1377
40.3124	1330
40.3387	1317
40.365	1329
40.3912	1335
40.4175	1348
40.4437	1371
40.47	1312
40.4963	1406
40.5225	1515
40.5488	1506
40.575	1531
40.6013	1517
40.6276	1581
40.6538	1636
40.6801	1656
40.7063	1780
40.7326	1749
40.7589	1600
40.7851	1489
40.8114	1564
40.8376	1427
40.8639	1393
40.8902	1313
40.9164	1236
40.9427	1295
40.9689	1214
40.9952	1257
41.0215	1187
41.0477	1230
41.074	1252
41.1002	1200
41.1265	1164
41.1528	1251
41.179	1224
41.2053	1265
41.2316	1269
41.2578	1235
41.2841	1225
41.3103	1258
41.3366	1282
41.3629	1279
41.3891	1245
41.4154	1217
41.4416	1209
41.4679	1219
41.4942	1201
41.5204	1245
41.5467	1272
41.5729	1238
41.5992	1242
41.6255	1294
41.6517	1288
41.678	1304
41.7042	1282
41.7305	1260
41.7568	1336
41.783	1242
41.8093	1203
41.8355	1327
41.8618	1313
41.8881	1284
41.9143	1247
41.9406	1397
41.9668	1268
41.9931	1335
42.0194	1332
42.0456	1393
42.0719	1316
42.0981	1342
42.1244	1367
42.1507	1312
42.1769	1381
42.2032	1334
42.2295	1384
42.2557	1466
42.282	1330
42.3082	1519
42.3345	1573
42.3608	1558
42.387	1512
42.4133	1521
42.4395	1457
42.4658	1536
42.4921	1412
42.5183	1453
42.5446	1306
42.5708	1372
42.5971	1322
42.6234	1366
42.6496	1347
42.6759	1366
42.7021	1295
42.7284	1330
42.7547	1325
42.7809	1361
42.8072	1381
42.8334	1244
42.8597	1350
42.886	1380
42.9122	1387
42.9385	1399
42.9647	1409
42.991	1542
43.0173	1527
43.0435	1589
43.0698	1608
43.0961	1718
43.1223	1845
43.1486	2036
43.1748	2458
43.2011	3121
43.2274	5077
43.2536	8829
43.2799	9833
43.3061	6290
43.3324	4310
43.3587	5181
43.3849	6146
43.4112	4565
43.4374	2987
43.4637	2581
43.49	2742
43.5162	2745
43.5425	2280
43.5687	2033
43.595	2092
43.6213	2067
43.6475	1893
43.6738	1614
43.7	1492
43.7263	1414
43.7526	1386
43.7788	1408
43.8051	1400
43.8313	1380
43.8576	1242
43.8839	1306
43.9101	1374
43.9364	1264
43.9626	1209
43.9889	1175
44.0152	1251
44.0414	1261
44.0677	1184
44.094	1189
44.1202	1189
44.1465	1270
44.1727	1232
44.199	1246
44.2253	1231
44.2515	1161
44.2778	1188
44.304	1186
44.3303	1256
44.3566	1237
44.3828	1196
44.4091	1134
44.4353	1087
44.4616	1238
44.4879	1190
44.5141	1192
44.5404	1211
44.5666	1189
44.5929	1179
44.6192	1176
44.6454	1160
44.6717	1157
44.6979	1185
44.7242	1164
44.7505	1160
44.7767	1102
44.803	1156
44.8292	1157
44.8555	1157
44.8818	1204
44.908	1215
44.9343	1196
44.9606	1165
44.9868	1189
45.0131	1175
45.0393	1203
45.0656	1168
45.0919	1166
45.1181	1127
45.1444	1168
45.1706	1149
45.1969	1203
45.2232	1145
45.2494	1176
45.2757	1181
45.3019	1282
45.3282	1318
45.3545	1283
45.3807	1284
45.407	1274
45.4332	1204
45.4595	1331
45.4858	1304
45.512	1314
45.5383	1215
45.5645	1254
45.5908	1226
45.6171	1254
45.6433	1353
45.6696	1401
45.6958	1523
45.7221	1726
45.7484	2067
45.7746	1916
45.8009	1755
45.8271	1638
45.8534	1725
45.8797	1715
45.9059	1537
45.9322	1630
45.9585	1379
45.9847	1444
46.011	1358
46.0372	1393
46.0635	1424
46.0898	1475
46.116	1475
46.1423	1447
46.1685	1395
46.1948	1540
46.2211	1430
46.2473	1523
46.2736	1525
46.2998	1578
46.3261	1478
46.3524	1473
46.3786	1541
46.4049	1590
46.4311	1724
46.4574	1824
46.4837	1734
46.5099	1507
46.5362	1386
46.5624	1477
46.5887	1484
46.615	1410
46.6412	1266
46.6675	1254
46.6937	1317
46.72	1305
46.7463	1223
46.7725	1258
46.7988	1419
46.8251	1512
46.8513	1587
46.8776	1610
46.9038	1645
46.9301	1713
46.9564	1640
46.9826	1609
47.0089	1623
47.0351	1513
47.0614	1591
47.0877	1484
47.1139	1467
47.1402	1491
47.1664	1370
47.1927	1359
47.219	1313
47.2452	1391
47.2715	1345
47.2977	1269
47.324	1239
47.3503	1259
47.3765	1306
47.4028	1310
47.429	1284
47.4553	1327
47.4816	1241
47.5078	1287
47.5341	1289
47.5603	1254
47.5866	1262
47.6129	1220
47.6391	1331
47.6654	1324
47.6916	1447
47.7179	1431
47.7442	1391
47.7704	1447
47.7967	1510
47.823	1467
47.8492	1509
47.8755	1541
47.9017	1508
47.928	1534
47.9543	1604
47.9805	1622
48.0068	1581
48.033	1620
48.0593	1506
48.0856	1540
48.1118	1394
48.1381	1412
48.1643	1408
48.1906	1341
48.2169	1340
48.2431	1320
48.2694	1299
48.2956	1343
48.3219	1285
48.3482	1267
48.3744	1269
48.4007	1247
48.4269	1297
48.4532	1293
48.4795	1251
48.5057	1243
48.532	1230
48.5582	1258
48.5845	1238
48.6108	1235
48.637	1251
48.6633	1205
48.6896	1118
48.7158	1234
48.7421	1251
48.7683	1222
48.7946	1279
48.8209	1263
48.8471	1273
48.8734	1427
48.8996	1281
48.9259	1323
48.9522	1267
48.9784	1259
49.0047	1297
49.0309	1254
49.0572	1196
49.0835	1257
49.1097	1184
49.136	1188
49.1622	1238
49.1885	1273
49.2148	1368
49.241	1451
49.2673	1489
49.2935	1381
49.3198	1352
49.3461	1280
49.3723	1376
49.3986	1305
49.4248	1272
49.4511	1230
49.4774	1100
49.5036	1167
49.5299	1153
49.5562	1092
49.5824	1068
49.6087	1099
49.6349	1075
49.6612	1051
49.6875	1051
49.7137	1112
49.74	1150
49.7662	1153
49.7925	1181
49.8188	1195
49.845	1234
49.8713	1431
49.8975	1407
49.9238	1385
49.9501	1364
49.9763	1339
50.0026	1498
50.0288	1637
50.0551	1676
50.0814	1553
50.1076	1463
50.1339	1412
50.1601	1505
50.1864	1546
50.2127	1567
50.2389	1532
50.2652	1392
50.2914	1390
50.3177	1347
50.344	1265
50.3702	1308
50.3965	1202
50.4227	1217
50.449	1101
50.4753	1234
50.5015	1255
50.5278	1113
50.5541	1208
50.5803	1199
50.6066	1232
50.6328	1303
50.6591	1269
50.6854	1261
50.7116	1303
50.7379	1322
50.7641	1428
50.7904	1443
50.8167	1459
50.8429	1404
50.8692	1397
50.8954	1389
50.9217	1403
50.948	1394
50.9742	1334
51.0005	1298
51.0267	1278
51.053	1272
51.0793	1277
51.1055	1326
51.1318	1206
51.158	1234
51.1843	1246
51.2106	1324
51.2368	1327
51.2631	1295
51.2893	1260
51.3156	1282
51.3419	1254
51.3681	1288
51.3944	1308
51.4207	1199
51.4469	1181
51.4732	1188
51.4994	1223
51.5257	1171
51.552	1143
51.5782	1120
51.6045	1216
51.6307	1123
51.657	1138
51.6833	1180
51.7095	1175
51.7358	1147
51.762	1214
51.7883	1139
51.8146	1206
51.8408	1196
51.8671	1114
51.8933	1202
51.9196	1149
51.9459	1156
51.9721	1086
51.9984	1142
52.0246	1072
52.0509	1107
52.0772	1155
52.1034	1128
52.1297	1211
52.1559	1230
52.1822	1139
52.2085	1205
52.2347	1151
52.261	1187
52.2872	1220
52.3135	1230
52.3398	1238
52.366	1390
52.3923	1573
52.4186	2311
52.4448	3556
52.4711	4353
52.4973	3410
52.5236	2520
52.5499	2074
52.5761	2487
52.6024	3109
52.6286	2838
52.6549	2112
52.6812	1597
52.7074	1485
52.7337	1444
52.7599	1376
52.7862	1298
52.8125	1261
52.8387	1182
52.865	1212
52.8912	1207
52.9175	1169
52.9438	1148
52.97	1082
52.9963	1147
53.0225	1085
53.0488	1115
53.0751	1085
53.1013	1111
53.1276	1055
53.1538	1016
53.1801	1075
53.2064	1070
53.2326	1011
53.2589	981
53.2852	1053
53.3114	1043
53.3377	941
53.3639	957
53.3902	1003
53.4165	1010
53.4427	1008
53.469	1017
53.4952	1032
53.5215	1060
53.5478	962
53.574	985
53.6003	1053
53.6265	1047
53.6528	992
53.6791	1062
53.7053	1072
53.7316	1037
53.7578	1065
53.7841	1082
53.8104	1055
53.8366	1110
53.8629	1036
53.8891	1049
53.9154	1076
53.9417	1127
53.9679	1137
53.9942	1084
54.0204	1081
54.0467	1068
54.073	1111
54.0992	1152
54.1255	1100
54.1517	1074
54.178	1057
54.2043	1134
54.2305	1120
54.2568	1016
54.2831	1115
54.3093	1047
54.3356	1068
54.3618	1061
54.3881	1125
54.4144	1084
54.4406	1101
54.4669	1063
54.4931	1072
54.5194	1092
54.5457	1081
54.5719	1084
54.5982	1072
54.6244	1080
54.6507	1143
54.677	1094
54.7032	1168
54.7295	1124
54.7557	1125
54.782	1224
54.8083	1152
54.8345	1128
54.8608	1180
54.887	1100
54.9133	1116
54.9396	1113
54.9658	1088
54.9921	1168
55.0183	1103
55.0446	1116
55.0709	1161
55.0971	1098
55.1234	1103
55.1497	1153
55.1759	1156
55.2022	1055
55.2284	1113
55.2547	1191
55.281	1117
55.3072	1043
55.3335	1090
55.3597	1065
55.386	1036
55.4123	1123
55.4385	1075
55.4648	1046
55.491	1108
55.5173	1060
55.5436	1130
55.5698	1145
55.5961	1123
55.6223	1161
55.6486	1156
55.6749	1169
55.7011	1109
55.7274	1163
55.7536	1143
55.7799	1132
55.8062	1140
55.8324	1142
55.8587	1118
55.8849	1211
55.9112	1193
55.9375	1197
55.9637	1164
55.99	1204
56.0162	1263
56.0425	1216
56.0688	1286
56.095	1171
56.1213	1111
56.1476	1209
56.1738	1142
56.2001	1193
56.2263	1062
56.2526	1096
56.2789	1168
56.3051	1209
56.3314	1081
56.3576	1021
56.3839	1113
56.4102	1069
56.4364	1115
56.4627	1127
56.4889	1090
[truncated: 514 more rows]

## Sheet: RLL32_B_S2
2Θ	Intensity
4.02033	8389
4.04659	8242
4.07285	8241
4.09911	7859
4.12537	7734
4.15163	7455
4.17789	7448
4.20415	7326
4.23041	7457
4.25668	7238
4.28294	7144
4.3092	7173
4.33546	6908
4.36172	6843
4.38798	6814
4.41424	6690
4.4405	6654
4.46676	6588
4.49302	6554
4.51928	6490
4.54554	6486
4.5718	6432
4.59806	6399
4.62432	6392
4.65058	6463
4.67684	6466
4.7031	6363
4.72937	6303
4.75563	6470
4.78189	6401
4.80815	6459
4.83441	6556
4.86067	6487
4.88693	6563
4.91319	6478
4.93945	6367
4.96571	6359
4.99197	6481
5.01823	6467
5.04449	6465
5.07075	6506
5.09701	6449
5.12327	6416
5.14953	6447
5.1758	6559
5.20206	6535
5.22832	6523
5.25458	6427
5.28084	6518
5.3071	6612
5.33336	6606
5.35962	6621
5.38588	6448
5.41214	6881
5.4384	6806
5.46466	6763
5.49092	7230
5.51718	7567
5.54344	7815
5.5697	7879
5.59596	7341
5.62222	6873
5.64849	6612
5.67475	6650
5.70101	6498
5.72727	6616
5.75353	6606
5.77979	6733
5.80605	6498
5.83231	6423
5.85857	6511
5.88483	6469
5.91109	6467
5.93735	6571
5.96361	6273
5.98987	6391
6.01613	6593
6.04239	6449
6.06865	6308
6.09491	6585
6.12118	6462
6.14744	6381
6.1737	6318
6.19996	6442
6.22622	6494
6.25248	6404
6.27874	6304
6.305	6305
6.33126	6477
6.35752	6308
6.38378	6274
6.41004	6261
6.4363	6228
6.46256	6315
6.48882	6109
6.51508	6186
6.54134	6211
6.56761	6191
6.59387	6027
6.62013	5966
6.64639	6201
6.67265	6086
6.69891	6149
6.72517	6020
6.75143	6009
6.77769	6087
6.80395	6040
6.83021	6039
6.85647	6113
6.88273	6042
6.90899	6012
6.93525	6002
6.96151	6028
6.98777	5877
7.01403	5982
7.0403	5878
7.06656	5871
7.09282	5998
7.11908	6006
7.14534	5789
7.1716	5779
7.19786	5862
7.22412	5779
7.25038	5740
7.27664	6039
7.3029	5760
7.32916	5738
7.35542	5744
7.38168	5665
7.40794	5707
7.4342	5648
7.46046	5620
7.48672	5744
7.51299	5527
7.53925	5491
7.56551	5651
7.59177	5597
7.61803	5523
7.64429	5546
7.67055	5355
7.69681	5527
7.72307	5371
7.74933	5481
7.77559	5388
7.80185	5486
7.82811	5300
7.85437	5266
7.88063	5210
7.90689	5208
7.93315	5241
7.95942	5217
7.98568	5243
8.01194	5195
8.0382	5304
8.06446	5111
8.09072	5149
8.11698	5157
8.14324	5197
8.1695	5056
8.19576	5029
8.22202	5032
8.24828	5054
8.27454	5050
8.3008	4916
8.32706	4924
8.35332	4868
8.37958	5065
8.40584	4785
8.43211	4880
8.45837	4819
8.48463	4935
8.51089	4928
8.53715	4838
8.56341	4794
8.58967	4795
8.61593	4721
8.64219	4887
8.66845	4759
8.69471	4769
8.72097	4802
8.74723	4688
8.77349	4702
8.79975	4706
8.82601	4675
8.85227	4621
8.87853	4632
8.9048	4591
8.93106	4530
8.95732	4486
8.98358	4468
9.00984	4372
9.0361	4368
9.06236	4475
9.08862	4329
9.11488	4342
9.14114	4521
9.1674	4265
9.19366	4364
9.21992	4464
9.24618	4197
9.27244	4260
9.2987	4232
9.32496	4315
9.35122	4310
9.37749	4190
9.40375	4233
9.43001	4174
9.45627	4245
9.48253	4158
9.50879	4045
9.53505	4173
9.56131	4142
9.58757	4093
9.61383	4042
9.64009	4245
9.66635	4094
9.69261	3983
9.71887	4087
9.74513	4118
9.77139	4004
9.79765	4027
9.82392	3961
9.85018	3961
9.87644	3903
9.9027	3952
9.92896	3999
9.95522	3907
9.98148	3824
10.0077	3800
10.034	3757
10.0603	3830
10.0865	3756
10.1128	3763
10.139	3793
10.1653	3859
10.1916	3775
10.2178	3751
10.2441	3821
10.2703	3845
10.2966	3773
10.3229	3719
10.3491	3695
10.3754	3804
10.4016	3759
10.4279	3749
10.4542	3813
10.4804	3521
10.5067	3762
10.533	3616
10.5592	3682
10.5855	3714
10.6117	3721
10.638	3618
10.6643	3712
10.6905	3642
10.7168	3706
10.743	3578
10.7693	3712
10.7956	3631
10.8218	3506
10.8481	3578
10.8743	3549
10.9006	3540
10.9269	3513
10.9531	3595
10.9794	3582
11.0056	3588
11.0319	3663
11.0582	3844
11.0844	3898
11.1107	4049
11.1369	4170
11.1632	4104
11.1895	3827
11.2157	3701
11.242	3732
11.2682	3739
11.2945	3567
11.3208	3674
11.347	3517
11.3733	3622
11.3995	3640
11.4258	3635
11.4521	3776
11.4783	3756
11.5046	3939
11.5309	4373
11.5571	4936
11.5834	5879
11.6096	6389
11.6359	5787
11.6622	4743
11.6884	4409
11.7147	4421
11.7409	4330
11.7672	4639
11.7935	4618
11.8197	4477
11.846	4384
11.8722	4106
11.8985	3891
11.9248	3594
11.951	3530
11.9773	3479
12.0035	3535
12.0298	3504
12.0561	3528
12.0823	3492
12.1086	3474
12.1348	3490
12.1611	3435
12.1874	3494
12.2136	3512
12.2399	3602
12.2661	3604
12.2924	3713
12.3187	3508
12.3449	3611
12.3712	3475
12.3975	3356
12.4237	3371
12.45	3324
12.4762	3350
12.5025	3295
12.5288	3349
12.555	3381
12.5813	3181
12.6075	3275
12.6338	3237
12.6601	3143
12.6863	3207
12.7126	3327
12.7388	3306
12.7651	3423
12.7914	3370
12.8176	3226
12.8439	3389
12.8701	3421
12.8964	3404
12.9227	3508
12.9489	3433
12.9752	3420
13.0014	3597
13.0277	3819
13.054	3938
13.0802	4350
13.1065	4661
13.1327	5126
13.159	5711
13.1853	6106
13.2115	6192
13.2378	5980
13.264	5494
13.2903	4848
13.3166	4206
13.3428	3852
13.3691	3470
13.3954	3376
13.4216	3425
13.4479	3249
13.4741	3321
13.5004	3275
13.5267	3235
13.5529	3084
13.5792	3232
13.6054	3195
13.6317	3252
13.658	2981
13.6842	3204
13.7105	3155
13.7367	3083
13.763	3135
13.7893	3057
13.8155	3255
13.8418	3117
13.868	3090
13.8943	3095
13.9206	3043
13.9468	3110
13.9731	2941
13.9993	3180
14.0256	3053
14.0519	3043
14.0781	3070
14.1044	3149
14.1306	3144
14.1569	3047
14.1832	3149
14.2094	3252
14.2357	3022
14.262	3167
14.2882	3068
14.3145	3106
14.3407	3136
14.367	3139
14.3933	3181
14.4195	3046
14.4458	3144
14.472	3162
14.4983	3257
14.5246	3150
14.5508	3219
14.5771	3465
14.6033	3466
14.6296	3396
14.6559	3513
14.6821	3643
14.7084	3881
14.7346	4090
14.7609	4516
14.7872	5112
14.8134	6358
14.8397	8365
14.8659	11398
14.8922	13941
14.9185	13173
14.9447	10766
14.971	8420
14.9972	6704
15.0235	5599
15.0498	4684
15.076	4228
15.1023	3804
15.1285	3709
15.1548	3837
15.1811	4046
15.2073	4478
15.2336	5142
15.2599	5442
15.2861	4921
15.3124	4101
15.3386	3606
15.3649	3269
15.3912	3074
15.4174	3137
15.4437	3065
15.4699	3035
15.4962	3044
15.5225	2971
15.5487	3076
15.575	2869
15.6012	2903
15.6275	2962
15.6538	2904
15.68	2916
15.7063	2961
15.7325	2957
15.7588	2874
15.7851	2905
15.8113	2991
15.8376	2884
15.8638	2840
15.8901	2786
15.9164	2951
15.9426	2818
15.9689	2861
15.9951	2908
16.0214	2759
16.0477	2856
16.0739	2813
16.1002	2810
16.1265	2825
16.1527	2823
16.179	2678
16.2052	2770
16.2315	2778
16.2578	2813
16.284	2895
16.3103	2786
16.3365	2813
16.3628	2806
16.3891	2785
16.4153	2808
16.4416	2864
16.4678	2845
16.4941	2774
16.5204	2695
16.5466	2726
16.5729	2885
16.5991	2759
16.6254	2716
16.6517	2735
16.6779	2628
16.7042	2780
16.7304	2620
16.7567	2657
16.783	2720
16.8092	2661
16.8355	2784
16.8617	2637
16.888	2733
16.9143	2739
16.9405	2786
16.9668	2642
16.993	2683
17.0193	2628
17.0456	2743
17.0718	2713
17.0981	2768
17.1244	2645
17.1506	2706
17.1769	2738
17.2031	2705
17.2294	2663
17.2557	2758
17.2819	2625
17.3082	2665
17.3344	2648
17.3607	2757
17.387	2816
17.4132	2745
17.4395	2719
17.4657	2709
17.492	2809
17.5183	2771
17.5445	2895
17.5708	2792
17.597	2721
17.6233	2674
17.6496	2566
17.6758	2702
17.7021	2729
17.7283	2728
17.7546	2612
17.7809	2656
17.8071	2684
17.8334	2583
17.8596	2769
17.8859	2647
17.9122	2604
17.9384	2697
17.9647	2590
17.991	2631
18.0172	2614
18.0435	2605
18.0697	2585
18.096	2638
18.1223	2650
18.1485	2609
18.1748	2680
18.201	2643
18.2273	2740
18.2536	2735
18.2798	2713
18.3061	2700
18.3323	2660
18.3586	2670
18.3849	2631
18.4111	2748
18.4374	2693
18.4636	2656
18.4899	2680
18.5162	2735
18.5424	2770
18.5687	2757
18.5949	2820
18.6212	2780
18.6475	2742
18.6737	2786
18.7	2818
18.7262	2853
18.7525	2817
18.7788	2834
18.805	3065
18.8313	3027
18.8575	3165
18.8838	3125
18.9101	3276
18.9363	3455
18.9626	3553
18.9889	3568
19.0151	3490
19.0414	3458
19.0676	3422
19.0939	3158
19.1202	3077
19.1464	2935
19.1727	2683
19.1989	2720
19.2252	2612
19.2515	2625
19.2777	2671
19.304	2652
19.3302	2603
19.3565	2578
19.3828	2657
19.409	2678
19.4353	2744
19.4615	2739
19.4878	2743
19.5141	2865
19.5403	2941
19.5666	3169
19.5928	3132
19.6191	3044
19.6454	2823
19.6716	2812
19.6979	2742
19.7241	2769
19.7504	2791
19.7767	2787
19.8029	2768
19.8292	2943
19.8555	2652
19.8817	2838
19.908	2784
19.9342	2746
19.9605	2846
19.9868	2714
20.013	2715
20.0393	2780
20.0655	2824
20.0918	2716
20.1181	2800
20.1443	2677
20.1706	2758
20.1968	2798
20.2231	2711
20.2494	2871
20.2756	2768
20.3019	2964
20.3281	3082
20.3544	2969
20.3807	2886
20.4069	2836
20.4332	3044
20.4594	3075
20.4857	3083
20.512	3164
20.5382	3236
20.5645	3412
20.5907	3386
20.617	3555
20.6433	3930
20.6695	4208
20.6958	4758
20.722	4639
20.7483	4482
20.7746	4222
20.8008	4279
20.8271	4361
20.8534	4282
20.8796	3956
20.9059	3699
20.9321	3221
20.9584	3181
20.9847	3151
21.0109	2968
21.0372	2938
21.0634	2850
21.0897	3063
21.116	3150
21.1422	3267
21.1685	3149
21.1947	3251
21.221	3339
21.2473	3363
21.2735	3319
21.2998	3423
21.326	3414
21.3523	3444
21.3786	3238
21.4048	3055
21.4311	2963
21.4573	2903
21.4836	2785
21.5099	2882
21.5361	2730
21.5624	2676
21.5886	2596
21.6149	2608
21.6412	2671
21.6674	2629
21.6937	2654
21.72	2719
21.7462	2634
21.7725	2631
21.7987	2732
21.825	2744
21.8513	2753
21.8775	2692
21.9038	2764
21.93	2775
21.9563	2990
21.9826	2983
22.0088	3007
22.0351	3037
22.0613	3008
22.0876	2970
22.1139	2790
22.1401	2727
22.1664	2612
22.1926	2649
22.2189	2516
22.2452	2618
22.2714	2483
22.2977	2509
22.3239	2527
22.3502	2507
22.3765	2583
22.4027	2547
22.429	2580
22.4552	2530
22.4815	2476
22.5078	2532
22.534	2526
22.5603	2538
22.5865	2576
22.6128	2548
22.6391	2545
22.6653	2557
22.6916	2620
22.7179	2530
22.7441	2534
22.7704	2581
22.7966	2496
22.8229	2551
22.8492	2596
22.8754	2554
22.9017	2517
22.9279	2632
22.9542	2648
22.9805	2629
23.0067	2535
23.033	2631
23.0592	2697
23.0855	2641
23.1118	2741
23.138	2886
23.1643	2979
23.1905	3226
23.2168	3457
23.2431	3597
23.2693	3675
23.2956	3615
23.3218	3491
23.3481	3452
23.3744	3297
23.4006	3319
23.4269	3212
23.4531	3163
23.4794	3226
23.5057	3372
23.5319	3256
23.5582	3230
23.5845	3013
23.6107	3163
23.637	3161
23.6632	3138
23.6895	3352
23.7158	3331
23.742	3364
23.7683	3346
23.7945	3351
23.8208	3350
23.8471	3459
23.8733	3237
23.8996	3264
23.9258	3168
23.9521	2954
23.9784	2823
24.0046	2802
24.0309	2581
24.0571	2489
24.0834	2618
24.1097	2630
24.1359	2738
24.1622	2662
24.1884	2711
24.2147	2883
24.241	3127
24.2672	3745
24.2935	4901
24.3197	6948
24.346	9181
24.3723	9220
24.3985	7858
24.4248	6229
24.451	4662
24.4773	3552
24.5036	2980
24.5298	2775
24.5561	2693
24.5824	2707
24.6086	2631
24.6349	2737
24.6611	2852
24.6874	2748
24.7137	3048
24.7399	3108
24.7662	3041
24.7924	3040
24.8187	2816
24.845	2804
24.8712	2767
24.8975	2563
24.9237	2580
24.95	2680
24.9763	2565
25.0025	2600
25.0288	2509
25.055	2468
25.0813	2471
25.1076	2495
25.1338	2485
25.1601	2449
25.1863	2620
25.2126	2611
25.2389	2624
25.2651	2757
25.2914	2855
25.3176	2813
25.3439	2985
25.3702	3108
25.3964	3438
25.4227	3527
25.449	3820
25.4752	4451
25.5015	5747
25.5277	7739
25.554	8483
25.5803	7447
25.6065	6148
25.6328	5010
25.659	3676
25.6853	2932
25.7116	2578
25.7378	2497
25.7641	2434
25.7903	2385
25.8166	2323
25.8429	2284
25.8691	2326
25.8954	2408
25.9216	2391
25.9479	2318
25.9742	2290
26.0004	2264
26.0267	2430
26.0529	2326
26.0792	2419
26.1055	2495
26.1317	2410
26.158	2357
26.1842	2438
26.2105	2320
26.2368	2296
26.263	2291
26.2893	2354
26.3155	2405
26.3418	2363
26.3681	2487
26.3943	2536
26.4206	2670
26.4469	2755
26.4731	2945
26.4994	3078
26.5256	3491
26.5519	4199
26.5782	6074
26.6044	9210
26.6307	9306
26.6569	6142
26.6832	6562
26.7095	4773
26.7357	3460
26.762	3088
26.7882	2949
26.8145	3002
26.8408	2913
26.867	2753
26.8933	2730
26.9195	2745
26.9458	2692
26.9721	2636
26.9983	2651
27.0246	2571
27.0508	2446
27.0771	2397
27.1034	2294
27.1296	2264
27.1559	2264
27.1821	2245
27.2084	2140
27.2347	2226
27.2609	2235
27.2872	2202
27.3135	2134
27.3397	2133
27.366	2205
27.3922	2242
27.4185	2191
27.4448	2193
27.471	2202
27.4973	2131
27.5235	2125
27.5498	2047
27.5761	2206
27.6023	2157
27.6286	2111
27.6548	2124
27.6811	2123
27.7074	2095
27.7336	2142
27.7599	2133
27.7861	2157
27.8124	2196
27.8387	2138
27.8649	2204
27.8912	2230
27.9174	2313
27.9437	2378
27.97	2390
27.9962	2411
28.0225	2345
28.0487	2369
28.075	2463
28.1013	2424
28.1275	2297
28.1538	2375
28.1801	2336
28.2063	2269
28.2326	2409
28.2588	2346
28.2851	2399
28.3114	2559
28.3376	2614
28.3639	2698
28.3901	2740
28.4164	2710
28.4427	2489
28.4689	2471
28.4952	2397
28.5214	2259
28.5477	2174
28.574	2242
28.6002	2204
28.6265	2234
28.6527	2347
28.679	2275
28.7053	2270
28.7315	2203
28.7578	2199
28.784	2212
28.8103	2142
28.8366	2172
28.8628	2199
28.8891	2277
28.9153	2186
28.9416	2271
28.9679	2462
28.9941	2561
29.0204	2900
29.0466	3170
29.0729	3330
29.0992	3386
29.1254	3202
29.1517	2956
29.178	2810
29.2042	2698
29.2305	2560
29.2567	2478
29.283	2471
29.3093	2461
29.3355	2552
29.3618	2572
29.388	2713
29.4143	2869
29.4406	2962
29.4668	3173
29.4931	3217
29.5193	3377
29.5456	3480
29.5719	3551
29.5981	3645
29.6244	3721
29.6506	3909
29.6769	4026
29.7032	3900
29.7294	3716
29.7557	3370
29.7819	3211
29.8082	3036
29.8345	3120
29.8607	2986
29.887	3142
29.9132	3110
29.9395	3101
29.9658	3350
29.992	3923
30.0183	4821
30.0446	6211
30.0708	6947
30.0971	6329
30.1233	5645
30.1496	5296
30.1759	4675
30.2021	3779
30.2284	3514
30.2546	3206
30.2809	3020
30.3072	2983
30.3334	2930
30.3597	2901
30.3859	2808
30.4122	2729
30.4385	2727
30.4647	2652
30.491	2612
30.5172	2565
30.5435	2624
30.5698	2674
30.596	2700
30.6223	2813
30.6485	2788
30.6748	2652
30.7011	2656
30.7273	2670
30.7536	2636
30.7798	2692
30.8061	2646
30.8324	2645
30.8586	2556
30.8849	2686
30.9111	2471
30.9374	2453
30.9637	2448
30.9899	2636
31.0162	2685
31.0425	2746
31.0687	2886
31.095	2870
31.1212	2870
31.1475	2796
31.1738	2756
31.2	2691
31.2263	2672
31.2525	2737
31.2788	2740
31.3051	2903
31.3313	2972
31.3576	3057
31.3838	3429
31.4101	3601
31.4364	3708
31.4626	3788
31.4889	3678
31.5151	3548
31.5414	3367
31.5677	3107
31.5939	2944
31.6202	2944
31.6464	2807
31.6727	2701
31.699	2601
31.7252	2649
31.7515	2471
31.7777	2394
31.804	2337
31.8303	2348
31.8565	2342
31.8828	2309
31.9091	2426
31.9353	2550
31.9616	2593
31.9878	2709
32.0141	2846
32.0404	3014
32.0666	2947
32.0929	2992
32.1191	2899
32.1454	2719
32.1717	2729
32.1979	2631
32.2242	2453
32.2504	2416
32.2767	2269
32.303	2165
32.3292	2035
32.3555	2073
32.3817	2061
32.408	2027
32.4343	1959
32.4605	1954
32.4868	1897
32.513	1950
32.5393	1930
32.5656	1959
32.5918	2021
32.6181	1997
32.6443	2128
32.6706	2048
32.6969	1996
32.7231	2100
32.7494	1973
32.7756	2013
32.8019	1985
32.8282	1949
32.8544	1959
32.8807	1966
32.907	1828
32.9332	1843
32.9595	1937
32.9857	1991
33.012	2012
33.0383	1991
33.0645	1992
33.0908	2023
33.117	2025
33.1433	1943
33.1696	1996
33.1958	2015
33.2221	2007
33.2483	1961
33.2746	2009
33.3009	2205
33.3271	2367
33.3534	2279
33.3796	2274
33.4059	2287
33.4322	2181
33.4584	2096
33.4847	2092
33.5109	2067
33.5372	1965
33.5635	2077
33.5897	1947
33.616	2073
33.6422	2070
33.6685	2035
33.6948	2180
33.721	2250
33.7473	2298
33.7736	2310
33.7998	2377
33.8261	2412
33.8523	2427
33.8786	2592
33.9049	2602
33.9311	2684
33.9574	2700
33.9836	2771
34.0099	2881
34.0362	2937
34.0624	2931
34.0887	2976
34.1149	3077
34.1412	3172
34.1675	3003
34.1937	2986
34.22	3058
34.2462	2871
34.2725	2661
34.2988	2601
34.325	2496
34.3513	2317
34.3775	2168
34.4038	2020
34.4301	2024
34.4563	2019
34.4826	2004
34.5088	1945
34.5351	1955
34.5614	1916
34.5876	1946
34.6139	1908
34.6401	1848
34.6664	1933
34.6927	1887
34.7189	1879
34.7452	2028
34.7715	2000
34.7977	1966
34.824	2068
34.8502	2043
34.8765	2104
34.9028	2095
34.929	2148
34.9553	2343
34.9815	2481
35.0078	2720
35.0341	3489
35.0603	4939
35.0866	7559
35.1128	10054
35.1391	9644
35.1654	7567
35.1916	6794
35.2179	6384
35.2441	4797
35.2704	3297
35.2967	2544
35.3229	2258
35.3492	2224
35.3754	1994
35.4017	2049
35.428	2078
35.4542	2082
35.4805	2137
35.5067	2127
35.533	2202
35.5593	2154
35.5855	2241
35.6118	2184
35.6381	2147
35.6643	2047
35.6906	1969
35.7168	2009
35.7431	2132
35.7694	2110
35.7956	2211
35.8219	2322
35.8481	2497
35.8744	2903
35.9007	3402
35.9269	3768
35.9532	3754
35.9794	3455
36.0057	3252
36.032	3140
36.0582	2769
36.0845	2304
36.1107	2208
36.137	2152
36.1633	1947
36.1895	1972
36.2158	1906
36.242	1981
36.2683	1900
36.2946	1826
36.3208	1776
36.3471	1950
36.3733	1840
36.3996	1863
36.4259	2010
36.4521	1999
36.4784	2152
36.5046	2236
36.5309	2247
36.5572	2208
36.5834	2266
36.6097	2364
36.636	2276
36.6622	2231
36.6885	2179
36.7147	2211
36.741	2067
36.7673	1990
36.7935	2006
36.8198	1995
36.846	1854
36.8723	1848
36.8986	1821
36.9248	1855
36.9511	1803
36.9773	1814
37.0036	1855
37.0299	1905
37.0561	1897
37.0824	2028
37.1086	2066
37.1349	1988
37.1612	2017
37.1874	2075
37.2137	1944
37.2399	1896
37.2662	1956
37.2925	1965
37.3187	2071
37.345	1949
37.3712	2001
37.3975	2072
37.4238	2068
37.45	2105
37.4763	2088
37.5026	2104
37.5288	2068
37.5551	2070
37.5813	2075
37.6076	2190
37.6339	2442
37.6601	2699
37.6864	3215
37.7126	4281
37.7389	5201
37.7652	4861
37.7914	3958
37.8177	3813
37.8439	3646
37.8702	3104
37.8965	2504
37.9227	2213
37.949	2166
37.9752	2089
38.0015	2075
38.0278	2209
38.054	2574
38.0803	3076
38.1065	3657
38.1328	4065
38.1591	3803
38.1853	3697
38.2116	3875
38.2378	3976
38.2641	4073
38.2904	3829
38.3166	3608
38.3429	3241
38.3691	3056
38.3954	2876
38.4217	2651
38.4479	2369
38.4742	2329
38.5005	2279
38.5267	2160
38.553	2284
38.5792	2237
38.6055	2252
38.6318	2254
38.658	2285
38.6843	2189
38.7105	2147
38.7368	2298
38.7631	2139
38.7893	2154
38.8156	2094
38.8418	2005
38.8681	2060
38.8944	1904
38.9206	1985
38.9469	1921
38.9731	1938
38.9994	1888
39.0257	1881
39.0519	1959
39.0782	1892
39.1044	1816
39.1307	1812
39.157	1868
39.1832	1802
39.2095	1785
39.2357	1718
39.262	1717
39.2883	1709
39.3145	1731
39.3408	1730
39.3671	1698
39.3933	1850
39.4196	1867
39.4458	1953
39.4721	1827
39.4984	1870
39.5246	1837
39.5509	1783
39.5771	1742
39.6034	1834
39.6297	1877
39.6559	1878
39.6822	2034
39.7084	2255
39.7347	2467
39.761	2691
39.7872	2749
39.8135	2458
39.8397	2508
39.866	2503
39.8923	2468
39.9185	2509
39.9448	2283
39.971	2296
39.9973	2153
40.0236	2093
40.0498	2066
40.0761	1934
40.1023	1910
40.1286	1853
40.1549	1877
40.1811	1834
40.2074	1875
40.2336	1890
40.2599	1856
40.2862	1797
40.3124	1749
40.3387	1778
40.365	1761
40.3912	1775
40.4175	1696
40.4437	1690
40.47	1651
40.4963	1698
40.5225	1716
40.5488	1789
40.575	1796
40.6013	1834
40.6276	1812
40.6538	1884
40.6801	1871
40.7063	2027
40.7326	2236
40.7589	2258
40.7851	2168
40.8114	2103
40.8376	1958
40.8639	1882
40.8902	1831
40.9164	1721
40.9427	1681
40.9689	1669
40.9952	1544
41.0215	1634
41.0477	1571
41.074	1598
41.1002	1580
41.1265	1598
41.1528	1591
41.179	1581
41.2053	1636
41.2316	1548
41.2578	1670
41.2841	1612
41.3103	1502
41.3366	1558
41.3629	1596
41.3891	1621
41.4154	1569
41.4416	1539
41.4679	1501
41.4942	1546
41.5204	1567
41.5467	1553
41.5729	1611
41.5992	1602
41.6255	1597
41.6517	1626
41.678	1568
41.7042	1580
41.7305	1702
41.7568	1567
41.783	1608
41.8093	1628
41.8355	1623
41.8618	1650
41.8881	1641
41.9143	1708
41.9406	1761
41.9668	1704
41.9931	1730
42.0194	1781
42.0456	1753
42.0719	1738
42.0981	1763
42.1244	1696
42.1507	1696
42.1769	1663
42.2032	1684
42.2295	1685
42.2557	1765
42.282	1792
42.3082	1806
42.3345	1858
42.3608	1868
42.387	1857
42.4133	2092
42.4395	1971
42.4658	2032
42.4921	1967
42.5183	1943
42.5446	1867
42.5708	1854
42.5971	1716
42.6234	1782
42.6496	1738
42.6759	1728
42.7021	1796
42.7284	1769
42.7547	1735
42.7809	1704
42.8072	1705
42.8334	1652
42.8597	1695
42.886	1742
42.9122	1800
42.9385	1794
42.9647	1847
42.991	1729
43.0173	1804
43.0435	1962
43.0698	1928
43.0961	2038
43.1223	2109
43.1486	2283
43.1748	2448
43.2011	2857
43.2274	3564
43.2536	4711
43.2799	7069
43.3061	9627
43.3324	10308
43.3587	7794
43.3849	6016
43.4112	6248
43.4374	6492
43.4637	5573
43.49	3958
43.5162	3483
43.5425	3360
43.5687	3358
43.595	2884
43.6213	2706
43.6475	2611
43.6738	2670
43.7	2419
43.7263	2037
43.7526	1966
43.7788	1969
43.8051	1767
43.8313	1764
43.8576	1733
43.8839	1720
43.9101	1667
43.9364	1705
43.9626	1667
43.9889	1596
44.0152	1661
44.0414	1651
44.0677	1519
44.094	1642
44.1202	1626
44.1465	1547
44.1727	1562
44.199	1533
44.2253	1519
44.2515	1580
44.2778	1489
44.304	1558
44.3303	1529
44.3566	1517
44.3828	1558
44.4091	1574
44.4353	1477
44.4616	1589
44.4879	1515
44.5141	1453
44.5404	1592
44.5666	1529
44.5929	1507
44.6192	1455
44.6454	1524
44.6717	1444
44.6979	1523
44.7242	1480
44.7505	1469
44.7767	1482
44.803	1543
44.8292	1500
44.8555	1452
44.8818	1525
44.908	1496
44.9343	1493
44.9606	1482
44.9868	1440
45.0131	1498
45.0393	1451
45.0656	1541
45.0919	1442
45.1181	1526
45.1444	1528
45.1706	1475
45.1969	1485
45.2232	1521
45.2494	1481
45.2757	1561
45.3019	1499
45.3282	1612
45.3545	1590
45.3807	1589
45.407	1753
45.4332	1676
45.4595	1697
45.4858	1586
45.512	1599
45.5383	1572
45.5645	1652
45.5908	1625
45.6171	1596
45.6433	1556
45.6696	1681
45.6958	1688
45.7221	1885
45.7484	2155
45.7746	2354
45.8009	2538
45.8271	2421
45.8534	2313
45.8797	2121
45.9059	2189
45.9322	2179
45.9585	2005
45.9847	1864
46.011	1822
46.0372	1793
46.0635	1854
46.0898	1829
46.116	1926
46.1423	1988
46.1685	1963
46.1948	1897
46.2211	1873
46.2473	1959
46.2736	1892
46.2998	1982
46.3261	1984
46.3524	1980
46.3786	1954
46.4049	1898
46.4311	1920
46.4574	2055
46.4837	2252
46.5099	2311
46.5362	2221
46.5624	1909
46.5887	1884
46.615	1956
46.6412	1928
46.6675	1826
46.6937	1608
46.72	1662
46.7463	1605
46.7725	1666
46.7988	1714
46.8251	1845
46.8513	1888
46.8776	1973
46.9038	2109
46.9301	2146
46.9564	2237
46.9826	2120
47.0089	2153
47.0351	2068
47.0614	2022
47.0877	2111
47.1139	1951
47.1402	2001
47.1664	1970
47.1927	1968
47.219	1896
47.2452	1800
47.2715	1879
47.2977	1752
47.324	1827
47.3503	1777
47.3765	1732
47.4028	1593
47.429	1704
47.4553	1721
47.4816	1713
47.5078	1646
47.5341	1737
47.5603	1638
47.5866	1715
47.6129	1826
47.6391	1708
47.6654	1775
47.6916	1781
47.7179	1755
47.7442	1792
47.7704	1814
47.7967	1914
47.823	1831
47.8492	1804
47.8755	1890
47.9017	1908
47.928	1951
47.9543	1951
47.9805	1976
48.0068	2088
48.033	2066
48.0593	2073
48.0856	2134
48.1118	1968
48.1381	2022
48.1643	2010
48.1906	1937
48.2169	1875
48.2431	1685
48.2694	1707
48.2956	1673
48.3219	1639
48.3482	1685
48.3744	1698
48.4007	1670
48.4269	1653
48.4532	1578
48.4795	1652
48.5057	1617
48.532	1525
48.5582	1676
48.5845	1601
48.6108	1590
48.637	1605
48.6633	1628
48.6896	1663
48.7158	1684
48.7421	1611
48.7683	1622
48.7946	1605
48.8209	1598
48.8471	1631
48.8734	1697
48.8996	1723
48.9259	1838
48.9522	1806
48.9784	1648
49.0047	1724
49.0309	1645
49.0572	1617
49.0835	1676
49.1097	1644
49.136	1512
49.1622	1604
49.1885	1596
49.2148	1620
49.241	1673
49.2673	1890
49.2935	1888
49.3198	1925
49.3461	1809
49.3723	1756
49.3986	1623
49.4248	1815
49.4511	1721
49.4774	1599
49.5036	1543
49.5299	1527
49.5562	1438
49.5824	1502
49.6087	1440
49.6349	1543
49.6612	1450
49.6875	1413
49.7137	1465
49.74	1469
49.7662	1499
49.7925	1493
49.8188	1506
49.845	1601
49.8713	1633
49.8975	1744
49.9238	1917
49.9501	1779
49.9763	1717
50.0026	1768
50.0288	1883
50.0551	1927
50.0814	2098
50.1076	2118
50.1339	1964
50.1601	1786
50.1864	1911
50.2127	1931
50.2389	2023
50.2652	1909
50.2914	1940
50.3177	1755
50.344	1712
50.3702	1798
50.3965	1668
50.4227	1561
50.449	1566
50.4753	1546
50.5015	1513
50.5278	1491
50.5541	1603
50.5803	1527
50.6066	1590
50.6328	1564
50.6591	1625
50.6854	1585
50.7116	1713
50.7379	1694
50.7641	1799
50.7904	1773
50.8167	1832
50.8429	1986
50.8692	1965
50.8954	1750
50.9217	1831
50.948	1784
50.9742	1800
51.0005	1788
51.0267	1791
51.053	1773
51.0793	1751
51.1055	1704
51.1318	1634
51.158	1625
51.1843	1650
51.2106	1647
51.2368	1709
51.2631	1635
51.2893	1688
51.3156	1630
51.3419	1724
51.3681	1707
51.3944	1631
51.4207	1561
51.4469	1636
51.4732	1562
51.4994	1616
51.5257	1580
51.552	1519
51.5782	1555
51.6045	1550
51.6307	1533
51.657	1503
51.6833	1470
51.7095	1584
51.7358	1492
51.762	1556
51.7883	1494
51.8146	1557
51.8408	1631
51.8671	1552
51.8933	1482
51.9196	1478
51.9459	1585
51.9721	1527
51.9984	1540
52.0246	1571
52.0509	1522
52.0772	1506
52.1034	1504
52.1297	1530
52.1559	1552
52.1822	1419
52.2085	1507
52.2347	1561
52.261	1595
52.2872	1573
52.3135	1610
52.3398	1651
52.366	1748
52.3923	1808
52.4186	1965
52.4448	2661
52.4711	3502
52.4973	4649
52.5236	5264
52.5499	4242
52.5761	3269
52.6024	3065
52.6286	3324
52.6549	3787
52.6812	3362
52.7074	2692
52.7337	2187
52.7599	1897
52.7862	1872
52.8125	1769
52.8387	1667
52.865	1655
52.8912	1645
52.9175	1630
52.9438	1531
52.97	1492
52.9963	1556
53.0225	1445
53.0488	1526
53.0751	1480
53.1013	1406
53.1276	1398
53.1538	1466
53.1801	1388
53.2064	1389
53.2326	1441
53.2589	1383
53.2852	1315
53.3114	1397
53.3377	1333
53.3639	1363
53.3902	1373
53.4165	1329
53.4427	1348
53.469	1315
53.4952	1316
53.5215	1332
53.5478	1395
53.574	1323
53.6003	1345
53.6265	1376
53.6528	1346
53.6791	1406
53.7053	1448
53.7316	1409
53.7578	1402
53.7841	1389
53.8104	1424
53.8366	1408
53.8629	1453
53.8891	1493
53.9154	1473
53.9417	1410
53.9679	1359
53.9942	1429
54.0204	1465
54.0467	1384
54.073	1439
54.0992	1524
54.1255	1470
54.1517	1549
54.178	1504
54.2043	1381
54.2305	1455
54.2568	1446
54.2831	1481
54.3093	1423
54.3356	1436
54.3618	1456
54.3881	1516
54.4144	1472
54.4406	1460
54.4669	1549
54.4931	1523
54.5194	1466
54.5457	1392
54.5719	1475
54.5982	1518
54.6244	1501
54.6507	1476
54.677	1503
54.7032	1484
54.7295	1466
54.7557	1478
54.782	1542
54.8083	1608
54.8345	1688
54.8608	1705
54.887	1595
54.9133	1446
54.9396	1532
54.9658	1473
54.9921	1561
55.0183	1543
55.0446	1530
55.0709	1493
55.0971	1436
55.1234	1466
55.1497	1600
55.1759	1474
55.2022	1560
55.2284	1504
55.2547	1507
55.281	1523
55.3072	1540
55.3335	1494
55.3597	1494
55.386	1486
55.4123	1535
55.4385	1495
55.4648	1457
55.491	1443
55.5173	1450
55.5436	1399
55.5698	1520
55.5961	1564
55.6223	1570
55.6486	1614
55.6749	1614
55.7011	1675
55.7274	1652
55.7536	1585
55.7799	1553
55.8062	1590
55.8324	1667
55.8587	1570
55.8849	1573
55.9112	1580
55.9375	1590
55.9637	1633
55.99	1685
56.0162	1601
56.0425	1668
56.0688	1591
56.095	1661
56.1213	1551
56.1476	1561
56.1738	1578
56.2001	1557
56.2263	1575
56.2526	1612
56.2789	1573
56.3051	1580
56.3314	1572
56.3576	1577
56.3839	1512
56.4102	1456
56.4364	1592
56.4627	1449
56.4889	1482
[truncated: 514 more rows]

## Sheet: RLL32_B_S3
2Θ	Intensity
4.02033	8723
4.04659	8318
4.07285	8012
4.09911	7773
4.12537	7709
4.15163	7671
4.17789	7463
4.20415	7358
4.23041	7203
4.25668	7229
4.28294	7199
4.3092	6884
4.33546	6886
4.36172	6645
4.38798	6523
4.41424	6577
4.4405	6491
4.46676	6433
4.49302	6515
4.51928	6416
4.54554	6500
4.5718	6236
4.59806	6243
4.62432	6218
4.65058	6287
4.67684	6298
4.7031	6224
4.72937	6364
4.75563	6308
4.78189	6226
4.80815	6406
4.83441	6171
4.86067	6281
4.88693	6193
4.91319	6214
4.93945	6308
4.96571	6280
4.99197	6058
5.01823	6268
5.04449	6296
5.07075	6235
5.09701	6142
5.12327	6134
5.14953	6347
5.1758	6353
5.20206	6211
5.22832	6402
5.25458	6237
5.28084	6375
5.3071	6099
5.33336	6326
5.35962	6215
5.38588	6274
5.41214	6271
5.4384	6269
5.46466	6271
5.49092	6260
5.51718	6301
5.54344	6468
5.5697	6188
5.59596	6227
5.62222	6321
5.64849	6237
5.67475	6260
5.70101	6151
5.72727	6409
5.75353	6089
5.77979	6216
5.80605	6148
5.83231	6120
5.85857	6045
5.88483	6289
5.91109	6225
5.93735	6130
5.96361	5999
5.98987	6093
6.01613	6142
6.04239	6269
6.06865	6175
6.09491	6126
6.12118	6122
6.14744	6115
6.1737	6248
6.19996	6112
6.22622	6276
6.25248	6203
6.27874	6157
6.305	6146
6.33126	6112
6.35752	6096
6.38378	6000
6.41004	6026
6.4363	6159
6.46256	6112
6.48882	6060
6.51508	6056
6.54134	5932
6.56761	5925
6.59387	5895
6.62013	5970
6.64639	5861
6.67265	6022
6.69891	5907
6.72517	6036
6.75143	5979
6.77769	5908
6.80395	5894
6.83021	5807
6.85647	5915
6.88273	5806
6.90899	5814
6.93525	5853
6.96151	5731
6.98777	5780
7.01403	5807
7.0403	5740
7.06656	5726
7.09282	5570
7.11908	5525
7.14534	5667
7.1716	5539
7.19786	5610
7.22412	5528
7.25038	5618
7.27664	5537
7.3029	5403
7.32916	5450
7.35542	5504
7.38168	5468
7.40794	5320
7.4342	5421
7.46046	5269
7.48672	5302
7.51299	5320
7.53925	5434
7.56551	5298
7.59177	5263
7.61803	5184
7.64429	5227
7.67055	5204
7.69681	5179
7.72307	5244
7.74933	5328
7.77559	5208
7.80185	5075
7.82811	4998
7.85437	4981
7.88063	5268
7.90689	5239
7.93315	5062
7.95942	4975
7.98568	4956
8.01194	5086
8.0382	4934
8.06446	5034
8.09072	5013
8.11698	4975
8.14324	4949
8.1695	4844
8.19576	4860
8.22202	4873
8.24828	4796
8.27454	4745
8.3008	4781
8.32706	4717
8.35332	4831
8.37958	4709
8.40584	4690
8.43211	4706
8.45837	4611
8.48463	4632
8.51089	4557
8.53715	4574
8.56341	4611
8.58967	4579
8.61593	4622
8.64219	4518
8.66845	4523
8.69471	4639
8.72097	4499
8.74723	4439
8.77349	4528
8.79975	4466
8.82601	4301
8.85227	4502
8.87853	4394
8.9048	4333
8.93106	4271
8.95732	4241
8.98358	4379
9.00984	4306
9.0361	4305
9.06236	4214
9.08862	3955
9.11488	4316
9.14114	4050
9.1674	4106
9.19366	4072
9.21992	4070
9.24618	4109
9.27244	4072
9.2987	3948
9.32496	3915
9.35122	4072
9.37749	3978
9.40375	3937
9.43001	4002
9.45627	4004
9.48253	3951
9.50879	4015
9.53505	3827
9.56131	3821
9.58757	3899
9.61383	3764
9.64009	3796
9.66635	3768
9.69261	3796
9.71887	3793
9.74513	3783
9.77139	3822
9.79765	3752
9.82392	3694
9.85018	3734
9.87644	3601
9.9027	3618
9.92896	3678
9.95522	3761
9.98148	3590
10.0077	3593
10.034	3662
10.0603	3619
10.0865	3602
10.1128	3634
10.139	3562
10.1653	3624
10.1916	3515
10.2178	3516
10.2441	3428
10.2703	3467
10.2966	3433
10.3229	3479
10.3491	3446
10.3754	3436
10.4016	3500
10.4279	3513
10.4542	3489
10.4804	3471
10.5067	3438
10.533	3436
10.5592	3471
10.5855	3427
10.6117	3372
10.638	3460
10.6643	3406
10.6905	3453
10.7168	3371
10.743	3449
10.7693	3203
10.7956	3310
10.8218	3240
10.8481	3300
10.8743	3254
10.9006	3196
10.9269	3333
10.9531	3242
10.9794	3367
11.0056	3211
11.0319	3297
11.0582	3219
11.0844	3337
11.1107	3280
11.1369	3351
11.1632	3214
11.1895	3222
11.2157	3226
11.242	3274
11.2682	3229
11.2945	3261
11.3208	3240
11.347	3130
11.3733	3292
11.3995	3314
11.4258	3049
11.4521	3204
11.4783	3252
11.5046	3242
11.5309	3323
11.5571	3591
11.5834	3608
11.6096	3664
11.6359	3464
11.6622	3416
11.6884	3401
11.7147	3596
11.7409	3561
11.7672	3628
11.7935	3575
11.8197	3517
11.846	3346
11.8722	3245
11.8985	3194
11.9248	3203
11.951	3173
11.9773	3204
12.0035	3056
12.0298	3078
12.0561	3077
12.0823	3209
12.1086	3052
12.1348	3177
12.1611	3072
12.1874	3125
12.2136	3163
12.2399	3199
12.2661	3131
12.2924	3249
12.3187	3195
12.3449	3048
12.3712	3129
12.3975	3080
12.4237	3027
12.45	3117
12.4762	3029
12.5025	3091
12.5288	3104
12.555	2928
12.5813	3076
12.6075	3061
12.6338	3014
12.6601	2946
12.6863	3000
12.7126	3037
12.7388	3135
12.7651	3102
12.7914	3099
12.8176	3079
12.8439	3059
12.8701	3026
12.8964	3136
12.9227	3115
12.9489	3087
12.9752	3210
13.0014	3316
13.0277	3415
13.054	3561
13.0802	3805
13.1065	4137
13.1327	4419
13.159	4946
13.1853	5296
13.2115	5683
13.2378	5512
13.264	5288
13.2903	4508
13.3166	4002
13.3428	3613
13.3691	3357
13.3954	3203
13.4216	3142
13.4479	3049
13.4741	3051
13.5004	3056
13.5267	2938
13.5529	2997
13.5792	2863
13.6054	2832
13.6317	2983
13.658	2935
13.6842	2926
13.7105	2948
13.7367	2944
13.763	2951
13.7893	2934
13.8155	2801
13.8418	2883
13.868	2982
13.8943	2945
13.9206	2973
13.9468	2852
13.9731	2878
13.9993	2919
14.0256	2829
14.0519	2773
14.0781	2929
14.1044	2793
14.1306	2881
14.1569	2841
14.1832	2942
14.2094	2894
14.2357	2867
14.262	2893
14.2882	2759
14.3145	2858
14.3407	2912
14.367	2941
14.3933	2896
14.4195	2951
14.4458	2988
14.472	2910
14.4983	2910
14.5246	2952
14.5508	3023
14.5771	3063
14.6033	3143
14.6296	2981
14.6559	3329
14.6821	3289
14.7084	3512
14.7346	3880
14.7609	4376
14.7872	5462
14.8134	7354
14.8397	10562
14.8659	13170
14.8922	12939
14.9185	10068
14.9447	7732
14.971	6218
14.9972	5726
15.0235	5067
15.0498	4441
15.076	3988
15.1023	3739
15.1285	3623
15.1548	3978
15.1811	4430
15.2073	5177
15.2336	5823
15.2599	5160
15.2861	4152
15.3124	3497
15.3386	3151
15.3649	2934
15.3912	2978
15.4174	2796
15.4437	2918
15.4699	2801
15.4962	2708
15.5225	2893
15.5487	2805
15.575	2732
15.6012	2755
15.6275	2724
15.6538	2719
15.68	2722
15.7063	2790
15.7325	2772
15.7588	2696
15.7851	2719
15.8113	2703
15.8376	2666
15.8638	2603
15.8901	2695
15.9164	2659
15.9426	2630
15.9689	2588
15.9951	2585
16.0214	2712
16.0477	2584
16.0739	2612
16.1002	2578
16.1265	2626
16.1527	2703
16.179	2704
16.2052	2591
16.2315	2527
16.2578	2602
16.284	2665
16.3103	2750
16.3365	2731
16.3628	2652
16.3891	2633
16.4153	2557
16.4416	2528
16.4678	2614
16.4941	2568
16.5204	2522
16.5466	2608
16.5729	2574
16.5991	2570
16.6254	2464
16.6517	2499
16.6779	2516
16.7042	2476
16.7304	2609
16.7567	2526
16.783	2597
16.8092	2556
16.8355	2575
16.8617	2560
16.888	2449
16.9143	2555
16.9405	2492
16.9668	2587
16.993	2423
17.0193	2531
17.0456	2485
17.0718	2483
17.0981	2566
17.1244	2535
17.1506	2506
17.1769	2524
17.2031	2443
17.2294	2408
17.2557	2468
17.2819	2512
17.3082	2489
17.3344	2496
17.3607	2406
17.387	2447
17.4132	2580
17.4395	2555
17.4657	2436
17.492	2479
17.5183	2612
17.5445	2557
17.5708	2570
17.597	2523
17.6233	2535
17.6496	2512
17.6758	2505
17.7021	2428
17.7283	2482
17.7546	2510
17.7809	2417
17.8071	2437
17.8334	2532
17.8596	2532
17.8859	2492
17.9122	2393
17.9384	2452
17.9647	2486
17.991	2502
18.0172	2391
18.0435	2492
18.0697	2461
18.096	2520
18.1223	2468
18.1485	2457
18.1748	2415
18.201	2418
18.2273	2539
18.2536	2565
18.2798	2408
18.3061	2502
18.3323	2541
18.3586	2482
18.3849	2432
18.4111	2449
18.4374	2451
18.4636	2529
18.4899	2561
18.5162	2542
18.5424	2664
18.5687	2663
18.5949	2630
18.6212	2538
18.6475	2408
18.6737	2530
18.7	2563
18.7262	2513
18.7525	2614
18.7788	2580
18.805	2605
18.8313	2797
18.8575	2821
18.8838	2956
18.9101	3004
18.9363	3074
18.9626	3156
18.9889	3277
19.0151	3137
19.0414	3145
19.0676	3137
19.0939	3048
19.1202	2779
19.1464	2711
19.1727	2571
19.1989	2617
19.2252	2462
19.2515	2464
19.2777	2413
19.304	2550
19.3302	2370
19.3565	2482
19.3828	2479
19.409	2512
19.4353	2497
19.4615	2546
19.4878	2613
19.5141	2895
19.5403	3071
19.5666	3033
19.5928	2773
19.6191	2652
19.6454	2558
19.6716	2612
19.6979	2763
19.7241	2645
19.7504	2719
19.7767	2652
19.8029	2732
19.8292	2648
19.8555	2656
19.8817	2656
19.908	2666
19.9342	2702
19.9605	2616
19.9868	2541
20.013	2486
20.0393	2477
20.0655	2652
20.0918	2639
20.1181	2517
20.1443	2634
20.1706	2538
20.1968	2452
20.2231	2452
20.2494	2533
20.2756	2562
20.3019	2607
20.3281	2563
20.3544	2538
20.3807	2551
20.4069	2608
20.4332	2610
20.4594	2696
20.4857	2596
20.512	2659
20.5382	2785
20.5645	2752
20.5907	2792
20.617	2789
20.6433	2937
20.6695	3098
20.6958	3096
20.722	3254
20.7483	3528
20.7746	3977
20.8008	4283
20.8271	4384
20.8534	4007
20.8796	3539
20.9059	3204
20.9321	3045
20.9584	2836
20.9847	2736
21.0109	2804
21.0372	2720
21.0634	2664
21.0897	2824
21.116	2812
21.1422	2922
21.1685	2938
21.1947	2998
21.221	3034
21.2473	3128
21.2735	3201
21.2998	3182
21.326	3279
21.3523	3304
21.3786	3218
21.4048	3212
21.4311	3071
21.4573	2821
21.4836	2635
21.5099	2669
21.5361	2517
21.5624	2564
21.5886	2566
21.6149	2502
21.6412	2488
21.6674	2450
21.6937	2465
21.72	2425
21.7462	2479
21.7725	2442
21.7987	2440
21.825	2362
21.8513	2592
21.8775	2458
21.9038	2580
21.93	2629
21.9563	2712
21.9826	2710
22.0088	2750
22.0351	2801
22.0613	2767
22.0876	2740
22.1139	2786
22.1401	2648
22.1664	2475
22.1926	2385
22.2189	2469
22.2452	2356
22.2714	2392
22.2977	2413
22.3239	2436
22.3502	2356
22.3765	2402
22.4027	2314
22.429	2471
22.4552	2376
22.4815	2363
22.5078	2416
22.534	2423
22.5603	2352
22.5865	2373
22.6128	2439
22.6391	2401
22.6653	2345
22.6916	2456
22.7179	2383
22.7441	2383
22.7704	2385
22.7966	2380
22.8229	2413
22.8492	2345
22.8754	2457
22.9017	2300
22.9279	2388
22.9542	2495
22.9805	2227
23.0067	2364
23.033	2447
23.0592	2410
23.0855	2444
23.1118	2432
23.138	2369
23.1643	2420
23.1905	2542
23.2168	2561
23.2431	2497
23.2693	2542
23.2956	2531
23.3218	2586
23.3481	2567
23.3744	2585
23.4006	2750
23.4269	2981
23.4531	3146
23.4794	3151
23.5057	2991
23.5319	2946
23.5582	2817
23.5845	2731
23.6107	2647
23.637	2801
23.6632	2904
23.6895	2869
23.7158	2958
23.742	3056
23.7683	3074
23.7945	3259
23.8208	3228
23.8471	3120
23.8733	3197
23.8996	3114
23.9258	3065
23.9521	2904
23.9784	2857
24.0046	2704
24.0309	2640
24.0571	2530
24.0834	2574
24.1097	2539
24.1359	2619
24.1622	2634
24.1884	2811
24.2147	3095
24.241	3616
24.2672	5069
24.2935	7299
24.3197	10318
24.346	10454
24.3723	8651
24.3985	7025
24.4248	5012
24.451	3552
24.4773	2862
24.5036	2776
24.5298	2610
24.5561	2544
24.5824	2531
24.6086	2353
24.6349	2418
24.6611	2429
24.6874	2448
24.7137	2348
24.7399	2346
24.7662	2448
24.7924	2566
24.8187	2496
24.845	2522
24.8712	2438
24.8975	2415
24.9237	2380
24.95	2380
24.9763	2478
25.0025	2447
25.0288	2405
25.055	2391
25.0813	2369
25.1076	2384
25.1338	2381
25.1601	2444
25.1863	2501
25.2126	2510
25.2389	2516
25.2651	2558
25.2914	2692
25.3176	2834
25.3439	2899
25.3702	2982
25.3964	3273
25.4227	3711
25.449	4567
25.4752	6351
25.5015	9132
25.5277	10187
25.554	8971
25.5803	7333
25.6065	5509
25.6328	3960
25.659	2985
25.6853	2696
25.7116	2642
25.7378	2430
25.7641	2334
25.7903	2409
25.8166	2252
25.8429	2232
25.8691	2258
25.8954	2269
25.9216	2226
25.9479	2189
25.9742	2251
26.0004	2216
26.0267	2241
26.0529	2342
26.0792	2299
26.1055	2354
26.1317	2291
26.158	2352
26.1842	2285
26.2105	2280
26.2368	2223
26.263	2172
26.2893	2325
26.3155	2225
26.3418	2277
26.3681	2346
26.3943	2416
26.4206	2508
26.4469	2761
26.4731	2846
26.4994	3317
26.5256	4665
26.5519	6976
26.5782	9251
26.6044	9405
26.6307	7362
26.6569	6420
26.6832	4970
26.7095	3542
26.7357	3245
26.762	2993
26.7882	2964
26.8145	3018
26.8408	2862
26.867	2706
26.8933	2684
26.9195	2521
26.9458	2403
26.9721	2389
26.9983	2311
27.0246	2374
27.0508	2238
27.0771	2136
27.1034	2162
27.1296	2136
27.1559	2225
27.1821	2133
27.2084	2051
27.2347	2115
27.2609	2037
27.2872	2141
27.3135	2005
27.3397	2062
27.366	2116
27.3922	2124
27.4185	2117
27.4448	2117
27.471	1996
27.4973	2082
27.5235	1996
27.5498	2009
27.5761	2017
27.6023	2089
27.6286	2055
27.6548	2029
27.6811	2003
27.7074	1997
27.7336	2043
27.7599	2145
27.7861	2033
27.8124	2074
27.8387	2043
27.8649	1978
27.8912	1983
27.9174	2099
27.9437	2040
27.97	2125
27.9962	1982
28.0225	1997
28.0487	1981
28.075	2131
28.1013	2085
28.1275	2133
28.1538	2084
28.1801	2117
28.2063	2062
28.2326	1993
28.2588	1963
28.2851	2037
28.3114	1989
28.3376	2064
28.3639	2064
28.3901	2056
28.4164	2058
28.4427	2003
28.4689	1996
28.4952	1975
28.5214	2018
28.5477	2018
28.574	2084
28.6002	2067
28.6265	2138
28.6527	2116
28.679	2239
28.7053	2222
28.7315	2033
28.7578	2074
28.784	2037
28.8103	2062
28.8366	2001
28.8628	1939
28.8891	2015
28.9153	2080
28.9416	2064
28.9679	2022
28.9941	2208
29.0204	2248
29.0466	2337
29.0729	2256
29.0992	2278
29.1254	2236
29.1517	2238
29.178	2127
29.2042	2141
29.2305	2172
29.2567	2205
29.283	2216
29.3093	2215
29.3355	2313
29.3618	2426
29.388	2446
29.4143	2633
29.4406	2627
29.4668	2917
29.4931	2970
29.5193	3184
29.5456	3284
29.5719	3580
29.5981	3813
29.6244	4154
29.6506	4395
29.6769	4204
29.7032	4019
29.7294	3920
29.7557	3652
29.7819	3376
29.8082	3242
29.8345	3064
29.8607	3044
29.887	3048
29.9132	3199
29.9395	3313
29.9658	3778
29.992	4747
30.0183	6554
30.0446	7579
30.0708	6740
30.0971	5922
30.1233	5478
30.1496	4415
30.1759	3590
30.2021	3238
30.2284	2988
30.2546	2868
30.2809	2923
30.3072	2904
30.3334	2748
30.3597	2785
30.3859	2666
30.4122	2647
30.4385	2580
30.4647	2586
30.491	2568
30.5172	2506
30.5435	2658
30.5698	2871
30.596	2970
30.6223	2861
30.6485	2825
30.6748	2728
30.7011	2654
30.7273	2529
30.7536	2675
30.7798	2728
30.8061	2710
30.8324	2556
30.8586	2496
30.8849	2336
30.9111	2178
30.9374	2079
30.9637	2115
30.9899	2158
31.0162	2164
31.0425	2267
31.0687	2237
31.095	2180
31.1212	2170
31.1475	2250
31.1738	2303
31.2	2326
31.2263	2459
31.2525	2608
31.2788	2607
31.3051	2818
31.3313	2937
31.3576	3131
31.3838	3472
31.4101	3784
31.4364	3718
31.4626	3322
31.4889	3259
31.5151	3128
31.5414	2897
31.5677	2817
31.5939	2679
31.6202	2513
31.6464	2389
31.6727	2355
31.699	2216
31.7252	2190
31.7515	2148
31.7777	2122
31.804	2135
31.8303	2152
31.8565	1963
31.8828	2037
31.9091	2112
31.9353	2121
31.9616	2090
31.9878	2178
32.0141	2305
32.0404	2359
32.0666	2494
32.0929	2614
32.1191	2804
32.1454	2757
32.1717	2776
32.1979	2734
32.2242	2670
32.2504	2508
32.2767	2356
32.303	2315
32.3292	2165
32.3555	1997
32.3817	2084
32.408	1895
32.4343	1904
32.4605	1912
32.4868	1858
32.513	1859
32.5393	1778
32.5656	1837
32.5918	1778
32.6181	1787
32.6443	1859
32.6706	1748
32.6969	1753
32.7231	1803
32.7494	1835
32.7756	1775
32.8019	1767
32.8282	1812
32.8544	1796
32.8807	1840
32.907	1871
32.9332	1883
32.9595	1767
32.9857	1840
33.012	1838
33.0383	1770
33.0645	1851
33.0908	1856
33.117	1835
33.1433	1818
33.1696	1721
33.1958	1741
33.2221	1807
33.2483	1806
33.2746	1753
33.3009	1736
33.3271	1790
33.3534	1793
33.3796	1712
33.4059	1726
33.4322	1819
33.4584	1782
33.4847	1749
33.5109	1781
33.5372	1784
33.5635	1852
33.5897	1839
33.616	1794
33.6422	1762
33.6685	1848
33.6948	1936
33.721	1978
33.7473	1906
33.7736	2044
33.7998	2074
33.8261	2146
33.8523	2196
33.8786	2321
33.9049	2399
33.9311	2358
33.9574	2308
33.9836	2452
34.0099	2609
34.0362	2493
34.0624	2576
34.0887	2591
34.1149	2745
34.1412	2803
34.1675	2946
34.1937	2841
34.22	2869
34.2462	2846
34.2725	2809
34.2988	2729
34.325	2640
34.3513	2519
34.3775	2321
34.4038	2267
34.4301	2155
34.4563	2049
34.4826	1915
34.5088	1956
34.5351	1795
34.5614	1882
34.5876	1850
34.6139	1788
34.6401	1815
34.6664	1896
34.6927	1958
34.7189	1844
34.7452	1827
34.7715	1854
34.7977	1905
34.824	1874
34.8502	1951
34.8765	1976
34.9028	2121
34.929	2201
34.9553	2408
34.9815	2798
35.0078	3440
35.0341	5434
35.0603	9287
35.0866	12439
35.1128	11577
35.1391	8785
35.1654	7914
35.1916	7401
35.2179	5336
35.2441	3378
35.2704	2639
35.2967	2421
35.3229	2138
35.3492	2087
35.3754	1996
35.4017	1934
35.428	1993
35.4542	2079
35.4805	2199
35.5067	2234
35.533	2044
35.5593	2084
35.5855	2079
35.6118	2067
35.6381	1969
35.6643	2012
35.6906	1910
35.7168	1938
35.7431	1974
35.7694	2024
35.7956	2287
35.8219	2441
35.8481	2756
35.8744	3508
35.9007	3980
35.9269	3937
35.9532	3428
35.9794	3264
36.0057	3139
36.032	2729
36.0582	2382
36.0845	2073
36.1107	1963
36.137	1928
36.1633	1859
36.1895	1853
36.2158	1738
36.242	1774
36.2683	1830
36.2946	1724
36.3208	1704
36.3471	1811
36.3733	1800
36.3996	1899
36.4259	1850
36.4521	2086
36.4784	2323
36.5046	2355
36.5309	2132
36.5572	2228
36.5834	2345
36.6097	2313
36.636	2251
36.6622	2153
36.6885	2167
36.7147	2191
36.741	2034
36.7673	2002
36.7935	1894
36.8198	1937
36.846	1885
36.8723	1805
36.8986	1740
36.9248	1724
36.9511	1733
36.9773	1755
37.0036	1779
37.0299	1773
37.0561	1937
37.0824	2010
37.1086	2014
37.1349	2054
37.1612	2031
37.1874	1973
37.2137	1863
37.2399	1862
37.2662	1742
37.2925	1718
37.3187	1763
37.345	1737
37.3712	1844
37.3975	1836
37.4238	1735
37.45	1818
37.4763	1813
37.5026	1895
37.5288	1927
37.5551	2017
37.5813	2102
37.6076	2339
37.6339	2698
37.6601	3347
37.6864	4718
37.7126	6014
37.7389	5421
37.7652	4209
37.7914	4023
37.8177	4030
37.8439	3296
37.8702	2476
37.8965	2120
37.9227	1963
37.949	1993
37.9752	2057
38.0015	2094
38.0278	2334
38.054	3039
38.0803	4004
38.1065	4267
38.1328	4015
38.1591	3651
38.1853	3780
38.2116	4145
38.2378	4122
38.2641	3967
38.2904	3462
38.3166	3102
38.3429	2911
38.3691	2824
38.3954	2492
38.4217	2252
38.4479	2093
38.4742	2000
38.5005	2039
38.5267	2117
38.553	2119
38.5792	2049
38.6055	2147
38.6318	2189
38.658	2224
38.6843	2146
38.7105	2148
38.7368	2081
38.7631	2247
38.7893	2151
38.8156	2182
38.8418	2022
38.8681	2125
38.8944	2010
38.9206	1978
38.9469	1930
38.9731	1900
38.9994	1964
39.0257	1900
39.0519	1880
39.0782	1809
39.1044	1837
39.1307	1842
39.157	1760
39.1832	1735
39.2095	1698
39.2357	1750
39.262	1633
39.2883	1678
39.3145	1712
39.3408	1628
39.3671	1785
39.3933	2012
39.4196	2053
39.4458	1829
39.4721	1827
39.4984	1911
39.5246	1877
39.5509	1826
39.5771	1732
39.6034	1776
39.6297	1896
39.6559	1869
39.6822	2071
39.7084	2423
39.7347	2742
39.761	2688
39.7872	2345
39.8135	2335
39.8397	2536
39.866	2537
39.8923	2414
39.9185	2284
39.9448	2143
39.971	2154
39.9973	2026
40.0236	1967
40.0498	1815
40.0761	1830
40.1023	1735
40.1286	1766
40.1549	1625
40.1811	1761
40.2074	1795
40.2336	1812
40.2599	1708
40.2862	1815
40.3124	1713
40.3387	1674
40.365	1718
40.3912	1571
40.4175	1629
40.4437	1542
40.47	1534
40.4963	1547
40.5225	1530
40.5488	1545
40.575	1619
40.6013	1645
40.6276	1649
40.6538	1721
40.6801	1841
40.7063	1948
40.7326	2241
40.7589	2012
40.7851	1906
40.8114	1858
40.8376	1896
40.8639	1870
40.8902	1677
40.9164	1645
40.9427	1467
40.9689	1506
40.9952	1569
41.0215	1510
41.0477	1413
41.074	1479
41.1002	1456
41.1265	1543
41.1528	1466
41.179	1425
41.2053	1463
41.2316	1457
41.2578	1473
41.2841	1488
41.3103	1397
41.3366	1420
41.3629	1422
41.3891	1382
41.4154	1431
41.4416	1406
41.4679	1475
41.4942	1450
41.5204	1441
41.5467	1402
41.5729	1477
41.5992	1443
41.6255	1491
41.6517	1585
41.678	1521
41.7042	1444
41.7305	1440
41.7568	1531
41.783	1507
41.8093	1486
41.8355	1465
41.8618	1458
41.8881	1456
41.9143	1471
41.9406	1458
41.9668	1610
41.9931	1505
42.0194	1590
42.0456	1501
42.0719	1578
42.0981	1652
42.1244	1632
42.1507	1609
42.1769	1631
42.2032	1648
42.2295	1649
42.2557	1741
42.282	1746
42.3082	1733
42.3345	1822
42.3608	1911
42.387	1945
42.4133	1858
42.4395	1841
42.4658	1747
42.4921	1803
42.5183	1750
42.5446	1659
42.5708	1679
42.5971	1709
42.6234	1663
42.6496	1561
42.6759	1631
42.7021	1609
42.7284	1637
42.7547	1626
42.7809	1641
42.8072	1752
42.8334	1617
42.8597	1555
42.886	1678
42.9122	1671
42.9385	1669
42.9647	1651
42.991	1795
43.0173	1696
43.0435	1768
43.0698	1885
43.0961	2002
43.1223	2070
43.1486	2384
43.1748	2589
43.2011	3211
43.2274	4676
43.2536	7595
43.2799	11580
43.3061	11719
43.3324	8706
43.3587	6371
43.3849	6802
43.4112	7488
43.4374	5771
43.4637	3896
43.49	3292
43.5162	3352
43.5425	3194
43.5687	2641
43.595	2414
43.6213	2284
43.6475	2313
43.6738	2159
43.7	1812
43.7263	1745
43.7526	1646
43.7788	1553
43.8051	1530
43.8313	1511
43.8576	1492
43.8839	1550
43.9101	1504
43.9364	1514
43.9626	1456
43.9889	1474
44.0152	1445
44.0414	1467
44.0677	1462
44.094	1424
44.1202	1425
44.1465	1404
44.1727	1404
44.199	1393
44.2253	1431
44.2515	1336
44.2778	1356
44.304	1334
44.3303	1283
44.3566	1436
44.3828	1400
44.4091	1346
44.4353	1331
44.4616	1409
44.4879	1430
44.5141	1380
44.5404	1392
44.5666	1312
44.5929	1347
44.6192	1280
44.6454	1318
44.6717	1359
44.6979	1385
44.7242	1337
44.7505	1414
44.7767	1410
44.803	1427
44.8292	1375
44.8555	1393
44.8818	1313
44.908	1425
44.9343	1350
44.9606	1297
44.9868	1347
45.0131	1366
45.0393	1388
45.0656	1316
45.0919	1332
45.1181	1377
45.1444	1305
45.1706	1424
45.1969	1388
45.2232	1394
45.2494	1416
45.2757	1410
45.3019	1495
45.3282	1461
45.3545	1499
45.3807	1470
45.407	1426
45.4332	1504
45.4595	1458
45.4858	1540
45.512	1477
45.5383	1439
45.5645	1461
45.5908	1466
45.6171	1422
45.6433	1439
45.6696	1618
45.6958	1683
45.7221	1900
45.7484	2208
45.7746	2482
45.8009	2378
45.8271	2073
45.8534	2028
45.8797	2022
45.9059	2112
45.9322	1874
45.9585	1702
45.9847	1681
46.011	1577
46.0372	1616
46.0635	1617
46.0898	1639
46.116	1699
46.1423	1782
46.1685	1751
46.1948	1826
46.2211	1843
46.2473	1904
46.2736	1906
46.2998	1979
46.3261	1902
46.3524	1766
46.3786	1724
46.4049	1824
46.4311	1977
46.4574	2121
46.4837	2352
46.5099	2101
46.5362	1849
46.5624	1747
46.5887	1867
46.615	1816
46.6412	1708
46.6675	1547
46.6937	1534
46.72	1484
46.7463	1559
46.7725	1548
46.7988	1646
46.8251	1711
46.8513	1819
46.8776	2009
46.9038	2064
46.9301	2015
46.9564	2085
46.9826	2036
47.0089	1973
47.0351	1943
47.0614	1943
47.0877	1907
47.1139	1871
47.1402	1814
47.1664	1931
47.1927	1826
47.219	1804
47.2452	1641
47.2715	1701
47.2977	1604
47.324	1538
47.3503	1581
47.3765	1532
47.4028	1469
47.429	1436
47.4553	1491
47.4816	1421
47.5078	1447
47.5341	1529
47.5603	1526
47.5866	1475
47.6129	1493
47.6391	1500
47.6654	1533
47.6916	1499
47.7179	1547
47.7442	1485
47.7704	1547
47.7967	1591
47.823	1618
47.8492	1587
47.8755	1638
47.9017	1670
47.928	1647
47.9543	1785
47.9805	1964
48.0068	1936
48.033	2057
48.0593	1947
48.0856	1958
48.1118	1788
48.1381	1846
48.1643	1747
48.1906	1729
48.2169	1637
48.2431	1509
48.2694	1542
48.2956	1486
48.3219	1457
48.3482	1444
48.3744	1416
48.4007	1436
48.4269	1370
48.4532	1387
48.4795	1421
48.5057	1445
48.532	1377
48.5582	1376
48.5845	1380
48.6108	1412
48.637	1439
48.6633	1470
48.6896	1446
48.7158	1435
48.7421	1409
48.7683	1465
48.7946	1418
48.8209	1468
48.8471	1539
48.8734	1593
48.8996	1758
48.9259	1671
48.9522	1618
48.9784	1594
49.0047	1559
49.0309	1496
49.0572	1487
49.0835	1452
49.1097	1419
49.136	1367
49.1622	1405
49.1885	1480
49.2148	1617
49.241	1737
49.2673	1801
49.2935	1814
49.3198	1739
49.3461	1562
49.3723	1624
49.3986	1621
49.4248	1628
49.4511	1519
49.4774	1455
49.5036	1383
49.5299	1370
49.5562	1320
49.5824	1308
49.6087	1335
49.6349	1350
49.6612	1231
49.6875	1310
49.7137	1344
49.74	1256
49.7662	1318
49.7925	1361
49.8188	1306
49.845	1399
49.8713	1567
49.8975	1760
49.9238	1656
49.9501	1618
49.9763	1575
50.0026	1718
50.0288	1880
50.0551	2038
50.0814	2025
50.1076	1861
50.1339	1866
50.1601	1726
50.1864	1913
50.2127	1929
50.2389	1856
50.2652	1731
50.2914	1600
50.3177	1520
50.344	1512
50.3702	1488
50.3965	1470
50.4227	1306
50.449	1391
50.4753	1354
50.5015	1293
50.5278	1241
50.5541	1296
50.5803	1336
50.6066	1347
50.6328	1384
50.6591	1338
50.6854	1437
50.7116	1346
50.7379	1452
50.7641	1590
50.7904	1723
50.8167	1728
50.8429	1797
50.8692	1684
50.8954	1687
50.9217	1709
50.948	1685
50.9742	1606
51.0005	1532
51.0267	1560
51.053	1476
51.0793	1523
51.1055	1435
51.1318	1451
51.158	1455
51.1843	1505
51.2106	1442
51.2368	1419
51.2631	1472
51.2893	1380
51.3156	1432
51.3419	1410
51.3681	1439
51.3944	1439
51.4207	1411
51.4469	1398
51.4732	1467
51.4994	1463
51.5257	1423
51.552	1415
51.5782	1390
51.6045	1287
51.6307	1411
51.657	1412
51.6833	1395
51.7095	1308
51.7358	1324
51.762	1369
51.7883	1373
51.8146	1392
51.8408	1346
51.8671	1468
51.8933	1495
51.9196	1400
51.9459	1403
51.9721	1482
51.9984	1452
52.0246	1517
52.0509	1431
52.0772	1478
52.1034	1381
52.1297	1459
52.1559	1421
52.1822	1458
52.2085	1485
52.2347	1450
52.261	1453
52.2872	1435
52.3135	1545
52.3398	1483
52.366	1676
52.3923	1913
52.4186	2331
52.4448	3544
52.4711	5224
52.4973	5814
52.5236	4634
52.5499	3334
52.5761	3082
52.6024	3594
52.6286	4037
52.6549	3504
52.6812	2705
52.7074	2109
52.7337	1889
52.7599	1743
52.7862	1630
52.8125	1515
52.8387	1514
52.865	1440
52.8912	1438
52.9175	1401
52.9438	1341
52.97	1366
52.9963	1342
53.0225	1342
53.0488	1301
53.0751	1313
53.1013	1336
53.1276	1250
53.1538	1252
53.1801	1244
53.2064	1220
53.2326	1291
53.2589	1289
53.2852	1280
53.3114	1250
53.3377	1167
53.3639	1162
53.3902	1247
53.4165	1286
53.4427	1143
53.469	1187
53.4952	1208
53.5215	1116
53.5478	1230
53.574	1219
53.6003	1242
53.6265	1185
53.6528	1257
53.6791	1234
53.7053	1321
53.7316	1276
53.7578	1267
53.7841	1197
53.8104	1284
53.8366	1339
53.8629	1249
53.8891	1295
53.9154	1258
53.9417	1277
53.9679	1265
53.9942	1288
54.0204	1319
54.0467	1285
54.073	1282
54.0992	1322
54.1255	1329
54.1517	1348
54.178	1359
54.2043	1303
54.2305	1274
54.2568	1288
54.2831	1240
54.3093	1185
54.3356	1282
54.3618	1317
54.3881	1257
54.4144	1315
54.4406	1311
54.4669	1278
54.4931	1310
54.5194	1269
54.5457	1276
54.5719	1272
54.5982	1232
54.6244	1242
54.6507	1243
54.677	1282
54.7032	1278
54.7295	1294
54.7557	1352
54.782	1476
54.8083	1513
54.8345	1431
54.8608	1407
54.887	1415
54.9133	1392
54.9396	1404
54.9658	1425
54.9921	1434
55.0183	1348
55.0446	1334
55.0709	1323
55.0971	1293
55.1234	1271
55.1497	1291
55.1759	1310
55.2022	1207
55.2284	1322
55.2547	1356
55.281	1357
55.3072	1348
55.3335	1289
55.3597	1317
55.386	1305
55.4123	1414
55.4385	1363
55.4648	1284
55.491	1303
55.5173	1337
55.5436	1325
55.5698	1307
55.5961	1388
55.6223	1361
55.6486	1368
55.6749	1339
55.7011	1351
55.7274	1373
55.7536	1359
55.7799	1367
55.8062	1330
55.8324	1349
55.8587	1319
55.8849	1338
55.9112	1343
55.9375	1421
55.9637	1386
55.99	1439
56.0162	1419
56.0425	1491
56.0688	1468
56.095	1480
56.1213	1431
56.1476	1494
56.1738	1371
56.2001	1358
56.2263	1409
56.2526	1437
56.2789	1334
56.3051	1398
56.3314	1322
56.3576	1276
56.3839	1343
56.4102	1351
56.4364	1273
56.4627	1339
56.4889	1328
[truncated: 514 more rows]

## Sheet: RLL32_B_S4
2Θ	Intensity
4.02033	8394
4.04659	8223
4.07285	8200
4.09911	7763
4.12537	7670
4.15163	7515
4.17789	7400
4.20415	7313
4.23041	7325
4.25668	7151
4.28294	7052
4.3092	6957
4.33546	6847
4.36172	6630
4.38798	6570
4.41424	6539
4.4405	6650
4.46676	6257
4.49302	6502
4.51928	6401
4.54554	6370
4.5718	6352
4.59806	6379
4.62432	6393
4.65058	6359
4.67684	6402
4.7031	6210
4.72937	6199
4.75563	6312
4.78189	6272
4.80815	6157
4.83441	6305
4.86067	6204
4.88693	6341
4.91319	6178
4.93945	6272
4.96571	5955
4.99197	6261
5.01823	6133
5.04449	6151
5.07075	6082
5.09701	6173
5.12327	6264
5.14953	6250
5.1758	6274
5.20206	6213
5.22832	6242
5.25458	6197
5.28084	6188
5.3071	6334
5.33336	6429
5.35962	6180
5.38588	6178
5.41214	6225
5.4384	6394
5.46466	6423
5.49092	6540
5.51718	6507
5.54344	6435
5.5697	6159
5.59596	6183
5.62222	6228
5.64849	6356
5.67475	6282
5.70101	6299
5.72727	6069
5.75353	6170
5.77979	6208
5.80605	6073
5.83231	6097
5.85857	6096
5.88483	6124
5.91109	6054
5.93735	6080
5.96361	6195
5.98987	6101
6.01613	6106
6.04239	6148
6.06865	6123
6.09491	6093
6.12118	6072
6.14744	5985
6.1737	6043
6.19996	6066
6.22622	6041
6.25248	5943
6.27874	5982
6.305	6084
6.33126	5948
6.35752	5829
6.38378	5996
6.41004	5974
6.4363	5991
6.46256	5777
6.48882	6009
6.51508	5881
6.54134	6014
6.56761	5924
6.59387	5865
6.62013	5859
6.64639	5857
6.67265	5711
6.69891	5596
6.72517	5794
6.75143	5753
6.77769	5748
6.80395	5758
6.83021	5775
6.85647	5627
6.88273	5742
6.90899	5639
6.93525	5610
6.96151	5529
6.98777	5649
7.01403	5472
7.0403	5635
7.06656	5650
7.09282	5479
7.11908	5518
7.14534	5428
7.1716	5358
7.19786	5399
7.22412	5241
7.25038	5236
7.27664	5490
7.3029	5378
7.32916	5242
7.35542	5265
7.38168	5247
7.40794	5411
7.4342	5163
7.46046	5169
7.48672	5314
7.51299	5026
7.53925	5305
7.56551	5190
7.59177	5118
7.61803	4930
7.64429	5080
7.67055	5043
7.69681	4884
7.72307	5068
7.74933	5004
7.77559	5139
7.80185	5010
7.82811	4902
7.85437	5051
7.88063	4891
7.90689	4851
7.93315	4719
7.95942	4875
7.98568	4805
8.01194	4755
8.0382	4691
8.06446	4736
8.09072	4800
8.11698	4603
8.14324	4703
8.1695	4715
8.19576	4559
8.22202	4526
8.24828	4523
8.27454	4511
8.3008	4531
8.32706	4668
8.35332	4537
8.37958	4664
8.40584	4452
8.43211	4557
8.45837	4485
8.48463	4368
8.51089	4394
8.53715	4330
8.56341	4366
8.58967	4418
8.61593	4370
8.64219	4231
8.66845	4226
8.69471	4271
8.72097	4236
8.74723	4217
8.77349	4204
8.79975	4300
8.82601	4143
8.85227	4129
8.87853	4034
8.9048	4110
8.93106	4107
8.95732	3978
8.98358	3940
9.00984	4020
9.0361	3979
9.06236	4016
9.08862	3855
9.11488	3927
9.14114	3919
9.1674	3773
9.19366	3706
9.21992	3765
9.24618	3886
9.27244	3690
9.2987	3820
9.32496	3868
9.35122	3728
9.37749	3598
9.40375	3722
9.43001	3650
9.45627	3812
9.48253	3624
9.50879	3574
9.53505	3567
9.56131	3563
9.58757	3747
9.61383	3632
9.64009	3522
9.66635	3581
9.69261	3606
9.71887	3687
9.74513	3624
9.77139	3504
9.79765	3527
9.82392	3432
9.85018	3514
9.87644	3448
9.9027	3556
9.92896	3512
9.95522	3435
9.98148	3381
10.0077	3385
10.034	3355
10.0603	3449
10.0865	3420
10.1128	3490
10.139	3343
10.1653	3294
10.1916	3339
10.2178	3365
10.2441	3297
10.2703	3295
10.2966	3312
10.3229	3290
10.3491	3298
10.3754	3306
10.4016	3211
10.4279	3138
10.4542	3326
10.4804	3372
10.5067	3283
10.533	3284
10.5592	3191
10.5855	3168
10.6117	3141
10.638	3101
10.6643	3267
10.6905	3173
10.7168	3076
10.743	3174
10.7693	3140
10.7956	3202
10.8218	3149
10.8481	3207
10.8743	3190
10.9006	3125
10.9269	3169
10.9531	3141
10.9794	3093
11.0056	3123
11.0319	3209
11.0582	3198
11.0844	3319
11.1107	3141
11.1369	3083
11.1632	3126
11.1895	3028
11.2157	3097
11.242	3048
11.2682	3043
11.2945	3075
11.3208	3002
11.347	3108
11.3733	3149
11.3995	3083
11.4258	3166
11.4521	3225
11.4783	3429
11.5046	3594
11.5309	3922
11.5571	4157
11.5834	3930
11.6096	3629
11.6359	3446
11.6622	3374
11.6884	3524
11.7147	3647
11.7409	3662
11.7672	3494
11.7935	3336
11.8197	3198
11.846	3104
11.8722	3058
11.8985	2962
11.9248	3047
11.951	2959
11.9773	2877
12.0035	3075
12.0298	2959
12.0561	2942
12.0823	3003
12.1086	3036
12.1348	3000
12.1611	2922
12.1874	3117
12.2136	3033
12.2399	2966
12.2661	2991
12.2924	3009
12.3187	3008
12.3449	2949
12.3712	2832
12.3975	2873
12.4237	2987
12.45	2863
12.4762	2817
12.5025	2869
12.5288	2853
12.555	2883
12.5813	2851
12.6075	2945
12.6338	2866
12.6601	2890
12.6863	2913
12.7126	2857
12.7388	2918
12.7651	2823
12.7914	2845
12.8176	2881
12.8439	2934
12.8701	2875
12.8964	2933
12.9227	2969
12.9489	3010
12.9752	3066
13.0014	3196
13.0277	3393
13.054	3713
13.0802	3956
13.1065	4427
13.1327	4857
13.159	5130
13.1853	5270
13.2115	5087
13.2378	4605
13.264	4148
13.2903	3582
13.3166	3310
13.3428	3196
13.3691	2950
13.3954	2959
13.4216	2970
13.4479	2803
13.4741	2787
13.5004	2858
13.5267	2778
13.5529	2839
13.5792	2804
13.6054	2841
13.6317	2735
13.658	2838
13.6842	2693
13.7105	2694
13.7367	2712
13.763	2776
13.7893	2790
13.8155	2798
13.8418	2658
13.868	2736
13.8943	2727
13.9206	2669
13.9468	2762
13.9731	2657
13.9993	2704
14.0256	2770
14.0519	2708
14.0781	2729
14.1044	2701
14.1306	2654
14.1569	2682
14.1832	2716
14.2094	2648
14.2357	2651
14.262	2685
14.2882	2780
14.3145	2726
14.3407	2719
14.367	2795
14.3933	2828
14.4195	2826
14.4458	2716
14.472	2877
14.4983	2925
14.5246	2921
14.5508	2918
14.5771	2967
14.6033	3037
14.6296	3187
14.6559	3306
14.6821	3513
14.7084	3776
14.7346	4284
14.7609	5054
14.7872	6538
14.8134	9091
14.8397	11414
14.8659	10941
14.8922	8988
14.9185	7298
14.9447	6013
14.971	5276
14.9972	4612
15.0235	3940
15.0498	3626
15.076	3425
15.1023	3500
15.1285	3454
15.1548	4048
15.1811	4517
15.2073	4839
15.2336	4511
15.2599	3739
15.2861	3224
15.3124	3051
15.3386	2809
15.3649	2818
15.3912	2756
15.4174	2728
15.4437	2647
15.4699	2607
15.4962	2632
15.5225	2646
15.5487	2673
15.575	2609
15.6012	2674
15.6275	2565
15.6538	2604
15.68	2571
15.7063	2535
15.7325	2578
15.7588	2593
15.7851	2591
15.8113	2598
15.8376	2640
15.8638	2571
15.8901	2517
15.9164	2570
15.9426	2578
15.9689	2604
15.9951	2541
16.0214	2589
16.0477	2489
16.0739	2618
16.1002	2536
16.1265	2531
16.1527	2475
16.179	2549
16.2052	2562
16.2315	2558
16.2578	2599
16.284	2536
16.3103	2499
16.3365	2558
16.3628	2616
16.3891	2465
16.4153	2526
16.4416	2574
16.4678	2397
16.4941	2453
16.5204	2474
16.5466	2482
16.5729	2530
16.5991	2415
16.6254	2486
16.6517	2407
16.6779	2447
16.7042	2416
16.7304	2350
16.7567	2516
16.783	2328
16.8092	2398
16.8355	2446
16.8617	2426
16.888	2381
16.9143	2426
16.9405	2408
16.9668	2364
16.993	2434
17.0193	2425
17.0456	2384
17.0718	2408
17.0981	2411
17.1244	2304
17.1506	2433
17.1769	2459
17.2031	2522
17.2294	2442
17.2557	2421
17.2819	2327
17.3082	2431
17.3344	2514
17.3607	2458
17.387	2406
17.4132	2468
17.4395	2428
17.4657	2461
17.492	2442
17.5183	2405
17.5445	2480
17.5708	2434
17.597	2424
17.6233	2395
17.6496	2497
17.6758	2288
17.7021	2426
17.7283	2542
17.7546	2374
17.7809	2349
17.8071	2314
17.8334	2313
17.8596	2413
17.8859	2496
17.9122	2462
17.9384	2363
17.9647	2381
17.991	2390
18.0172	2470
18.0435	2259
18.0697	2406
18.096	2372
18.1223	2346
18.1485	2390
18.1748	2401
18.201	2387
18.2273	2460
18.2536	2375
18.2798	2401
18.3061	2384
18.3323	2425
18.3586	2374
18.3849	2386
18.4111	2403
18.4374	2340
18.4636	2425
18.4899	2487
18.5162	2465
18.5424	2544
18.5687	2541
18.5949	2462
18.6212	2414
18.6475	2436
18.6737	2426
18.7	2489
18.7262	2507
18.7525	2463
18.7788	2489
18.805	2689
18.8313	2800
18.8575	2919
18.8838	2903
18.9101	3123
18.9363	3204
18.9626	3244
18.9889	3105
19.0151	3052
19.0414	3004
19.0676	2846
19.0939	2729
19.1202	2683
19.1464	2570
19.1727	2406
19.1989	2395
19.2252	2397
19.2515	2422
19.2777	2449
19.304	2404
19.3302	2419
19.3565	2419
19.3828	2439
19.409	2455
19.4353	2484
19.4615	2535
19.4878	2698
19.5141	2755
19.5403	2752
19.5666	2725
19.5928	2756
19.6191	2636
19.6454	2614
19.6716	2572
19.6979	2618
19.7241	2577
19.7504	2556
19.7767	2631
19.8029	2627
19.8292	2496
19.8555	2635
19.8817	2561
19.908	2597
19.9342	2582
19.9605	2496
19.9868	2564
20.013	2552
20.0393	2531
20.0655	2600
20.0918	2529
20.1181	2538
20.1443	2516
20.1706	2503
20.1968	2579
20.2231	2546
20.2494	2579
20.2756	2514
20.3019	2412
20.3281	2613
20.3544	2616
20.3807	2630
20.4069	2619
20.4332	2672
20.4594	2675
20.4857	2726
20.512	2805
20.5382	2758
20.5645	2968
20.5907	3039
20.617	3287
20.6433	3678
20.6695	3636
20.6958	3490
20.722	3403
20.7483	3616
20.7746	3666
20.8008	3565
20.8271	3380
20.8534	3297
20.8796	2895
20.9059	2870
20.9321	2845
20.9584	2743
20.9847	2699
21.0109	2727
21.0372	2752
21.0634	2761
21.0897	2834
21.116	2837
21.1422	2855
21.1685	2939
21.1947	2987
21.221	3042
21.2473	3119
21.2735	3178
21.2998	3222
21.326	3257
21.3523	3136
21.3786	2941
21.4048	2859
21.4311	2692
21.4573	2622
21.4836	2427
21.5099	2603
21.5361	2475
21.5624	2423
21.5886	2453
21.6149	2449
21.6412	2423
21.6674	2424
21.6937	2445
21.72	2316
21.7462	2401
21.7725	2461
21.7987	2429
21.825	2554
21.8513	2446
21.8775	2667
21.9038	2651
21.93	2707
21.9563	2714
21.9826	2727
22.0088	2691
22.0351	2663
22.0613	2592
22.0876	2547
22.1139	2393
22.1401	2348
22.1664	2366
22.1926	2364
22.2189	2376
22.2452	2362
22.2714	2367
22.2977	2397
22.3239	2279
22.3502	2337
22.3765	2455
22.4027	2347
22.429	2381
22.4552	2358
22.4815	2410
22.5078	2348
22.534	2335
22.5603	2376
22.5865	2471
22.6128	2374
22.6391	2338
22.6653	2380
22.6916	2391
22.7179	2305
22.7441	2422
22.7704	2340
22.7966	2403
22.8229	2451
22.8492	2385
22.8754	2338
22.9017	2420
22.9279	2429
22.9542	2381
22.9805	2271
23.0067	2365
23.033	2310
23.0592	2458
23.0855	2471
23.1118	2517
23.138	2470
23.1643	2684
23.1905	2676
23.2168	2746
23.2431	2702
23.2693	2676
23.2956	2652
23.3218	2801
23.3481	2679
23.3744	2797
23.4006	2762
23.4269	2843
23.4531	2883
23.4794	2812
23.5057	2870
23.5319	2712
23.5582	2734
23.5845	2767
23.6107	2773
23.637	2836
23.6632	2877
23.6895	2967
23.7158	2947
23.742	3014
23.7683	3054
23.7945	3016
23.8208	3121
23.8471	3144
23.8733	3091
23.8996	2921
23.9258	2877
23.9521	2717
23.9784	2525
24.0046	2437
24.0309	2522
24.0571	2521
24.0834	2443
24.1097	2477
24.1359	2593
24.1622	2787
24.1884	2939
24.2147	3288
24.241	4172
24.2672	5872
24.2935	8202
24.3197	8483
24.346	7197
24.3723	6056
24.3985	4585
24.4248	3318
24.451	2879
24.4773	2669
24.5036	2566
24.5298	2464
24.5561	2448
24.5824	2421
24.6086	2473
24.6349	2475
24.6611	2556
24.6874	2498
24.7137	2614
24.7399	2588
24.7662	2508
24.7924	2539
24.8187	2431
24.845	2448
24.8712	2429
24.8975	2438
24.9237	2351
24.95	2297
24.9763	2390
25.0025	2447
25.0288	2443
25.055	2464
25.0813	2400
25.1076	2411
25.1338	2472
25.1601	2558
25.1863	2481
25.2126	2576
25.2389	2634
25.2651	2706
25.2914	2770
25.3176	2922
25.3439	3081
25.3702	3257
25.3964	3513
25.4227	4208
25.449	5685
25.4752	8220
25.5015	9862
25.5277	8401
25.554	7139
25.5803	5717
25.6065	3728
25.6328	2934
25.659	2659
25.6853	2465
25.7116	2314
25.7378	2343
25.7641	2334
25.7903	2223
25.8166	2311
25.8429	2242
25.8691	2225
25.8954	2232
25.9216	2269
25.9479	2224
25.9742	2181
26.0004	2175
26.0267	2281
26.0529	2297
26.0792	2240
26.1055	2323
26.1317	2265
26.158	2312
26.1842	2290
26.2105	2310
26.2368	2227
26.263	2228
26.2893	2265
26.3155	2361
26.3418	2292
26.3681	2387
26.3943	2442
26.4206	2569
26.4469	2671
26.4731	3014
26.4994	3817
26.5256	4859
26.5519	5871
26.5782	5624
26.6044	4914
26.6307	4459
26.6569	3731
26.6832	3153
26.7095	2904
26.7357	2819
26.762	2874
26.7882	2892
26.8145	2733
26.8408	2710
26.867	2557
26.8933	2492
26.9195	2358
26.9458	2407
26.9721	2356
26.9983	2315
27.0246	2132
27.0508	2127
27.0771	2109
27.1034	2137
27.1296	2075
27.1559	2083
27.1821	2039
27.2084	2133
27.2347	2089
27.2609	1967
27.2872	2084
27.3135	2078
27.3397	2104
27.366	2099
27.3922	2060
27.4185	2172
27.4448	2110
27.471	2027
27.4973	2100
27.5235	2024
27.5498	2114
27.5761	2059
27.6023	2117
27.6286	2100
27.6548	2006
27.6811	1980
27.7074	2058
27.7336	2013
27.7599	1997
27.7861	2099
27.8124	2026
27.8387	2018
27.8649	2129
27.8912	1991
27.9174	2145
27.9437	2068
27.97	2067
27.9962	2090
28.0225	2145
28.0487	2238
28.075	2160
28.1013	2142
28.1275	2076
28.1538	2084
28.1801	2101
28.2063	2129
28.2326	2093
28.2588	2172
28.2851	2177
28.3114	2160
28.3376	2165
28.3639	2177
28.3901	2186
28.4164	2048
28.4427	2107
28.4689	2107
28.4952	2071
28.5214	1948
28.5477	2081
28.574	2028
28.6002	2052
28.6265	2015
28.6527	2086
28.679	2030
28.7053	2114
28.7315	2034
28.7578	2003
28.784	2021
28.8103	1958
28.8366	2004
28.8628	2070
28.8891	2103
28.9153	2162
28.9416	2202
28.9679	2329
28.9941	2509
29.0204	2715
29.0466	2606
29.0729	2591
29.0992	2501
29.1254	2382
29.1517	2296
29.178	2254
29.2042	2239
29.2305	2152
29.2567	2237
29.283	2246
29.3093	2381
29.3355	2348
29.3618	2520
29.388	2586
29.4143	2772
29.4406	2818
29.4668	3087
29.4931	3235
29.5193	3323
29.5456	3420
29.5719	3566
29.5981	3875
29.6244	4008
29.6506	3845
29.6769	3657
29.7032	3386
29.7294	3315
29.7557	3070
29.7819	3033
29.8082	2957
29.8345	2962
29.8607	2884
29.887	2979
29.9132	3032
29.9395	3361
29.9658	4051
29.992	5199
30.0183	6200
30.0446	5738
30.0708	5103
30.0971	4902
30.1233	4322
30.1496	3328
30.1759	3233
30.2021	2904
30.2284	2976
30.2546	2935
30.2809	2755
30.3072	2771
30.3334	2592
30.3597	2626
30.3859	2529
30.4122	2639
30.4385	2470
30.4647	2354
30.491	2489
30.5172	2549
30.5435	2656
30.5698	2744
30.596	2602
30.6223	2556
30.6485	2538
30.6748	2517
30.7011	2245
30.7273	2461
30.7536	2523
30.7798	2487
30.8061	2408
30.8324	2342
30.8586	2323
30.8849	2203
30.9111	2174
30.9374	2148
30.9637	2165
30.9899	2158
31.0162	2410
31.0425	2271
31.0687	2340
31.095	2278
31.1212	2287
31.1475	2285
31.1738	2339
31.2	2454
31.2263	2543
31.2525	2659
31.2788	2675
31.3051	2771
31.3313	2787
31.3576	3085
31.3838	3235
31.4101	3334
31.4364	3326
31.4626	3112
31.4889	3096
31.5151	3014
31.5414	2724
31.5677	2688
31.5939	2498
31.6202	2337
31.6464	2309
31.6727	2166
31.699	2256
31.7252	2095
31.7515	2020
31.7777	2123
31.804	2071
31.8303	2123
31.8565	2095
31.8828	2099
31.9091	2200
31.9353	2359
31.9616	2454
31.9878	2451
32.0141	2436
32.0404	2552
32.0666	2748
32.0929	2763
32.1191	2820
32.1454	2708
32.1717	2500
32.1979	2474
32.2242	2296
32.2504	2233
32.2767	2126
32.303	2074
32.3292	1993
32.3555	1857
32.3817	1907
32.408	1898
32.4343	1763
32.4605	1843
32.4868	1727
32.513	1829
32.5393	1798
32.5656	1891
32.5918	1842
32.6181	1869
32.6443	1824
32.6706	1897
32.6969	1792
32.7231	1818
32.7494	1829
32.7756	1863
32.8019	1864
32.8282	1803
32.8544	1859
32.8807	1819
32.907	1724
32.9332	1839
32.9595	1947
32.9857	1812
33.012	1892
33.0383	1894
33.0645	1857
33.0908	1830
33.117	1984
33.1433	1927
33.1696	1888
33.1958	1841
33.2221	1910
33.2483	2000
33.2746	2020
33.3009	2014
33.3271	1946
33.3534	1986
33.3796	1883
33.4059	1837
33.4322	1875
33.4584	1817
33.4847	1830
33.5109	1831
33.5372	1808
33.5635	1901
33.5897	1901
33.616	1903
33.6422	1861
33.6685	1901
33.6948	1983
33.721	2061
33.7473	2028
33.7736	2181
33.7998	2177
33.8261	2353
33.8523	2238
33.8786	2382
33.9049	2338
33.9311	2466
33.9574	2498
33.9836	2470
34.0099	2488
34.0362	2565
34.0624	2706
34.0887	2689
34.1149	2781
34.1412	2744
34.1675	2833
34.1937	2798
34.22	2786
34.2462	2741
34.2725	2530
34.2988	2444
34.325	2226
34.3513	2217
34.3775	2000
34.4038	2027
34.4301	1964
34.4563	1879
34.4826	1941
34.5088	1875
34.5351	1798
34.5614	1815
34.5876	1806
34.6139	1834
34.6401	1705
34.6664	1773
34.6927	1842
34.7189	1869
34.7452	1926
34.7715	1874
34.7977	1887
34.824	1935
34.8502	1959
34.8765	2070
34.9028	2114
34.929	2289
34.9553	2547
34.9815	2990
35.0078	4286
35.0341	7523
35.0603	11195
35.0866	11497
35.1128	8207
35.1391	7176
35.1654	7381
35.1916	5395
35.2179	3393
35.2441	2555
35.2704	2173
35.2967	2037
35.3229	2066
35.3492	1988
35.3754	2039
35.4017	1988
35.428	1938
35.4542	1958
35.4805	2035
35.5067	2041
35.533	1949
35.5593	1998
35.5855	2006
35.6118	2022
35.6381	1978
35.6643	1889
35.6906	1940
35.7168	2019
35.7431	2079
35.7694	2076
35.7956	2239
35.8219	2433
35.8481	2804
35.8744	3253
35.9007	3254
35.9269	3032
35.9532	2949
35.9794	2716
36.0057	2523
36.032	2293
36.0582	2127
36.0845	2020
36.1107	1855
36.137	1908
36.1633	1710
36.1895	1795
36.2158	1687
36.242	1739
36.2683	1725
36.2946	1745
36.3208	1723
36.3471	1819
36.3733	1773
36.3996	1791
36.4259	1878
36.4521	1966
36.4784	2010
36.5046	2085
36.5309	2050
36.5572	2105
36.5834	2084
36.6097	2126
36.636	2015
36.6622	2015
36.6885	2035
36.7147	1904
36.741	1945
36.7673	1853
36.7935	1784
36.8198	1921
36.846	1716
36.8723	1799
36.8986	1676
36.9248	1772
36.9511	1720
36.9773	1730
37.0036	1784
37.0299	1800
37.0561	1903
37.0824	1925
37.1086	1967
37.1349	1787
37.1612	1885
37.1874	1797
37.2137	1836
37.2399	1671
37.2662	1792
37.2925	1753
37.3187	1764
37.345	1817
37.3712	1824
37.3975	1829
37.4238	1814
37.45	1781
37.4763	1824
37.5026	1903
37.5288	1856
37.5551	1955
37.5813	2216
37.6076	2444
37.6339	2791
37.6601	4135
37.6864	5584
37.7126	5619
37.7389	4157
37.7652	3681
37.7914	3806
37.8177	3356
37.8439	2574
37.8702	2090
37.8965	1895
37.9227	1897
37.949	1939
37.9752	1986
38.0015	2154
38.0278	2461
38.054	3001
38.0803	3625
38.1065	3586
38.1328	3048
38.1591	3151
38.1853	3476
38.2116	3424
38.2378	3353
38.2641	3083
38.2904	2737
38.3166	2645
38.3429	2538
38.3691	2310
38.3954	2201
38.4217	2063
38.4479	2124
38.4742	1996
38.5005	2077
38.5267	2020
38.553	1986
38.5792	1983
38.6055	2054
38.6318	2101
38.658	2052
38.6843	2027
38.7105	2101
38.7368	2073
38.7631	2065
38.7893	2002
38.8156	1884
38.8418	1921
38.8681	1925
38.8944	1874
38.9206	1822
38.9469	1761
38.9731	1812
38.9994	1814
39.0257	1837
39.0519	1725
39.0782	1699
39.1044	1640
39.1307	1739
39.157	1620
39.1832	1638
39.2095	1683
39.2357	1615
39.262	1622
39.2883	1525
39.3145	1573
39.3408	1601
39.3671	1788
39.3933	1699
39.4196	1643
39.4458	1661
39.4721	1610
39.4984	1718
39.5246	1703
39.5509	1644
39.5771	1764
39.6034	1602
39.6297	1747
39.6559	1837
39.6822	2062
39.7084	2398
39.7347	2382
39.761	2184
39.7872	2112
39.8135	2225
39.8397	2219
39.866	2203
39.8923	2156
39.9185	1997
39.9448	1880
39.971	1874
39.9973	1907
40.0236	1838
40.0498	1766
40.0761	1667
40.1023	1643
40.1286	1662
40.1549	1682
40.1811	1677
40.2074	1642
40.2336	1752
40.2599	1644
40.2862	1629
40.3124	1632
40.3387	1613
40.365	1537
40.3912	1583
40.4175	1519
40.4437	1553
40.47	1481
40.4963	1453
40.5225	1613
40.5488	1612
40.575	1698
40.6013	1594
40.6276	1680
40.6538	1732
40.6801	1872
40.7063	1944
40.7326	1919
40.7589	1860
40.7851	1793
40.8114	1744
40.8376	1709
40.8639	1629
40.8902	1549
40.9164	1556
40.9427	1552
40.9689	1490
40.9952	1531
41.0215	1440
41.0477	1382
41.074	1456
41.1002	1410
41.1265	1424
41.1528	1452
41.179	1368
41.2053	1536
41.2316	1465
41.2578	1398
41.2841	1446
41.3103	1462
41.3366	1415
41.3629	1412
41.3891	1351
41.4154	1385
41.4416	1484
41.4679	1337
41.4942	1492
41.5204	1379
41.5467	1373
41.5729	1473
41.5992	1482
41.6255	1425
41.6517	1478
41.678	1472
41.7042	1428
41.7305	1445
41.7568	1450
41.783	1489
41.8093	1431
41.8355	1456
41.8618	1536
41.8881	1477
41.9143	1461
41.9406	1549
41.9668	1492
41.9931	1561
42.0194	1466
42.0456	1523
42.0719	1577
42.0981	1658
42.1244	1616
42.1507	1599
42.1769	1585
42.2032	1647
42.2295	1612
42.2557	1620
42.282	1603
42.3082	1664
42.3345	1679
42.3608	1815
42.387	1768
42.4133	1670
42.4395	1631
42.4658	1568
42.4921	1699
42.5183	1615
42.5446	1580
42.5708	1590
42.5971	1630
42.6234	1561
42.6496	1570
42.6759	1555
42.7021	1523
42.7284	1520
42.7547	1601
42.7809	1579
42.8072	1702
42.8334	1660
42.8597	1658
42.886	1686
42.9122	1616
42.9385	1560
42.9647	1654
42.991	1649
43.0173	1766
43.0435	1861
43.0698	1837
43.0961	1968
43.1223	2079
43.1486	2234
43.1748	2696
43.2011	3615
43.2274	5878
43.2536	9775
43.2799	11736
43.3061	8762
43.3324	5962
43.3587	6038
43.3849	6935
43.4112	5878
43.4374	4035
43.4637	2942
43.49	2972
43.5162	2781
43.5425	2505
43.5687	2150
43.595	2193
43.6213	2204
43.6475	2014
43.6738	1780
43.7	1747
43.7263	1547
43.7526	1577
43.7788	1547
43.8051	1596
43.8313	1458
43.8576	1492
43.8839	1547
43.9101	1548
43.9364	1436
43.9626	1515
43.9889	1452
44.0152	1482
44.0414	1496
44.0677	1412
44.094	1480
44.1202	1448
44.1465	1472
44.1727	1451
44.199	1438
44.2253	1323
44.2515	1394
44.2778	1468
44.304	1396
44.3303	1404
44.3566	1399
44.3828	1351
44.4091	1414
44.4353	1399
44.4616	1349
44.4879	1390
44.5141	1359
44.5404	1334
44.5666	1430
44.5929	1438
44.6192	1307
44.6454	1429
44.6717	1412
44.6979	1406
44.7242	1304
44.7505	1327
44.7767	1433
44.803	1370
44.8292	1382
44.8555	1429
44.8818	1397
44.908	1383
44.9343	1348
44.9606	1361
44.9868	1348
45.0131	1424
45.0393	1350
45.0656	1349
45.0919	1373
45.1181	1372
45.1444	1340
45.1706	1358
45.1969	1375
45.2232	1411
45.2494	1435
45.2757	1404
45.3019	1413
45.3282	1497
45.3545	1535
45.3807	1572
45.407	1510
45.4332	1484
45.4595	1481
45.4858	1436
45.512	1408
45.5383	1443
45.5645	1434
45.5908	1522
45.6171	1460
45.6433	1531
45.6696	1560
45.6958	1642
45.7221	1916
45.7484	2077
45.7746	2153
45.8009	1937
45.8271	1890
45.8534	1797
45.8797	1891
45.9059	1815
45.9322	1742
45.9585	1661
45.9847	1600
46.011	1617
46.0372	1643
46.0635	1627
46.0898	1693
46.116	1768
46.1423	1672
46.1685	1741
46.1948	1741
46.2211	1701
46.2473	1899
46.2736	1783
46.2998	1763
46.3261	1765
46.3524	1642
46.3786	1704
46.4049	1741
46.4311	1873
46.4574	2060
46.4837	1999
46.5099	1836
46.5362	1712
46.5624	1723
46.5887	1794
46.615	1658
46.6412	1548
46.6675	1450
46.6937	1493
46.72	1489
46.7463	1440
46.7725	1589
46.7988	1560
46.8251	1742
46.8513	1858
46.8776	1917
46.9038	1936
46.9301	1926
46.9564	1877
46.9826	1803
47.0089	1851
47.0351	1816
47.0614	1751
47.0877	1714
47.1139	1785
47.1402	1667
47.1664	1721
47.1927	1662
47.219	1628
47.2452	1614
47.2715	1590
47.2977	1553
47.324	1524
47.3503	1498
47.3765	1534
47.4028	1498
47.429	1530
47.4553	1463
47.4816	1523
47.5078	1470
47.5341	1475
47.5603	1463
47.5866	1518
47.6129	1445
47.6391	1563
47.6654	1533
47.6916	1547
47.7179	1561
47.7442	1577
47.7704	1583
47.7967	1605
47.823	1558
47.8492	1571
47.8755	1634
47.9017	1679
47.928	1740
47.9543	1735
47.9805	1755
48.0068	1892
48.033	1809
48.0593	1810
48.0856	1782
48.1118	1796
48.1381	1673
48.1643	1668
48.1906	1519
48.2169	1494
48.2431	1409
48.2694	1479
48.2956	1427
48.3219	1490
48.3482	1424
48.3744	1443
48.4007	1419
48.4269	1415
48.4532	1464
48.4795	1422
48.5057	1410
48.532	1400
48.5582	1390
48.5845	1439
48.6108	1517
48.637	1455
48.6633	1399
48.6896	1402
48.7158	1366
48.7421	1425
48.7683	1399
48.7946	1419
48.8209	1468
48.8471	1521
48.8734	1547
48.8996	1641
48.9259	1512
48.9522	1514
48.9784	1509
49.0047	1457
49.0309	1423
49.0572	1469
49.0835	1427
49.1097	1416
49.136	1408
49.1622	1403
49.1885	1467
49.2148	1581
49.241	1636
49.2673	1751
49.2935	1601
49.3198	1524
49.3461	1520
49.3723	1574
49.3986	1531
49.4248	1433
49.4511	1443
49.4774	1372
49.5036	1366
49.5299	1367
49.5562	1368
49.5824	1305
49.6087	1338
49.6349	1354
49.6612	1309
49.6875	1310
49.7137	1293
49.74	1269
49.7662	1303
49.7925	1358
49.8188	1403
49.845	1474
49.8713	1624
49.8975	1620
49.9238	1536
49.9501	1522
49.9763	1509
50.0026	1595
50.0288	1687
50.0551	1737
50.0814	1636
50.1076	1632
50.1339	1520
50.1601	1579
50.1864	1672
50.2127	1727
50.2389	1598
50.2652	1472
50.2914	1528
50.3177	1522
50.344	1455
50.3702	1375
50.3965	1324
50.4227	1336
50.449	1389
50.4753	1319
50.5015	1301
50.5278	1439
50.5541	1352
50.5803	1381
50.6066	1335
50.6328	1442
50.6591	1429
50.6854	1377
50.7116	1413
50.7379	1505
50.7641	1510
50.7904	1576
50.8167	1654
50.8429	1582
50.8692	1560
50.8954	1573
50.9217	1574
50.948	1498
50.9742	1526
51.0005	1530
51.0267	1462
51.053	1393
51.0793	1381
51.1055	1502
51.1318	1384
51.158	1445
51.1843	1506
51.2106	1380
51.2368	1453
51.2631	1388
51.2893	1451
51.3156	1507
51.3419	1431
51.3681	1407
51.3944	1430
51.4207	1495
51.4469	1401
51.4732	1412
51.4994	1381
51.5257	1376
51.552	1343
51.5782	1366
51.6045	1342
51.6307	1342
51.657	1389
51.6833	1362
51.7095	1315
51.7358	1400
51.762	1428
51.7883	1380
51.8146	1398
51.8408	1401
51.8671	1403
51.8933	1401
51.9196	1407
51.9459	1342
51.9721	1384
51.9984	1410
52.0246	1385
52.0509	1441
52.0772	1429
52.1034	1464
52.1297	1391
52.1559	1352
52.1822	1400
52.2085	1444
52.2347	1393
52.261	1463
52.2872	1384
52.3135	1532
52.3398	1618
52.366	1689
52.3923	1886
52.4186	2757
52.4448	4261
52.4711	5370
52.4973	4860
52.5236	3349
52.5499	2665
52.5761	3080
52.6024	3548
52.6286	3516
52.6549	2756
52.6812	2073
52.7074	1770
52.7337	1644
52.7599	1605
52.7862	1493
52.8125	1460
52.8387	1405
52.865	1401
52.8912	1360
52.9175	1347
52.9438	1292
52.97	1339
52.9963	1427
53.0225	1394
53.0488	1300
53.0751	1233
53.1013	1222
53.1276	1303
53.1538	1255
53.1801	1210
53.2064	1151
53.2326	1232
53.2589	1257
53.2852	1140
53.3114	1241
53.3377	1188
53.3639	1221
53.3902	1232
53.4165	1211
53.4427	1192
53.469	1208
53.4952	1178
53.5215	1224
53.5478	1258
53.574	1229
53.6003	1215
53.6265	1220
53.6528	1278
53.6791	1304
53.7053	1227
53.7316	1241
53.7578	1222
53.7841	1278
53.8104	1244
53.8366	1295
53.8629	1342
53.8891	1255
53.9154	1239
53.9417	1249
53.9679	1299
53.9942	1221
54.0204	1315
54.0467	1262
54.073	1287
54.0992	1400
54.1255	1329
54.1517	1321
54.178	1219
54.2043	1298
54.2305	1253
54.2568	1273
54.2831	1212
54.3093	1258
54.3356	1234
54.3618	1291
54.3881	1237
54.4144	1308
54.4406	1252
54.4669	1216
54.4931	1260
54.5194	1292
54.5457	1218
54.5719	1318
54.5982	1255
54.6244	1291
54.6507	1307
54.677	1250
54.7032	1265
54.7295	1299
54.7557	1307
54.782	1306
54.8083	1363
54.8345	1358
54.8608	1319
54.887	1285
54.9133	1357
54.9396	1256
54.9658	1294
54.9921	1261
55.0183	1269
55.0446	1322
55.0709	1257
55.0971	1332
55.1234	1331
55.1497	1244
55.1759	1265
55.2022	1261
55.2284	1311
55.2547	1275
55.281	1311
55.3072	1286
55.3335	1315
55.3597	1286
55.386	1354
55.4123	1339
55.4385	1293
55.4648	1328
55.491	1289
55.5173	1306
55.5436	1271
55.5698	1270
55.5961	1307
55.6223	1278
55.6486	1325
55.6749	1321
55.7011	1338
55.7274	1334
55.7536	1312
55.7799	1335
55.8062	1395
55.8324	1391
55.8587	1353
55.8849	1287
55.9112	1329
55.9375	1389
55.9637	1380
55.99	1379
56.0162	1376
56.0425	1391
56.0688	1386
56.095	1311
56.1213	1344
56.1476	1410
56.1738	1357
56.2001	1399
56.2263	1338
56.2526	1351
56.2789	1305
56.3051	1321
56.3314	1284
56.3576	1231
56.3839	1304
56.4102	1272
56.4364	1349
56.4627	1297
56.4889	1272
[truncated: 514 more rows]

## Sheet: RLL3-1-1
2Θ	Intensity
4.02033	8559
4.04659	8314
4.07285	8190
4.09911	8094
4.12537	8069
4.15163	7860
4.17789	7861
4.20415	7537
4.23041	7531
4.25668	7508
4.28294	7189
4.3092	7379
4.33546	7131
4.36172	6990
4.38798	6868
4.41424	6968
4.4405	6862
4.46676	6793
4.49302	6780
4.51928	6616
4.54554	6779
4.5718	6549
4.59806	6739
4.62432	6633
4.65058	6635
4.67684	6649
4.7031	6708
4.72937	6646
4.75563	6734
4.78189	6609
4.80815	6725
4.83441	6720
4.86067	6704
4.88693	6618
4.91319	6563
4.93945	6602
4.96571	6411
4.99197	6636
5.01823	6648
5.04449	6521
5.07075	6729
5.09701	6557
5.12327	6629
5.14953	6579
5.1758	6485
5.20206	6737
5.22832	6536
5.25458	6522
5.28084	6728
5.3071	6719
5.33336	6691
5.35962	6623
5.38588	6610
5.41214	6687
5.4384	6566
5.46466	6502
5.49092	6744
5.51718	6783
5.54344	6709
5.5697	6699
5.59596	6674
5.62222	6806
5.64849	6579
5.67475	6591
5.70101	6711
5.72727	6519
5.75353	6526
5.77979	6555
5.80605	6514
5.83231	6534
5.85857	6562
5.88483	6504
5.91109	6480
5.93735	6392
5.96361	6507
5.98987	6340
6.01613	6419
6.04239	6373
6.06865	6446
6.09491	6436
6.12118	6438
6.14744	6281
6.1737	6398
6.19996	6305
6.22622	6292
6.25248	6385
6.27874	6235
6.305	6312
6.33126	6316
6.35752	6280
6.38378	6324
6.41004	6228
6.4363	6312
6.46256	6135
6.48882	6102
6.51508	6310
6.54134	6186
6.56761	5998
6.59387	6270
6.62013	6095
6.64639	6011
6.67265	6117
6.69891	6002
6.72517	5972
6.75143	6131
6.77769	6042
6.80395	5905
6.83021	5856
6.85647	5732
6.88273	5875
6.90899	5733
6.93525	5948
6.96151	5853
6.98777	5676
7.01403	5773
7.0403	5873
7.06656	5785
7.09282	5597
7.11908	5719
7.14534	5657
7.1716	5760
7.19786	5606
7.22412	5696
7.25038	5539
7.27664	5495
7.3029	5612
7.32916	5473
7.35542	5569
7.38168	5465
7.40794	5523
7.4342	5589
7.46046	5489
7.48672	5447
7.51299	5507
7.53925	5464
7.56551	5343
7.59177	5276
7.61803	5353
7.64429	5438
7.67055	5248
7.69681	5243
7.72307	5311
7.74933	5279
7.77559	5241
7.80185	5199
7.82811	5280
7.85437	5134
7.88063	5002
7.90689	5159
7.93315	4921
7.95942	5078
7.98568	5118
8.01194	4981
8.0382	4980
8.06446	4944
8.09072	5035
8.11698	5065
8.14324	4737
8.1695	4984
8.19576	4704
8.22202	4875
8.24828	4837
8.27454	4826
8.3008	4793
8.32706	4821
8.35332	4718
8.37958	4706
8.40584	4659
8.43211	4755
8.45837	4652
8.48463	4536
8.51089	4665
8.53715	4580
8.56341	4648
8.58967	4561
8.61593	4566
8.64219	4658
8.66845	4511
8.69471	4526
8.72097	4496
8.74723	4492
8.77349	4505
8.79975	4604
8.82601	4501
8.85227	4442
8.87853	4554
8.9048	4476
8.93106	4398
8.95732	4410
8.98358	4354
9.00984	4352
9.0361	4066
9.06236	4324
9.08862	4289
9.11488	4228
9.14114	4120
9.1674	4209
9.19366	4041
9.21992	4015
9.24618	4040
9.27244	4099
9.2987	3941
9.32496	3949
9.35122	3985
9.37749	4154
9.40375	4058
9.43001	4094
9.45627	3932
9.48253	3906
9.50879	4003
9.53505	4027
9.56131	3937
9.58757	3871
9.61383	3945
9.64009	4052
9.66635	3925
9.69261	3962
9.71887	3895
9.74513	3867
9.77139	3963
9.79765	3719
9.82392	3831
9.85018	3877
9.87644	3799
9.9027	3691
9.92896	3717
9.95522	3839
9.98148	3805
10.0077	3751
10.034	3580
10.0603	3665
10.0865	3733
10.1128	3653
10.139	3544
10.1653	3616
10.1916	3611
10.2178	3579
10.2441	3585
10.2703	3547
10.2966	3523
10.3229	3716
10.3491	3498
10.3754	3539
10.4016	3520
10.4279	3566
10.4542	3581
10.4804	3539
10.5067	3530
10.533	3470
10.5592	3413
10.5855	3562
10.6117	3493
10.638	3444
10.6643	3458
10.6905	3445
10.7168	3424
10.743	3520
10.7693	3469
10.7956	3309
10.8218	3298
10.8481	3351
10.8743	3336
10.9006	3361
10.9269	3332
10.9531	3373
10.9794	3305
11.0056	3317
11.0319	3395
11.0582	3363
11.0844	3276
11.1107	3335
11.1369	3321
11.1632	3380
11.1895	3463
11.2157	3416
11.242	3333
11.2682	3370
11.2945	3344
11.3208	3301
11.347	3273
11.3733	3310
11.3995	3190
11.4258	3237
11.4521	3325
11.4783	3295
11.5046	3286
11.5309	3403
11.5571	3431
11.5834	3560
11.6096	3752
11.6359	4116
11.6622	4183
11.6884	4449
11.7147	4154
11.7409	3933
11.7672	4062
11.7935	3936
11.8197	3715
11.846	3488
11.8722	3377
11.8985	3358
11.9248	3220
11.951	3210
11.9773	3287
12.0035	3117
12.0298	3166
12.0561	3055
12.0823	3045
12.1086	3011
12.1348	3091
12.1611	3075
12.1874	3091
12.2136	3074
12.2399	2984
12.2661	3098
12.2924	3057
12.3187	3027
12.3449	3058
12.3712	3065
12.3975	3063
12.4237	3185
12.45	2981
12.4762	3006
12.5025	3004
12.5288	3035
12.555	2946
12.5813	2972
12.6075	3075
12.6338	3074
12.6601	2972
12.6863	2998
12.7126	3056
12.7388	2919
12.7651	3013
12.7914	3047
12.8176	3020
12.8439	3030
12.8701	3006
12.8964	2977
12.9227	3007
12.9489	3127
12.9752	3075
13.0014	3266
13.0277	3294
13.054	3468
13.0802	3760
13.1065	4003
13.1327	4472
13.159	4671
13.1853	5028
13.2115	5144
13.2378	5027
13.264	5026
13.2903	4674
13.3166	4242
13.3428	3840
13.3691	3460
13.3954	3265
13.4216	3138
13.4479	2920
13.4741	3008
13.5004	3015
13.5267	2906
13.5529	2933
13.5792	2913
13.6054	2969
13.6317	2801
13.658	2809
13.6842	2816
13.7105	2851
13.7367	2798
13.763	2828
13.7893	2838
13.8155	2935
13.8418	2774
13.868	2907
13.8943	2784
13.9206	2755
13.9468	2734
13.9731	2804
13.9993	2735
14.0256	2673
14.0519	2809
14.0781	2746
14.1044	2823
14.1306	2766
14.1569	2814
14.1832	2913
14.2094	2831
14.2357	2757
14.262	2717
14.2882	2690
14.3145	2712
14.3407	2696
14.367	2733
14.3933	2773
14.4195	2806
14.4458	2732
14.472	2848
14.4983	2854
14.5246	2761
14.5508	2886
14.5771	2955
14.6033	3116
14.6296	3245
14.6559	3110
14.6821	3254
14.7084	3340
14.7346	3482
14.7609	3496
14.7872	3746
14.8134	3898
14.8397	4146
14.8659	4527
14.8922	4897
14.9185	5153
14.9447	5519
14.971	5276
14.9972	5057
15.0235	4720
15.0498	4151
15.076	3645
15.1023	3268
15.1285	3012
15.1548	2916
15.1811	2867
15.2073	2684
15.2336	2692
15.2599	2748
15.2861	2585
15.3124	2653
15.3386	2582
15.3649	2646
15.3912	2560
15.4174	2623
15.4437	2621
15.4699	2641
15.4962	2530
15.5225	2711
15.5487	2593
15.575	2622
15.6012	2651
15.6275	2629
15.6538	2496
15.68	2565
15.7063	2579
15.7325	2591
15.7588	2586
15.7851	2568
15.8113	2611
15.8376	2600
15.8638	2563
15.8901	2591
15.9164	2610
15.9426	2502
15.9689	2534
15.9951	2558
16.0214	2603
16.0477	2496
16.0739	2602
16.1002	2563
16.1265	2601
16.1527	2612
16.179	2543
16.2052	2602
16.2315	2616
16.2578	2584
16.284	2608
16.3103	2658
16.3365	2683
16.3628	2745
16.3891	2777
16.4153	2916
16.4416	3253
16.4678	3534
16.4941	4391
16.5204	5281
16.5466	5751
16.5729	5415
16.5991	4573
16.6254	3662
16.6517	3149
16.6779	2841
16.7042	2755
16.7304	2632
16.7567	2567
16.783	2649
16.8092	2525
16.8355	2496
16.8617	2421
16.888	2503
16.9143	2594
16.9405	2619
16.9668	2572
16.993	2562
17.0193	2464
17.0456	2512
17.0718	2464
17.0981	2412
17.1244	2469
17.1506	2489
17.1769	2537
17.2031	2446
17.2294	2534
17.2557	2389
17.2819	2469
17.3082	2463
17.3344	2598
17.3607	2460
17.387	2594
17.4132	2591
17.4395	2521
17.4657	2526
17.492	2479
17.5183	2433
17.5445	2460
17.5708	2535
17.597	2532
17.6233	2489
17.6496	2488
17.6758	2662
17.7021	2538
17.7283	2536
17.7546	2618
17.7809	2628
17.8071	2520
17.8334	2540
17.8596	2573
17.8859	2538
17.9122	2458
17.9384	2480
17.9647	2551
17.991	2569
18.0172	2560
18.0435	2714
18.0697	2681
18.096	2693
18.1223	2584
18.1485	2607
18.1748	2519
18.201	2506
18.2273	2592
18.2536	2639
18.2798	2534
18.3061	2657
18.3323	2792
18.3586	2888
18.3849	3294
18.4111	3622
18.4374	3822
18.4636	3580
18.4899	3195
18.5162	3009
18.5424	2714
18.5687	2673
18.5949	2642
18.6212	2549
18.6475	2541
18.6737	2659
18.7	2612
18.7262	2685
18.7525	2887
18.7788	2913
18.805	2890
18.8313	2948
18.8575	3100
18.8838	3153
18.9101	3128
18.9363	3197
18.9626	3347
18.9889	3291
19.0151	3311
19.0414	3225
19.0676	3159
19.0939	3038
19.1202	3008
19.1464	2908
19.1727	2714
19.1989	2743
19.2252	2545
19.2515	2562
19.2777	2560
19.304	2521
19.3302	2562
19.3565	2469
19.3828	2503
19.409	2516
19.4353	2441
19.4615	2423
19.4878	2442
19.5141	2385
19.5403	2462
19.5666	2498
19.5928	2489
19.6191	2449
19.6454	2520
19.6716	2444
19.6979	2397
19.7241	2553
19.7504	2507
19.7767	2545
19.8029	2468
19.8292	2532
19.8555	2581
19.8817	2558
19.908	2634
19.9342	2610
19.9605	2672
19.9868	2494
20.013	2671
20.0393	2635
20.0655	2577
20.0918	2605
20.1181	2487
20.1443	2631
20.1706	2594
20.1968	2693
20.2231	2637
20.2494	2663
20.2756	2707
20.3019	2634
20.3281	2758
20.3544	2605
20.3807	2726
20.4069	2752
20.4332	2716
20.4594	2680
20.4857	2621
20.512	2810
20.5382	2797
20.5645	2856
20.5907	2943
20.617	2939
20.6433	3175
20.6695	3451
20.6958	3841
20.722	4242
20.7483	4976
20.7746	5843
20.8008	6987
20.8271	8985
20.8534	12155
20.8796	15810
20.9059	15771
20.9321	12646
20.9584	9340
20.9847	6299
21.0109	4517
21.0372	3798
21.0634	3414
21.0897	3359
21.116	3195
21.1422	3263
21.1685	3269
21.1947	3303
21.221	3263
21.2473	3228
21.2735	3214
21.2998	3323
21.326	3272
21.3523	3149
21.3786	3080
21.4048	3010
21.4311	2841
21.4573	2880
21.4836	2667
21.5099	2715
21.5361	2576
21.5624	2638
21.5886	2633
21.6149	2561
21.6412	2591
21.6674	2545
21.6937	2533
21.72	2632
21.7462	2518
21.7725	2634
21.7987	2616
21.825	2510
21.8513	2648
21.8775	2745
21.9038	2700
21.93	2737
21.9563	2737
21.9826	2761
22.0088	2731
22.0351	2758
22.0613	2730
22.0876	2579
22.1139	2624
22.1401	2628
22.1664	2556
22.1926	2542
22.2189	2472
22.2452	2515
22.2714	2506
22.2977	2461
22.3239	2433
22.3502	2493
22.3765	2550
22.4027	2533
22.429	2465
22.4552	2488
22.4815	2509
22.5078	2438
22.534	2501
22.5603	2546
22.5865	2601
22.6128	2598
22.6391	2612
22.6653	2708
22.6916	2941
22.7179	3061
22.7441	3238
22.7704	3392
22.7966	3414
22.8229	3358
22.8492	3248
22.8754	3068
22.9017	2888
22.9279	2674
22.9542	2715
22.9805	2555
23.0067	2594
23.033	2576
23.0592	2616
23.0855	2637
23.1118	2567
23.138	2566
23.1643	2540
23.1905	2407
23.2168	2473
23.2431	2526
23.2693	2559
23.2956	2554
23.3218	2585
23.3481	2552
23.3744	2571
23.4006	2634
23.4269	2544
23.4531	2590
23.4794	2677
23.5057	2604
23.5319	2672
23.5582	2612
23.5845	2619
23.6107	2667
23.637	2635
23.6632	2689
23.6895	2774
23.7158	2711
23.742	2837
23.7683	2888
23.7945	2844
23.8208	2893
23.8471	2853
23.8733	2938
23.8996	2890
23.9258	2874
23.9521	2798
23.9784	2684
24.0046	2660
24.0309	2680
24.0571	2641
24.0834	2499
24.1097	2477
24.1359	2441
24.1622	2384
24.1884	2282
24.2147	2345
24.241	2261
24.2672	2399
24.2935	2344
24.3197	2407
24.346	2407
24.3723	2395
24.3985	2440
24.4248	2604
24.451	2742
24.4773	2945
24.5036	2899
24.5298	2901
24.5561	2742
24.5824	2507
24.6086	2453
24.6349	2335
24.6611	2360
24.6874	2370
24.7137	2451
24.7399	2302
24.7662	2352
24.7924	2330
24.8187	2457
24.845	2352
24.8712	2376
24.8975	2414
24.9237	2402
24.95	2450
24.9763	2402
25.0025	2315
25.0288	2349
25.055	2335
25.0813	2386
25.1076	2409
25.1338	2320
25.1601	2412
25.1863	2292
25.2126	2446
25.2389	2407
25.2651	2435
25.2914	2512
25.3176	2580
25.3439	2674
25.3702	2858
25.3964	2846
25.4227	2980
25.449	3138
25.4752	3375
25.5015	3414
25.5277	3934
25.554	4711
25.5803	6206
25.6065	7757
25.6328	7397
25.659	6415
25.6853	5343
25.7116	4175
25.7378	3304
25.7641	2863
25.7903	2818
25.8166	2577
25.8429	2568
25.8691	2582
25.8954	2633
25.9216	2569
25.9479	2481
25.9742	2638
26.0004	2411
26.0267	2404
26.0529	2527
26.0792	2466
26.1055	2481
26.1317	2597
26.158	2625
26.1842	2526
26.2105	2599
26.2368	2569
26.263	2693
26.2893	2750
26.3155	2786
26.3418	2860
26.3681	3043
26.3943	3027
26.4206	3310
26.4469	3558
26.4731	3872
26.4994	4322
26.5256	5005
26.5519	6426
26.5782	8721
26.6044	14334
26.6307	26404
26.6569	45641
26.6832	53709
26.7095	42545
26.7357	35295
26.762	26419
26.7882	14288
26.8145	8272
26.8408	5922
26.867	4754
26.8933	3880
26.9195	3426
26.9458	3172
26.9721	3078
26.9983	2876
27.0246	2799
27.0508	2656
27.0771	2676
27.1034	2616
27.1296	2558
27.1559	2564
27.1821	2477
27.2084	2393
27.2347	2263
27.2609	2371
27.2872	2308
27.3135	2372
27.3397	2308
27.366	2316
27.3922	2316
27.4185	2341
27.4448	2291
27.471	2283
27.4973	2348
27.5235	2223
27.5498	2292
27.5761	2408
27.6023	2363
27.6286	2406
27.6548	2332
27.6811	2392
27.7074	2416
27.7336	2307
27.7599	2164
27.7861	2311
27.8124	2299
27.8387	2275
27.8649	2252
27.8912	2492
27.9174	2406
27.9437	2502
27.97	2533
27.9962	2570
28.0225	2518
28.0487	2508
28.075	2501
28.1013	2443
28.1275	2459
28.1538	2364
28.1801	2402
28.2063	2298
28.2326	2181
28.2588	2146
28.2851	2214
28.3114	2198
28.3376	2097
28.3639	2172
28.3901	2203
28.4164	2224
28.4427	2288
28.4689	2203
28.4952	2176
28.5214	2228
28.5477	2171
28.574	2179
28.6002	2125
28.6265	2104
28.6527	2046
28.679	2131
28.7053	2149
28.7315	2085
28.7578	2144
28.784	2080
28.8103	2099
28.8366	2118
28.8628	2084
28.8891	2142
28.9153	2150
28.9416	2220
28.9679	2167
28.9941	2164
29.0204	2324
29.0466	2345
29.0729	2464
29.0992	2626
29.1254	2855
29.1517	2892
29.178	3033
29.2042	3156
29.2305	3396
29.2567	3640
29.283	4341
29.3093	4915
29.3355	5681
29.3618	5987
29.388	5635
29.4143	5257
29.4406	4997
29.4668	4266
29.4931	4059
29.5193	3743
29.5456	3659
29.5719	3692
29.5981	3623
29.6244	3571
29.6506	3397
29.6769	3375
29.7032	3264
29.7294	3080
29.7557	2919
29.7819	2848
29.8082	2841
29.8345	2750
29.8607	2800
29.887	2765
29.9132	2805
29.9395	2732
29.9658	2827
29.992	2754
30.0183	2614
30.0446	2797
30.0708	2748
30.0971	2760
30.1233	2691
30.1496	2767
30.1759	2783
30.2021	2817
30.2284	2793
30.2546	2846
30.2809	2719
30.3072	2823
30.3334	2699
30.3597	2640
30.3859	2658
30.4122	2572
30.4385	2645
30.4647	2565
30.491	2521
30.5172	2493
30.5435	2613
30.5698	2857
30.596	3160
30.6223	3538
30.6485	3820
30.6748	3869
30.7011	3620
30.7273	3337
30.7536	3086
30.7798	2784
30.8061	2486
30.8324	2284
30.8586	2367
30.8849	2272
30.9111	2283
30.9374	2308
30.9637	2388
30.9899	2536
31.0162	2714
31.0425	2930
31.0687	3343
31.095	3628
31.1212	3784
31.1475	3475
31.1738	3287
31.2	3109
31.2263	2957
31.2525	2753
31.2788	2658
31.3051	2508
31.3313	2493
31.3576	2529
31.3838	2672
31.4101	2558
31.4364	2452
31.4626	2554
31.4889	2441
31.5151	2453
31.5414	2446
31.5677	2342
31.5939	2427
31.6202	2541
31.6464	2502
31.6727	2576
31.699	2550
31.7252	2557
31.7515	2536
31.7777	2567
31.804	2505
31.8303	2405
31.8565	2557
31.8828	2577
31.9091	2468
31.9353	2589
31.9616	2538
31.9878	2615
32.0141	2575
32.0404	2584
32.0666	2558
32.0929	2562
32.1191	2557
32.1454	2516
32.1717	2370
32.1979	2272
32.2242	2208
32.2504	2149
32.2767	2077
32.303	1991
32.3292	1994
32.3555	1938
32.3817	1823
32.408	1804
32.4343	1849
32.4605	1858
32.4868	1910
32.513	1804
32.5393	1838
32.5656	1768
32.5918	1826
32.6181	1915
32.6443	1821
32.6706	1860
32.6969	1834
32.7231	1864
32.7494	1859
32.7756	1854
32.8019	1816
32.8282	1857
32.8544	1820
32.8807	1789
32.907	1833
32.9332	1811
32.9595	1827
32.9857	1815
33.012	1878
33.0383	1770
33.0645	1801
33.0908	1826
33.117	1878
33.1433	1878
33.1696	1884
33.1958	1884
33.2221	1856
33.2483	1845
33.2746	1822
33.3009	1855
33.3271	1919
33.3534	1982
33.3796	2019
33.4059	1931
33.4322	2013
33.4584	1977
33.4847	1948
33.5109	2004
33.5372	2004
33.5635	1983
33.5897	2065
33.616	2077
33.6422	2038
33.6685	2087
33.6948	2095
33.721	2150
33.7473	2113
33.7736	2211
33.7998	2343
33.8261	2354
33.8523	2381
33.8786	2472
33.9049	2417
33.9311	2574
33.9574	2755
33.9836	2856
34.0099	2868
34.0362	2921
34.0624	2848
34.0887	2771
34.1149	2772
34.1412	2646
34.1675	2641
34.1937	2625
34.22	2572
34.2462	2354
34.2725	2342
34.2988	2230
34.325	2078
34.3513	2077
34.3775	1931
34.4038	1850
34.4301	1890
34.4563	1796
34.4826	1850
34.5088	1782
34.5351	1845
34.5614	1836
34.5876	1878
34.6139	1777
34.6401	1884
34.6664	1993
34.6927	2012
34.7189	2105
34.7452	2064
34.7715	2121
34.7977	2034
34.824	2037
34.8502	2069
34.8765	2118
34.9028	2130
34.929	2121
34.9553	2196
34.9815	2295
35.0078	2383
35.0341	2371
35.0603	2506
35.0866	3035
35.1128	3994
35.1391	6074
35.1654	8939
35.1916	9506
35.2179	7683
35.2441	6731
35.2704	6487
35.2967	5353
35.3229	3742
35.3492	2793
35.3754	2360
35.4017	2147
35.428	2055
35.4542	1954
35.4805	1918
35.5067	1875
35.533	1895
35.5593	1895
35.5855	1809
35.6118	1804
35.6381	1831
35.6643	1886
35.6906	1825
35.7168	1764
35.7431	1867
35.7694	1866
35.7956	1824
35.8219	1841
35.8481	1794
35.8744	1705
35.9007	1855
35.9269	1854
35.9532	1802
35.9794	2007
36.0057	1969
36.032	1975
36.0582	2081
36.0845	2313
36.1107	2329
36.137	2450
36.1633	2321
36.1895	2224
36.2158	2211
36.242	2065
36.2683	2068
36.2946	2015
36.3208	2028
36.3471	1952
36.3733	2167
36.3996	2160
36.4259	2195
36.4521	2249
36.4784	2551
36.5046	2970
36.5309	3856
36.5572	5293
36.5834	5738
36.6097	4868
36.636	4100
36.6622	4161
36.6885	3655
36.7147	2919
36.741	2421
36.7673	2115
36.7935	2060
36.8198	1886
36.846	1746
36.8723	1830
36.8986	1696
36.9248	1801
36.9511	1822
36.9773	1662
37.0036	1750
37.0299	1816
37.0561	1733
37.0824	1731
37.1086	1652
37.1349	1676
37.1612	1761
37.1874	1731
37.2137	1662
37.2399	1724
37.2662	1752
37.2925	1769
37.3187	1843
37.345	1831
37.3712	1783
37.3975	1793
37.4238	1763
37.45	1797
37.4763	1714
37.5026	1821
37.5288	1844
37.5551	1911
37.5813	1984
37.6076	2003
37.6339	2020
37.6601	2067
37.6864	2093
37.7126	2301
37.7389	2688
37.7652	3559
37.7914	4478
37.8177	4632
37.8439	3856
37.8702	3435
37.8965	3574
37.9227	3190
37.949	2513
37.9752	2055
38.0015	1889
38.0278	1808
38.054	1783
38.0803	1750
38.1065	1817
38.1328	1773
38.1591	1773
38.1853	1747
38.2116	1738
38.2378	1756
38.2641	1755
38.2904	1793
38.3166	1799
38.3429	1826
38.3691	1887
38.3954	1928
38.4217	1917
38.4479	2198
38.4742	2204
38.5005	2155
38.5267	2113
38.553	2088
38.5792	2080
38.6055	2081
38.6318	2001
38.658	1939
38.6843	1967
38.7105	1894
38.7368	1967
38.7631	1968
38.7893	1928
38.8156	1846
38.8418	1724
38.8681	1829
38.8944	1778
38.9206	1693
38.9469	1730
38.9731	1745
38.9994	1679
39.0257	1662
39.0519	1639
39.0782	1701
39.1044	1666
39.1307	1528
39.157	1584
39.1832	1698
39.2095	1636
39.2357	1771
39.262	1815
39.2883	1864
39.3145	1754
39.3408	1835
39.3671	1836
39.3933	1965
39.4196	2267
39.4458	2846
39.4721	3939
39.4984	4698
39.5246	3930
39.5509	3278
39.5771	3217
39.6034	3345
39.6297	2904
39.6559	2210
39.6822	1962
39.7084	1815
39.7347	1734
39.761	1734
39.7872	1698
39.8135	1673
39.8397	1592
39.866	1701
39.8923	1610
39.9185	1700
39.9448	1701
39.971	1563
39.9973	1518
40.0236	1596
40.0498	1667
40.0761	1708
40.1023	1693
40.1286	1634
40.1549	1725
40.1811	1724
40.2074	1737
40.2336	1849
40.2599	2097
40.2862	2744
40.3124	3166
40.3387	3002
40.365	2552
40.3912	2404
40.4175	2516
40.4437	2328
40.47	2009
40.4963	1787
40.5225	1747
40.5488	1682
40.575	1615
40.6013	1641
40.6276	1715
40.6538	1668
40.6801	1677
40.7063	1669
40.7326	1609
40.7589	1703
40.7851	1519
40.8114	1615
40.8376	1665
40.8639	1562
40.8902	1581
40.9164	1514
40.9427	1513
40.9689	1542
40.9952	1511
41.0215	1518
41.0477	1561
41.074	1557
41.1002	1544
41.1265	1522
41.1528	1608
41.179	1519
41.2053	1522
41.2316	1462
41.2578	1552
41.2841	1513
41.3103	1472
41.3366	1512
41.3629	1536
41.3891	1507
41.4154	1489
41.4416	1507
41.4679	1415
41.4942	1459
41.5204	1490
41.5467	1533
41.5729	1494
41.5992	1498
41.6255	1541
41.6517	1512
41.678	1596
41.7042	1714
41.7305	1740
41.7568	1604
41.783	1571
41.8093	1598
41.8355	1633
41.8618	1586
41.8881	1583
41.9143	1656
41.9406	1658
41.9668	1668
41.9931	1670
42.0194	1657
42.0456	1683
42.0719	1667
42.0981	1717
42.1244	1787
42.1507	1834
42.1769	1805
42.2032	1854
42.2295	1809
42.2557	1757
42.282	1760
42.3082	1804
42.3345	1833
42.3608	1832
42.387	1955
42.4133	2239
42.4395	2861
42.4658	3755
42.4921	3936
42.5183	3249
42.5446	2821
42.5708	2965
42.5971	3133
42.6234	2582
42.6496	2113
42.6759	2014
42.7021	1861
42.7284	1803
42.7547	1793
42.7809	1759
42.8072	1741
42.8334	1740
42.8597	1632
42.886	1685
42.9122	1711
42.9385	1701
42.9647	1676
42.991	1715
43.0173	1660
43.0435	1791
43.0698	1800
43.0961	1857
43.1223	1795
43.1486	1908
43.1748	1855
43.2011	2018
43.2274	2090
43.2536	2200
43.2799	2656
43.3061	3641
43.3324	5365
43.3587	8547
43.3849	9794
43.4112	8411
43.4374	6343
43.4637	6042
43.49	6521
43.5162	5603
43.5425	3935
43.5687	2844
43.595	2419
43.6213	2054
43.6475	1880
43.6738	1851
43.7	1774
43.7263	1676
43.7526	1762
43.7788	1728
43.8051	1664
43.8313	1636
43.8576	1604
43.8839	1680
43.9101	1518
43.9364	1622
43.9626	1632
43.9889	1600
44.0152	1605
44.0414	1638
44.0677	1717
44.094	1693
44.1202	1718
44.1465	1683
44.1727	1581
44.199	1519
44.2253	1585
44.2515	1527
44.2778	1590
44.304	1532
44.3303	1619
44.3566	1598
44.3828	1531
44.4091	1599
44.4353	1574
44.4616	1565
44.4879	1567
44.5141	1553
44.5404	1534
44.5666	1586
44.5929	1572
44.6192	1556
44.6454	1597
44.6717	1612
44.6979	1581
44.7242	1593
44.7505	1659
44.7767	1669
44.803	1650
44.8292	1608
44.8555	1693
44.8818	1731
44.908	1587
44.9343	1519
44.9606	1519
44.9868	1485
45.0131	1437
45.0393	1477
45.0656	1470
45.0919	1472
45.1181	1492
45.1444	1429
45.1706	1487
45.1969	1480
45.2232	1463
45.2494	1487
45.2757	1468
45.3019	1564
45.3282	1472
45.3545	1455
45.3807	1466
45.407	1480
45.4332	1584
45.4595	1543
45.4858	1561
45.512	1452
45.5383	1479
45.5645	1512
45.5908	1503
45.6171	1563
45.6433	1578
45.6696	1580
45.6958	1599
45.7221	1667
45.7484	1829
45.7746	2175
45.8009	2779
45.8271	3035
45.8534	2679
45.8797	2274
45.9059	2116
45.9322	2434
45.9585	2268
45.9847	2023
46.011	1848
46.0372	1762
46.0635	1682
46.0898	1686
46.116	1587
46.1423	1699
46.1685	1848
46.1948	1809
46.2211	1874
46.2473	1827
46.2736	1757
46.2998	1704
46.3261	1724
46.3524	1711
46.3786	1703
46.4049	1524
46.4311	1578
46.4574	1591
46.4837	1642
46.5099	1680
46.5362	1675
46.5624	1676
46.5887	1744
46.615	1751
46.6412	1664
46.6675	1578
46.6937	1646
46.72	1579
46.7463	1609
46.7725	1510
46.7988	1554
46.8251	1489
46.8513	1564
46.8776	1495
46.9038	1498
46.9301	1468
46.9564	1508
46.9826	1538
47.0089	1437
47.0351	1490
47.0614	1555
47.0877	1521
47.1139	1577
47.1402	1562
47.1664	1638
47.1927	1671
47.219	1685
47.2452	1685
47.2715	1681
47.2977	1666
47.324	1715
47.3503	1749
47.3765	1802
47.4028	1663
47.429	1687
47.4553	1682
47.4816	1620
47.5078	1636
47.5341	1631
47.5603	1668
47.5866	1637
47.6129	1554
47.6391	1634
47.6654	1605
47.6916	1583
47.7179	1653
47.7442	1623
47.7704	1669
47.7967	1563
47.823	1574
47.8492	1599
47.8755	1649
47.9017	1655
47.928	1667
47.9543	1640
47.9805	1625
48.0068	1678
48.033	1568
48.0593	1621
48.0856	1572
48.1118	1522
48.1381	1587
48.1643	1602
48.1906	1494
48.2169	1530
48.2431	1524
48.2694	1504
48.2956	1482
48.3219	1501
48.3482	1535
48.3744	1498
48.4007	1561
48.4269	1455
48.4532	1501
48.4795	1454
48.5057	1548
48.532	1530
48.5582	1566
48.5845	1498
48.6108	1488
48.637	1576
48.6633	1505
48.6896	1551
48.7158	1630
48.7421	1474
48.7683	1545
48.7946	1629
48.8209	1638
48.8471	1684
48.8734	1746
48.8996	1720
48.9259	1716
48.9522	1676
48.9784	1650
49.0047	1642
49.0309	1702
49.0572	1617
49.0835	1634
49.1097	1660
49.136	1505
49.1622	1558
49.1885	1598
49.2148	1626
49.241	1563
49.2673	1583
49.2935	1567
49.3198	1526
49.3461	1498
49.3723	1490
49.3986	1570
49.4248	1505
49.4511	1466
49.4774	1452
49.5036	1497
49.5299	1402
49.5562	1442
49.5824	1408
49.6087	1371
49.6349	1371
49.6612	1396
49.6875	1418
49.7137	1334
49.74	1406
49.7662	1389
49.7925	1437
49.8188	1398
49.845	1443
49.8713	1496
49.8975	1583
49.9238	1533
49.9501	1525
49.9763	1554
50.0026	1608
50.0288	1711
50.0551	1886
50.0814	2244
50.1076	3155
50.1339	4769
50.1601	6398
50.1864	6011
50.2127	4271
50.2389	3420
50.2652	3584
50.2914	4209
50.3177	3978
50.344	2994
50.3702	2277
50.3965	1999
50.4227	1883
50.449	1668
50.4753	1684
50.5015	1546
50.5278	1486
50.5541	1599
50.5803	1586
50.6066	1591
50.6328	1525
50.6591	1585
50.6854	1600
50.7116	1494
50.7379	1518
50.7641	1579
50.7904	1557
50.8167	1553
50.8429	1406
50.8692	1505
50.8954	1506
50.9217	1521
50.948	1568
50.9742	1461
51.0005	1496
51.0267	1514
51.053	1450
51.0793	1471
51.1055	1579
51.1318	1536
51.158	1593
51.1843	1553
51.2106	1595
51.2368	1603
51.2631	1580
51.2893	1561
51.3156	1582
51.3419	1596
51.3681	1520
51.3944	1567
51.4207	1536
51.4469	1521
51.4732	1476
51.4994	1581
51.5257	1581
51.552	1577
51.5782	1528
51.6045	1531
51.6307	1553
51.657	1569
51.6833	1573
51.7095	1474
51.7358	1549
51.762	1569
51.7883	1567
51.8146	1562
51.8408	1570
51.8671	1576
51.8933	1612
51.9196	1613
51.9459	1648
51.9721	1650
51.9984	1666
52.0246	1783
52.0509	1743
52.0772	1757
52.1034	1764
52.1297	1742
52.1559	1684
52.1822	1686
52.2085	1745
52.2347	1603
52.261	1570
52.2872	1558
52.3135	1636
52.3398	1583
52.366	1557
52.3923	1586
52.4186	1568
52.4448	1656
52.4711	1817
52.4973	2193
52.5236	2827
52.5499	4025
52.5761	4738
52.6024	4280
52.6286	3235
52.6549	2850
52.6812	3024
52.7074	3213
52.7337	3196
52.7599	2384
52.7862	2102
52.8125	1791
52.8387	1569
52.865	1662
52.8912	1497
52.9175	1448
52.9438	1508
52.97	1520
52.9963	1435
53.0225	1489
53.0488	1514
53.0751	1494
53.1013	1411
53.1276	1437
53.1538	1426
53.1801	1531
53.2064	1407
53.2326	1437
53.2589	1369
53.2852	1387
53.3114	1373
53.3377	1459
53.3639	1424
53.3902	1351
53.4165	1350
53.4427	1387
53.469	1352
53.4952	1318
53.5215	1365
53.5478	1370
53.574	1313
53.6003	1375
53.6265	1315
53.6528	1347
53.6791	1390
53.7053	1352
53.7316	1373
53.7578	1285
53.7841	1340
53.8104	1348
53.8366	1364
53.8629	1399
53.8891	1339
53.9154	1336
53.9417	1442
53.9679	1420
53.9942	1295
54.0204	1403
54.0467	1356
54.073	1341
54.0992	1297
54.1255	1362
54.1517	1428
54.178	1285
54.2043	1326
54.2305	1291
54.2568	1325
54.2831	1323
54.3093	1365
54.3356	1346
54.3618	1341
54.3881	1390
54.4144	1383
54.4406	1380
54.4669	1486
54.4931	1409
54.5194	1441
54.5457	1478
54.5719	1562
54.5982	1492
54.6244	1544
54.6507	1555
54.677	1545
54.7032	1544
54.7295	1560
54.7557	1591
54.782	1625
54.8083	1791
54.8345	1944
54.8608	2271
54.887	2866
54.9133	3000
54.9396	2471
54.9658	2144
54.9921	1955
55.0183	1999
55.0446	2220
55.0709	2154
55.0971	1824
55.1234	1665
55.1497	1556
55.1759	1554
55.2022	1518
55.2284	1489
55.2547	1595
55.281	1636
55.3072	1851
55.3335	1905
55.3597	2034
55.386	1919
55.4123	1741
55.4385	1698
55.4648	1668
55.491	1807
55.5173	1787
55.5436	1619
55.5698	1500
55.5961	1578
55.6223	1487
55.6486	1510
55.6749	1489
55.7011	1505
55.7274	1455
55.7536	1577
55.7799	1498
55.8062	1593
55.8324	1548
55.8587	1492
55.8849	1567
55.9112	1549
55.9375	1500
55.9637	1466
55.99	1461
56.0162	1487
56.0425	1516
56.0688	1512
56.095	1431
56.1213	1507
56.1476	1448
56.1738	1453
56.2001	1413
56.2263	1474
56.2526	1416
56.2789	1469
56.3051	1446
56.3314	1455
56.3576	1431
56.3839	1399
56.4102	1380
56.4364	1398
56.4627	1298
56.4889	1377
[truncated: 514 more rows]

## Sheet: RLL3-1-2
2Θ	Intensity
4.02033	7988
4.04659	7748
4.07285	7803
4.09911	7452
4.12537	7557
4.15163	7228
4.17789	7136
4.20415	7089
4.23041	6776
4.25668	6780
4.28294	6796
4.3092	6773
4.33546	6707
4.36172	6441
4.38798	6329
4.41424	6380
4.4405	6401
4.46676	6408
4.49302	6120
4.51928	6229
4.54554	6038
4.5718	6189
4.59806	6073
4.62432	6060
4.65058	6079
4.67684	6186
4.7031	6061
4.72937	6165
4.75563	6125
4.78189	6041
4.80815	5960
4.83441	6131
4.86067	6057
4.88693	6163
4.91319	6214
4.93945	6016
4.96571	6003
4.99197	5912
5.01823	6044
5.04449	5982
5.07075	6040
5.09701	5992
5.12327	5951
5.14953	5982
5.1758	5879
5.20206	6159
5.22832	6073
5.25458	5976
5.28084	6060
5.3071	6151
5.33336	5983
5.35962	6043
5.38588	6197
5.41214	6158
5.4384	6129
5.46466	6174
5.49092	6429
5.51718	6429
5.54344	6584
5.5697	6554
5.59596	6326
5.62222	6189
5.64849	6027
5.67475	6078
5.70101	6090
5.72727	6016
5.75353	5921
5.77979	6004
5.80605	6038
5.83231	6040
5.85857	5935
5.88483	5993
5.91109	6050
5.93735	6036
5.96361	5842
5.98987	5928
6.01613	5882
6.04239	5968
6.06865	5938
6.09491	5922
6.12118	5851
6.14744	5968
6.1737	5809
6.19996	5680
6.22622	5742
6.25248	5832
6.27874	5846
6.305	5722
6.33126	5796
6.35752	5816
6.38378	5702
6.41004	5706
6.4363	5652
6.46256	5610
6.48882	5581
6.51508	5841
6.54134	5624
6.56761	5593
6.59387	5712
6.62013	5555
6.64639	5615
6.67265	5482
6.69891	5529
6.72517	5555
6.75143	5331
6.77769	5444
6.80395	5562
6.83021	5357
6.85647	5341
6.88273	5516
6.90899	5510
6.93525	5368
6.96151	5398
6.98777	5309
7.01403	5354
7.0403	5312
7.06656	5272
7.09282	5319
7.11908	5286
7.14534	5346
7.1716	5215
7.19786	5106
7.22412	5177
7.25038	5181
7.27664	4964
7.3029	5096
7.32916	5126
7.35542	5211
7.38168	5049
7.40794	5180
7.4342	4962
7.46046	4946
7.48672	5003
7.51299	4923
7.53925	4958
7.56551	5088
7.59177	4923
7.61803	4884
7.64429	4873
7.67055	4887
7.69681	4765
7.72307	4808
7.74933	4843
7.77559	4746
7.80185	4649
7.82811	4731
7.85437	4676
7.88063	4760
7.90689	4678
7.93315	4654
7.95942	4679
7.98568	4740
8.01194	4748
8.0382	4746
8.06446	4631
8.09072	4796
8.11698	4592
8.14324	4518
8.1695	4560
8.19576	4545
8.22202	4484
8.24828	4446
8.27454	4344
8.3008	4373
8.32706	4333
8.35332	4381
8.37958	4327
8.40584	4239
8.43211	4250
8.45837	4259
8.48463	4200
8.51089	4295
8.53715	4090
8.56341	4271
8.58967	4260
8.61593	4108
8.64219	4188
8.66845	4073
8.69471	4048
8.72097	4150
8.74723	4197
8.77349	4095
8.79975	4080
8.82601	4085
8.85227	3987
8.87853	4105
8.9048	3950
8.93106	3959
8.95732	3972
8.98358	3963
9.00984	3856
9.0361	3908
9.06236	3833
9.08862	3788
9.11488	3881
9.14114	3797
9.1674	3723
9.19366	3694
9.21992	3757
9.24618	3745
9.27244	3703
9.2987	3664
9.32496	3660
9.35122	3687
9.37749	3643
9.40375	3569
9.43001	3641
9.45627	3533
9.48253	3527
9.50879	3528
9.53505	3526
9.56131	3575
9.58757	3538
9.61383	3622
9.64009	3491
9.66635	3522
9.69261	3471
9.71887	3532
9.74513	3372
9.77139	3388
9.79765	3400
9.82392	3392
9.85018	3317
9.87644	3314
9.9027	3292
9.92896	3241
9.95522	3294
9.98148	3399
10.0077	3289
10.034	3391
10.0603	3088
10.0865	3139
10.1128	3193
10.139	3221
10.1653	3263
10.1916	3154
10.2178	3174
10.2441	3180
10.2703	3171
10.2966	3130
10.3229	3086
10.3491	3136
10.3754	3095
10.4016	3070
10.4279	3105
10.4542	3102
10.4804	3176
10.5067	3192
10.533	3093
10.5592	3046
10.5855	3007
10.6117	3005
10.638	3086
10.6643	3068
10.6905	3075
10.7168	3021
10.743	3037
10.7693	3082
10.7956	3027
10.8218	3035
10.8481	3099
10.8743	3082
10.9006	2987
10.9269	3034
10.9531	2951
10.9794	2951
11.0056	2965
11.0319	2996
11.0582	3037
11.0844	3005
11.1107	3138
11.1369	3130
11.1632	2962
11.1895	3037
11.2157	3047
11.242	3008
11.2682	2879
11.2945	2831
11.3208	2867
11.347	2961
11.3733	2831
11.3995	2863
11.4258	2841
11.4521	2840
11.4783	2919
11.5046	3044
11.5309	3047
11.5571	3184
11.5834	3534
11.6096	3982
11.6359	3958
11.6622	3706
11.6884	3624
11.7147	3864
11.7409	4043
11.7672	3594
11.7935	3506
11.8197	3341
11.846	3150
11.8722	3073
11.8985	2835
11.9248	2741
11.951	2744
11.9773	2672
12.0035	2715
12.0298	2735
12.0561	2660
12.0823	2820
12.1086	2702
12.1348	2673
12.1611	2665
12.1874	2781
12.2136	2758
12.2399	2668
12.2661	2732
12.2924	2724
12.3187	2624
12.3449	2627
12.3712	2793
12.3975	2764
12.4237	2725
12.45	2651
12.4762	2669
12.5025	2617
12.5288	2584
12.555	2701
12.5813	2628
12.6075	2685
12.6338	2652
12.6601	2675
12.6863	2549
12.7126	2641
12.7388	2650
12.7651	2595
12.7914	2618
12.8176	2710
12.8439	2697
12.8701	2624
12.8964	2655
12.9227	2681
12.9489	2696
12.9752	2947
13.0014	2910
13.0277	3108
13.054	3262
13.0802	3614
13.1065	4065
13.1327	4640
13.159	5260
13.1853	5776
13.2115	6154
13.2378	5879
13.264	5475
13.2903	4523
13.3166	3759
13.3428	3201
13.3691	2850
13.3954	2722
13.4216	2535
13.4479	2623
13.4741	2547
13.5004	2555
13.5267	2529
13.5529	2478
13.5792	2471
13.6054	2460
13.6317	2539
13.658	2408
13.6842	2428
13.7105	2452
13.7367	2449
13.763	2474
13.7893	2391
13.8155	2506
13.8418	2424
13.868	2420
13.8943	2433
13.9206	2395
13.9468	2366
13.9731	2613
13.9993	2412
14.0256	2386
14.0519	2374
14.0781	2371
14.1044	2340
14.1306	2371
14.1569	2444
14.1832	2441
14.2094	2394
14.2357	2407
14.262	2482
14.2882	2335
14.3145	2452
14.3407	2354
14.367	2415
14.3933	2429
14.4195	2405
14.4458	2437
14.472	2378
14.4983	2443
14.5246	2413
14.5508	2528
14.5771	2593
14.6033	2661
14.6296	2708
14.6559	2727
14.6821	2862
14.7084	3029
14.7346	3088
14.7609	3445
14.7872	3628
14.8134	4317
14.8397	5283
14.8659	7099
14.8922	9287
14.9185	10125
14.9447	8794
14.971	6744
14.9972	5406
15.0235	4379
15.0498	3881
15.076	3170
15.1023	2843
15.1285	2800
15.1548	2713
15.1811	2622
15.2073	2866
15.2336	3218
15.2599	3720
15.2861	3621
15.3124	3102
15.3386	2715
15.3649	2449
15.3912	2440
15.4174	2407
15.4437	2357
15.4699	2391
15.4962	2258
15.5225	2233
15.5487	2285
15.575	2224
15.6012	2205
15.6275	2245
15.6538	2239
15.68	2231
15.7063	2148
15.7325	2217
15.7588	2182
15.7851	2267
15.8113	2261
15.8376	2237
15.8638	2177
15.8901	2163
15.9164	2164
15.9426	2157
15.9689	2205
15.9951	2243
16.0214	2124
16.0477	2181
16.0739	2222
16.1002	2232
16.1265	2180
16.1527	2198
16.179	2192
16.2052	2159
16.2315	2149
16.2578	2197
16.284	2166
16.3103	2158
16.3365	2118
16.3628	2190
16.3891	2088
16.4153	2166
16.4416	2263
16.4678	2279
16.4941	2261
16.5204	2235
16.5466	2193
16.5729	2197
16.5991	2092
16.6254	2069
16.6517	2134
16.6779	2083
16.7042	2114
16.7304	2103
16.7567	2059
16.783	2114
16.8092	2035
16.8355	2039
16.8617	2077
16.888	2056
16.9143	2089
16.9405	2158
16.9668	2054
16.993	2030
17.0193	2139
17.0456	1974
17.0718	2014
17.0981	1966
17.1244	2038
17.1506	2015
17.1769	2027
17.2031	2062
17.2294	2015
17.2557	2074
17.2819	2138
17.3082	2078
17.3344	2082
17.3607	2002
17.387	2018
17.4132	1981
17.4395	2007
17.4657	2041
17.492	2137
17.5183	2053
17.5445	2118
17.5708	2156
17.597	2053
17.6233	2067
17.6496	1982
17.6758	2065
17.7021	2147
17.7283	2049
17.7546	2101
17.7809	2062
17.8071	2014
17.8334	2085
17.8596	1983
17.8859	1983
17.9122	2094
17.9384	1961
17.9647	2001
17.991	1983
18.0172	1984
18.0435	1992
18.0697	2030
18.096	2025
18.1223	2047
18.1485	2005
18.1748	2092
18.201	1975
18.2273	2004
18.2536	2054
18.2798	2035
18.3061	2037
18.3323	1999
18.3586	2033
18.3849	2073
18.4111	1984
18.4374	2016
18.4636	2085
18.4899	2074
18.5162	2065
18.5424	2001
18.5687	2093
18.5949	2141
18.6212	2111
18.6475	2080
18.6737	2075
18.7	2059
18.7262	2071
18.7525	2233
18.7788	2225
18.805	2251
18.8313	2354
18.8575	2462
18.8838	2608
18.9101	2684
18.9363	2722
18.9626	2838
18.9889	2817
19.0151	2875
19.0414	2723
19.0676	2763
19.0939	2577
19.1202	2387
19.1464	2256
19.1727	2175
19.1989	2040
19.2252	2063
19.2515	1926
19.2777	1888
19.304	2040
19.3302	2014
19.3565	1972
19.3828	1938
19.409	1988
19.4353	1885
19.4615	1955
19.4878	2019
19.5141	1967
19.5403	2106
19.5666	2153
19.5928	2260
19.6191	2177
19.6454	2156
19.6716	2038
19.6979	1955
19.7241	2015
19.7504	2021
19.7767	1998
19.8029	2022
19.8292	1955
19.8555	2084
19.8817	2029
19.908	1975
19.9342	2082
19.9605	1904
19.9868	1958
20.013	2040
20.0393	2088
20.0655	1960
20.0918	1976
20.1181	1939
20.1443	1996
20.1706	1999
20.1968	2013
20.2231	2073
20.2494	2006
20.2756	1991
20.3019	1983
20.3281	2043
20.3544	2050
20.3807	2063
20.4069	1988
20.4332	2008
20.4594	2006
20.4857	2151
20.512	2121
20.5382	2217
20.5645	2165
20.5907	2149
20.617	2229
20.6433	2275
20.6695	2395
20.6958	2608
20.722	2726
20.7483	2851
20.7746	2856
20.8008	3203
20.8271	3656
20.8534	3822
20.8796	3265
20.9059	2980
20.9321	2684
20.9584	2401
20.9847	2251
21.0109	2214
21.0372	2287
21.0634	2205
21.0897	2356
21.116	2277
21.1422	2381
21.1685	2441
21.1947	2438
21.221	2572
21.2473	2553
21.2735	2556
21.2998	2532
21.326	2653
21.3523	2403
21.3786	2386
21.4048	2306
21.4311	2242
21.4573	2169
21.4836	1973
21.5099	2008
21.5361	1963
21.5624	1991
21.5886	2006
21.6149	1945
21.6412	1944
21.6674	1951
21.6937	1865
21.72	1987
21.7462	1988
21.7725	1948
21.7987	1921
21.825	2028
21.8513	1987
21.8775	2023
21.9038	2031
21.93	2089
21.9563	2184
21.9826	2154
22.0088	2196
22.0351	2106
22.0613	2211
22.0876	2105
22.1139	2049
22.1401	1976
22.1664	1877
22.1926	1954
22.2189	1814
22.2452	1846
22.2714	1869
22.2977	1890
22.3239	1837
22.3502	1799
22.3765	1780
22.4027	1905
22.429	1805
22.4552	1747
22.4815	1863
22.5078	1910
22.534	1855
22.5603	1806
22.5865	1856
22.6128	1889
22.6391	1912
22.6653	1826
22.6916	1910
22.7179	1796
22.7441	1829
22.7704	1944
22.7966	1835
22.8229	1952
22.8492	1813
22.8754	1853
22.9017	1837
22.9279	1865
22.9542	1896
22.9805	1857
23.0067	1853
23.033	1896
23.0592	1866
23.0855	1858
23.1118	1884
23.138	1908
23.1643	1952
23.1905	2040
23.2168	2057
23.2431	1967
23.2693	2038
23.2956	1984
23.3218	1965
23.3481	2102
23.3744	2124
23.4006	2097
23.4269	2057
23.4531	2058
23.4794	2187
23.5057	2154
23.5319	2280
23.5582	2201
23.5845	2128
23.6107	2075
23.637	2108
23.6632	2171
23.6895	2229
23.7158	2295
23.742	2326
23.7683	2354
23.7945	2384
23.8208	2371
23.8471	2424
23.8733	2444
23.8996	2331
23.9258	2307
23.9521	2276
23.9784	2171
24.0046	1935
24.0309	1852
24.0571	1826
24.0834	1727
24.1097	1872
24.1359	1806
24.1622	1839
24.1884	1933
24.2147	1870
24.241	1882
24.2672	2089
24.2935	2247
24.3197	2711
24.346	4004
24.3723	5358
24.3985	4276
24.4248	3954
24.451	3320
24.4773	2424
24.5036	2072
24.5298	2028
24.5561	1880
24.5824	1932
24.6086	1849
24.6349	1830
24.6611	1857
24.6874	1829
24.7137	1927
24.7399	1843
24.7662	1877
24.7924	1924
24.8187	1845
24.845	1869
24.8712	1798
24.8975	1865
24.9237	1870
24.95	1858
24.9763	1926
25.0025	1823
25.0288	1776
25.055	1827
25.0813	1788
25.1076	1769
25.1338	1846
25.1601	1891
25.1863	1854
25.2126	1816
25.2389	1873
25.2651	1904
25.2914	2037
25.3176	2159
25.3439	2187
25.3702	2356
25.3964	2531
25.4227	2553
25.449	2529
25.4752	2599
25.5015	2936
25.5277	3711
25.554	5251
25.5803	4772
25.6065	3903
25.6328	3625
25.659	2710
25.6853	2044
25.7116	1877
25.7378	1721
25.7641	1715
25.7903	1703
25.8166	1707
25.8429	1711
25.8691	1711
25.8954	1720
25.9216	1636
25.9479	1654
25.9742	1664
26.0004	1695
26.0267	1689
26.0529	1617
26.0792	1637
26.1055	1699
26.1317	1662
26.158	1648
26.1842	1750
26.2105	1733
26.2368	1649
26.263	1643
26.2893	1717
26.3155	1654
26.3418	1724
26.3681	1624
26.3943	1784
26.4206	1871
26.4469	1925
26.4731	1953
26.4994	2015
26.5256	2202
26.5519	2562
26.5782	3698
26.6044	6062
26.6307	7196
26.6569	5084
26.6832	4951
26.7095	4126
26.7357	2748
26.762	2452
26.7882	2247
26.8145	2142
26.8408	2056
26.867	1913
26.8933	1951
26.9195	1923
26.9458	1887
26.9721	1800
26.9983	1737
27.0246	1676
27.0508	1614
27.0771	1639
27.1034	1722
27.1296	1610
27.1559	1603
27.1821	1597
27.2084	1504
27.2347	1578
27.2609	1555
27.2872	1614
27.3135	1578
27.3397	1593
27.366	1594
27.3922	1590
27.4185	1607
27.4448	1571
27.471	1541
27.4973	1582
27.5235	1582
27.5498	1585
27.5761	1622
27.6023	1563
27.6286	1553
27.6548	1487
27.6811	1484
27.7074	1560
27.7336	1648
27.7599	1594
27.7861	1573
27.8124	1558
27.8387	1533
27.8649	1505
27.8912	1570
27.9174	1549
27.9437	1587
27.97	1621
27.9962	1697
28.0225	1650
28.0487	1600
28.075	1584
28.1013	1603
28.1275	1595
28.1538	1572
28.1801	1592
28.2063	1606
28.2326	1539
28.2588	1598
28.2851	1661
28.3114	1640
28.3376	1638
28.3639	1562
28.3901	1661
28.4164	1619
28.4427	1605
28.4689	1585
28.4952	1625
28.5214	1525
28.5477	1497
28.574	1500
28.6002	1475
28.6265	1455
28.6527	1483
28.679	1539
28.7053	1565
28.7315	1496
28.7578	1519
28.784	1641
28.8103	1553
28.8366	1544
28.8628	1634
28.8891	1582
28.9153	1517
28.9416	1551
28.9679	1599
28.9941	1656
29.0204	1677
29.0466	1663
29.0729	1769
29.0992	1785
29.1254	1844
29.1517	1762
29.178	1797
29.2042	1721
29.2305	1726
29.2567	1689
29.283	1788
29.3093	1833
29.3355	1925
29.3618	1985
29.388	1970
29.4143	2032
29.4406	2142
29.4668	2250
29.4931	2284
29.5193	2368
29.5456	2499
29.5719	2418
29.5981	2427
29.6244	2383
29.6506	2562
29.6769	2565
29.7032	2663
29.7294	2460
29.7557	2373
29.7819	2386
29.8082	2164
29.8345	2120
29.8607	2060
29.887	2158
29.9132	2100
29.9395	2167
29.9658	2114
29.992	2155
30.0183	2261
30.0446	2805
30.0708	3739
30.0971	3673
30.1233	3057
30.1496	3148
30.1759	2913
30.2021	2341
30.2284	2268
30.2546	2136
30.2809	2126
30.3072	2035
30.3334	1993
30.3597	1977
30.3859	1959
30.4122	1912
30.4385	1915
30.4647	1800
30.491	1747
30.5172	1772
30.5435	1663
30.5698	1630
30.596	1686
30.6223	1868
30.6485	1830
30.6748	1711
30.7011	1655
30.7273	1609
30.7536	1648
30.7798	1567
30.8061	1736
30.8324	1674
30.8586	1578
30.8849	1694
30.9111	1622
30.9374	1587
30.9637	1533
30.9899	1617
31.0162	1630
31.0425	1617
31.0687	1694
31.095	1729
31.1212	1691
31.1475	1705
31.1738	1678
31.2	1758
31.2263	1836
31.2525	1749
31.2788	1810
31.3051	1910
31.3313	1953
31.3576	2038
31.3838	2043
31.4101	2045
31.4364	2177
31.4626	2345
31.4889	2159
31.5151	2247
31.5414	2037
31.5677	2014
31.5939	1875
31.6202	1856
31.6464	1729
31.6727	1703
31.699	1651
31.7252	1681
31.7515	1587
31.7777	1622
31.804	1574
31.8303	1637
31.8565	1637
31.8828	1683
31.9091	1677
31.9353	1778
31.9616	1814
31.9878	1878
32.0141	1939
32.0404	1905
32.0666	1965
32.0929	1884
32.1191	1885
32.1454	1877
32.1717	1813
32.1979	1769
32.2242	1720
32.2504	1674
32.2767	1643
32.303	1632
32.3292	1475
32.3555	1389
32.3817	1415
32.408	1381
32.4343	1416
32.4605	1330
32.4868	1309
32.513	1370
32.5393	1292
32.5656	1335
32.5918	1404
32.6181	1386
32.6443	1304
32.6706	1270
32.6969	1323
32.7231	1337
32.7494	1395
32.7756	1335
32.8019	1411
32.8282	1285
32.8544	1346
32.8807	1257
32.907	1314
32.9332	1363
32.9595	1363
32.9857	1304
33.012	1292
33.0383	1328
33.0645	1350
33.0908	1345
33.117	1393
33.1433	1476
33.1696	1427
33.1958	1469
33.2221	1372
33.2483	1421
33.2746	1369
33.3009	1529
33.3271	1412
33.3534	1469
33.3796	1372
33.4059	1403
33.4322	1435
33.4584	1474
33.4847	1439
33.5109	1416
33.5372	1348
33.5635	1533
33.5897	1456
33.616	1441
33.6422	1485
33.6685	1485
33.6948	1520
33.721	1496
33.7473	1506
33.7736	1578
33.7998	1619
33.8261	1678
33.8523	1687
33.8786	1668
33.9049	1717
33.9311	1703
33.9574	1837
33.9836	1861
34.0099	1841
34.0362	1823
34.0624	1944
34.0887	1952
34.1149	1963
34.1412	2064
34.1675	1967
34.1937	1882
34.22	1840
34.2462	1860
34.2725	1808
34.2988	1680
34.325	1741
34.3513	1585
34.3775	1553
34.4038	1464
34.4301	1507
34.4563	1417
34.4826	1335
34.5088	1251
34.5351	1316
34.5614	1302
34.5876	1248
34.6139	1249
34.6401	1294
34.6664	1283
34.6927	1315
34.7189	1262
34.7452	1265
34.7715	1251
34.7977	1349
34.824	1274
34.8502	1332
34.8765	1345
34.9028	1333
34.929	1337
34.9553	1419
34.9815	1439
35.0078	1549
35.0341	1584
35.0603	1766
35.0866	2540
35.1128	4276
35.1391	5735
35.1654	4091
35.1916	3128
35.2179	3631
35.2441	3244
35.2704	2118
35.2967	1693
35.3229	1492
35.3492	1452
35.3754	1446
35.4017	1412
35.428	1341
35.4542	1326
35.4805	1340
35.5067	1419
35.533	1425
35.5593	1481
35.5855	1433
35.6118	1488
35.6381	1448
35.6643	1456
35.6906	1425
35.7168	1377
35.7431	1339
35.7694	1322
35.7956	1426
35.8219	1302
35.8481	1384
35.8744	1480
35.9007	1657
35.9269	1982
35.9532	2103
35.9794	1874
36.0057	1743
36.032	1723
36.0582	1744
36.0845	1471
36.1107	1435
36.137	1358
36.1633	1325
36.1895	1286
36.2158	1273
36.242	1288
36.2683	1312
36.2946	1305
36.3208	1290
36.3471	1288
36.3733	1234
36.3996	1334
36.4259	1273
36.4521	1402
36.4784	1385
36.5046	1533
36.5309	1570
36.5572	1492
36.5834	1461
36.6097	1500
36.636	1505
36.6622	1429
36.6885	1440
36.7147	1354
36.741	1395
36.7673	1320
36.7935	1377
36.8198	1305
36.846	1212
36.8723	1334
36.8986	1313
36.9248	1269
36.9511	1254
36.9773	1246
37.0036	1111
37.0299	1195
37.0561	1222
37.0824	1245
37.1086	1200
37.1349	1275
37.1612	1358
37.1874	1251
37.2137	1262
37.2399	1291
37.2662	1319
37.2925	1220
37.3187	1329
37.345	1261
37.3712	1293
37.3975	1295
37.4238	1242
37.45	1289
37.4763	1315
37.5026	1254
37.5288	1253
37.5551	1263
37.5813	1287
37.6076	1332
37.6339	1401
37.6601	1417
37.6864	1567
37.7126	1873
37.7389	2372
37.7652	2846
37.7914	2251
37.8177	1824
37.8439	1989
37.8702	2014
37.8965	1602
37.9227	1367
37.949	1324
37.9752	1226
38.0015	1295
38.0278	1338
38.054	1264
38.0803	1423
38.1065	1537
38.1328	1981
38.1591	2143
38.1853	1848
38.2116	1776
38.2378	1895
38.2641	2018
38.2904	1976
38.3166	1840
38.3429	1718
38.3691	1658
38.3954	1506
38.4217	1609
38.4479	1512
38.4742	1459
38.5005	1477
38.5267	1438
38.553	1462
38.5792	1425
38.6055	1528
38.6318	1454
38.658	1433
38.6843	1462
38.7105	1447
38.7368	1552
38.7631	1446
38.7893	1433
38.8156	1411
38.8418	1368
38.8681	1316
38.8944	1350
38.9206	1346
38.9469	1252
38.9731	1273
38.9994	1259
39.0257	1177
39.0519	1246
39.0782	1236
39.1044	1229
39.1307	1198
39.157	1197
39.1832	1169
39.2095	1215
39.2357	1195
39.262	1152
39.2883	1151
39.3145	1141
39.3408	1140
39.3671	1171
39.3933	1208
39.4196	1235
39.4458	1433
39.4721	1335
39.4984	1226
39.5246	1271
39.5509	1280
39.5771	1254
39.6034	1237
39.6297	1187
39.6559	1198
39.6822	1220
39.7084	1178
39.7347	1326
39.761	1430
39.7872	1563
39.8135	1429
39.8397	1355
39.866	1505
39.8923	1419
39.9185	1372
39.9448	1434
39.971	1399
39.9973	1306
40.0236	1298
40.0498	1285
40.0761	1201
40.1023	1146
40.1286	1151
40.1549	1150
40.1811	1169
40.2074	1120
40.2336	1209
40.2599	1241
40.2862	1255
40.3124	1200
40.3387	1090
40.365	1227
40.3912	1174
40.4175	1182
40.4437	1145
40.47	1108
40.4963	1126
40.5225	1114
40.5488	1083
40.575	1116
40.6013	1196
40.6276	1212
40.6538	1106
40.6801	1204
40.7063	1171
40.7326	1270
40.7589	1351
40.7851	1362
40.8114	1312
40.8376	1159
40.8639	1222
40.8902	1229
40.9164	1280
40.9427	1093
40.9689	1082
40.9952	1144
41.0215	1062
41.0477	1078
41.074	1087
41.1002	1015
41.1265	1077
41.1528	1075
41.179	1099
41.2053	1040
41.2316	1058
41.2578	1018
41.2841	1123
41.3103	1118
41.3366	1066
41.3629	1057
41.3891	1057
41.4154	1070
41.4416	1025
41.4679	1014
41.4942	1048
41.5204	1068
41.5467	1062
41.5729	1048
41.5992	1076
41.6255	1067
41.6517	1076
41.678	1085
41.7042	1065
41.7305	1039
41.7568	1033
41.783	1073
41.8093	1073
41.8355	1071
41.8618	1084
41.8881	1123
41.9143	1113
41.9406	1150
41.9668	1088
41.9931	1108
42.0194	1138
42.0456	1103
42.0719	1094
42.0981	1171
42.1244	1092
42.1507	1102
42.1769	1124
42.2032	1105
42.2295	1135
42.2557	1078
42.282	1099
42.3082	1159
42.3345	1144
42.3608	1226
42.387	1191
42.4133	1236
42.4395	1361
42.4658	1239
42.4921	1196
42.5183	1221
42.5446	1142
42.5708	1157
42.5971	1183
42.6234	1172
42.6496	1170
42.6759	1138
42.7021	1106
42.7284	1158
42.7547	1189
42.7809	1114
42.8072	1103
42.8334	1127
42.8597	1120
42.886	1187
42.9122	1186
42.9385	1070
42.9647	1158
42.991	1179
43.0173	1170
43.0435	1109
43.0698	1200
43.0961	1198
43.1223	1153
43.1486	1238
43.1748	1307
43.2011	1280
43.2274	1471
43.2536	1629
43.2799	1960
43.3061	3335
43.3324	5144
43.3587	4363
43.3849	2657
43.4112	2331
43.4374	3028
43.4637	3048
43.49	2117
43.5162	1609
43.5425	1590
43.5687	1686
43.595	1553
43.6213	1310
43.6475	1335
43.6738	1347
43.7	1364
43.7263	1286
43.7526	1163
43.7788	1068
43.8051	1096
43.8313	1085
43.8576	1080
43.8839	1020
43.9101	1053
43.9364	993
43.9626	1080
43.9889	1053
44.0152	1032
44.0414	1047
44.0677	1030
44.094	978
44.1202	1031
44.1465	1067
44.1727	1024
44.199	928
44.2253	1007
44.2515	1068
44.2778	1064
44.304	1027
44.3303	1060
44.3566	978
44.3828	964
44.4091	979
44.4353	1015
44.4616	962
44.4879	1040
44.5141	987
44.5404	958
44.5666	997
44.5929	966
44.6192	998
44.6454	1010
44.6717	1005
44.6979	1005
44.7242	962
44.7505	956
44.7767	923
44.803	1003
44.8292	953
44.8555	992
44.8818	1021
44.908	1002
44.9343	1018
44.9606	958
44.9868	1007
45.0131	1008
45.0393	921
45.0656	951
45.0919	982
45.1181	1027
45.1444	977
45.1706	972
45.1969	972
45.2232	988
45.2494	970
45.2757	970
45.3019	969
45.3282	1012
45.3545	1008
45.3807	1016
45.407	1042
45.4332	1000
45.4595	1008
45.4858	1029
45.512	1013
45.5383	1101
45.5645	1015
45.5908	976
45.6171	987
45.6433	988
45.6696	1108
45.6958	1033
45.7221	1064
45.7484	1191
45.7746	1256
45.8009	1319
45.8271	1331
45.8534	1265
45.8797	1266
45.9059	1212
45.9322	1219
45.9585	1240
45.9847	1180
46.011	1146
46.0372	1086
46.0635	1067
46.0898	1104
46.116	1062
46.1423	1110
46.1685	1122
46.1948	1094
46.2211	1055
46.2473	1011
46.2736	1120
46.2998	1134
46.3261	1104
46.3524	1156
46.3786	1095
46.4049	1083
46.4311	1091
46.4574	1163
46.4837	1134
46.5099	1139
46.5362	1251
46.5624	1151
46.5887	1098
46.615	1055
46.6412	1079
46.6675	1111
46.6937	1018
46.72	1008
46.7463	1036
46.7725	919
46.7988	1021
46.8251	945
46.8513	1042
46.8776	1046
46.9038	1169
46.9301	1184
46.9564	1120
46.9826	1194
47.0089	1218
47.0351	1158
47.0614	1191
47.0877	1132
47.1139	1141
47.1402	1085
47.1664	1084
47.1927	1106
47.219	1035
47.2452	1050
47.2715	1133
47.2977	1062
47.324	999
47.3503	1074
47.3765	1096
47.4028	1056
47.429	991
47.4553	1076
47.4816	1075
47.5078	1051
47.5341	1068
47.5603	1110
47.5866	1101
47.6129	1008
47.6391	1037
47.6654	1060
47.6916	1106
47.7179	995
47.7442	1021
47.7704	1007
47.7967	1102
47.823	1075
47.8492	1083
47.8755	1154
47.9017	1120
47.928	1137
47.9543	1110
47.9805	1109
48.0068	1153
48.033	1184
48.0593	1198
48.0856	1143
48.1118	1119
48.1381	1157
48.1643	1148
48.1906	1143
48.2169	1091
48.2431	1061
48.2694	1032
48.2956	1060
48.3219	956
48.3482	1022
48.3744	1013
48.4007	981
48.4269	998
48.4532	1042
48.4795	1018
48.5057	1003
48.532	987
48.5582	971
48.5845	1060
48.6108	1000
48.637	1034
48.6633	1090
48.6896	1012
48.7158	964
48.7421	1019
48.7683	1022
48.7946	962
48.8209	1047
48.8471	1013
48.8734	1013
48.8996	996
48.9259	993
48.9522	1062
48.9784	1033
49.0047	965
49.0309	996
49.0572	1019
49.0835	1032
49.1097	966
49.136	1024
49.1622	959
49.1885	962
49.2148	982
49.241	970
49.2673	1071
49.2935	1000
49.3198	1088
49.3461	1089
49.3723	1047
49.3986	1045
49.4248	1051
49.4511	1007
49.4774	1095
49.5036	984
49.5299	948
49.5562	943
49.5824	934
49.6087	996
49.6349	974
49.6612	883
49.6875	889
49.7137	890
49.74	917
49.7662	959
49.7925	888
49.8188	912
49.845	924
49.8713	971
49.8975	938
49.9238	1034
49.9501	1024
49.9763	1048
50.0026	1017
50.0288	998
50.0551	1070
50.0814	1176
50.1076	1315
50.1339	1319
50.1601	1108
50.1864	1069
50.2127	1131
50.2389	1167
50.2652	1180
50.2914	1012
50.3177	1039
50.344	987
50.3702	989
50.3965	965
50.4227	944
50.449	1024
50.4753	933
50.5015	948
50.5278	925
50.5541	966
50.5803	896
50.6066	945
50.6328	898
50.6591	882
50.6854	929
50.7116	981
50.7379	953
50.7641	962
50.7904	1018
50.8167	993
50.8429	1034
50.8692	1069
50.8954	1044
50.9217	1064
50.948	922
50.9742	1016
51.0005	1063
51.0267	1032
51.053	1046
51.0793	961
51.1055	1021
51.1318	931
51.158	972
51.1843	928
51.2106	984
51.2368	933
51.2631	935
51.2893	998
51.3156	999
51.3419	920
51.3681	959
51.3944	977
51.4207	1061
51.4469	960
51.4732	957
51.4994	983
51.5257	988
51.552	958
51.5782	981
51.6045	954
51.6307	921
51.657	958
51.6833	995
51.7095	989
51.7358	954
51.762	970
51.7883	958
51.8146	971
51.8408	945
51.8671	957
51.8933	946
51.9196	959
51.9459	944
51.9721	943
51.9984	964
52.0246	966
52.0509	881
52.0772	961
52.1034	948
52.1297	899
52.1559	995
52.1822	939
52.2085	1005
52.2347	895
52.261	952
52.2872	978
52.3135	924
52.3398	957
52.366	973
52.3923	931
52.4186	923
52.4448	1077
52.4711	1237
52.4973	1545
52.5236	2286
52.5499	2413
52.5761	1695
52.6024	1306
52.6286	1405
52.6549	1634
52.6812	1827
52.7074	1514
52.7337	1247
52.7599	1129
52.7862	1082
52.8125	1152
52.8387	1033
52.865	987
52.8912	865
52.9175	904
52.9438	881
52.97	899
52.9963	911
53.0225	922
53.0488	895
53.0751	874
53.1013	856
53.1276	888
53.1538	908
53.1801	901
53.2064	917
53.2326	829
53.2589	838
53.2852	857
53.3114	847
53.3377	853
53.3639	822
53.3902	760
53.4165	812
53.4427	796
53.469	854
53.4952	829
53.5215	835
53.5478	867
53.574	927
53.6003	854
53.6265	869
53.6528	894
53.6791	832
53.7053	829
53.7316	869
53.7578	875
53.7841	847
53.8104	816
53.8366	841
53.8629	885
53.8891	930
53.9154	851
53.9417	824
53.9679	885
53.9942	881
54.0204	871
54.0467	923
54.073	862
54.0992	916
54.1255	896
54.1517	879
54.178	1004
54.2043	1000
54.2305	920
54.2568	940
54.2831	894
54.3093	828
54.3356	867
54.3618	905
54.3881	843
54.4144	899
54.4406	906
54.4669	934
54.4931	942
54.5194	865
54.5457	954
54.5719	865
54.5982	867
54.6244	883
54.6507	893
54.677	893
54.7032	870
54.7295	906
54.7557	976
54.782	933
54.8083	933
54.8345	959
54.8608	978
54.887	906
54.9133	907
54.9396	905
54.9658	905
54.9921	901
55.0183	952
55.0446	954
55.0709	906
55.0971	917
55.1234	911
55.1497	896
55.1759	869
55.2022	902
55.2284	928
55.2547	887
55.281	833
55.3072	958
55.3335	939
55.3597	863
55.386	868
55.4123	915
55.4385	926
55.4648	912
55.491	910
55.5173	887
55.5436	866
55.5698	895
55.5961	878
55.6223	953
55.6486	943
55.6749	940
55.7011	889
55.7274	930
55.7536	937
55.7799	956
55.8062	966
55.8324	955
55.8587	943
55.8849	964
55.9112	904
55.9375	857
55.9637	957
55.99	896
56.0162	942
56.0425	938
56.0688	950
56.095	929
56.1213	895
56.1476	964
56.1738	949
56.2001	926
56.2263	926
56.2526	862
56.2789	920
56.3051	875
56.3314	969
56.3576	873
56.3839	847
56.4102	858
56.4364	905
56.4627	856
56.4889	825
[truncated: 514 more rows]

## Sheet: RLL3-1-3
2Θ	Intensity
4.02033	7664
4.04659	7596
4.07285	7486
4.09911	7402
4.12537	7267
4.15163	6960
4.17789	6953
4.20415	6851
4.23041	6762
4.25668	6624
4.28294	6646
4.3092	6561
4.33546	6326
4.36172	6320
4.38798	6160
4.41424	6266
4.4405	6151
4.46676	6056
4.49302	5995
4.51928	6073
4.54554	5930
4.5718	5960
4.59806	5970
4.62432	5926
4.65058	5836
4.67684	5997
4.7031	5802
4.72937	6032
4.75563	5995
4.78189	5940
4.80815	5857
4.83441	5926
4.86067	5988
4.88693	5814
4.91319	5875
4.93945	5879
4.96571	5824
4.99197	5805
5.01823	5844
5.04449	5903
5.07075	5813
5.09701	5944
5.12327	5797
5.14953	5844
5.1758	5909
5.20206	5770
5.22832	5980
5.25458	5905
5.28084	5757
5.3071	5861
5.33336	5980
5.35962	5846
5.38588	6059
5.41214	5997
5.4384	5982
5.46466	6111
5.49092	6147
5.51718	6411
5.54344	6660
5.5697	6514
5.59596	6365
5.62222	6170
5.64849	6086
5.67475	5973
5.70101	5905
5.72727	5891
5.75353	5934
5.77979	5880
5.80605	5914
5.83231	5761
5.85857	5889
5.88483	5835
5.91109	5866
5.93735	5822
5.96361	5801
5.98987	5785
6.01613	5754
6.04239	5619
6.06865	5823
6.09491	5774
6.12118	5727
6.14744	5729
6.1737	5834
6.19996	5633
6.22622	5703
6.25248	5846
6.27874	5628
6.305	5764
6.33126	5848
6.35752	5449
6.38378	5650
6.41004	5617
6.4363	5605
6.46256	5520
6.48882	5589
6.51508	5645
6.54134	5617
6.56761	5580
6.59387	5543
6.62013	5476
6.64639	5536
6.67265	5418
6.69891	5465
6.72517	5548
6.75143	5469
6.77769	5409
6.80395	5382
6.83021	5358
6.85647	5414
6.88273	5514
6.90899	5293
6.93525	5447
6.96151	5272
6.98777	5327
7.01403	5256
7.0403	5187
7.06656	5190
7.09282	5316
7.11908	5241
7.14534	5154
7.1716	5056
7.19786	5225
7.22412	5093
7.25038	5057
7.27664	5038
7.3029	5048
7.32916	5016
7.35542	5076
7.38168	4979
7.40794	5053
7.4342	5006
7.46046	4849
7.48672	4981
7.51299	4884
7.53925	5023
7.56551	4960
7.59177	4807
7.61803	4881
7.64429	4727
7.67055	4827
7.69681	4844
7.72307	4846
7.74933	4974
7.77559	4779
7.80185	4765
7.82811	4734
7.85437	4664
7.88063	4679
7.90689	4799
7.93315	4809
7.95942	4712
7.98568	4688
8.01194	4772
8.0382	4736
8.06446	4704
8.09072	4511
8.11698	4616
8.14324	4738
8.1695	4549
8.19576	4538
8.22202	4492
8.24828	4465
8.27454	4386
8.3008	4612
8.32706	4440
8.35332	4343
8.37958	4352
8.40584	4377
8.43211	4325
8.45837	4283
8.48463	4345
8.51089	4382
8.53715	4264
8.56341	4209
8.58967	4222
8.61593	4253
8.64219	4238
8.66845	4074
8.69471	4295
8.72097	4184
8.74723	4141
8.77349	4113
8.79975	4103
8.82601	4107
8.85227	4076
8.87853	4022
8.9048	4059
8.93106	4074
8.95732	4134
8.98358	4042
9.00984	3937
9.0361	4047
9.06236	4018
9.08862	3921
9.11488	4006
9.14114	3913
9.1674	3844
9.19366	4061
9.21992	3843
9.24618	3961
9.27244	3827
9.2987	3951
9.32496	3859
9.35122	3829
9.37749	3858
9.40375	3709
9.43001	3752
9.45627	3694
9.48253	3728
9.50879	3699
9.53505	3676
9.56131	3602
9.58757	3655
9.61383	3560
9.64009	3633
9.66635	3685
9.69261	3584
9.71887	3533
9.74513	3634
9.77139	3571
9.79765	3418
9.82392	3466
9.85018	3522
9.87644	3459
9.9027	3501
9.92896	3452
9.95522	3479
9.98148	3467
10.0077	3461
10.034	3377
10.0603	3403
10.0865	3425
10.1128	3314
10.139	3433
10.1653	3372
10.1916	3394
10.2178	3408
10.2441	3285
10.2703	3390
10.2966	3316
10.3229	3324
10.3491	3208
10.3754	3291
10.4016	3149
10.4279	3282
10.4542	3161
10.4804	3238
10.5067	3243
10.533	3234
10.5592	3184
10.5855	3317
10.6117	3168
10.638	3175
10.6643	3242
10.6905	3166
10.7168	3146
10.743	3180
10.7693	3266
10.7956	3136
10.8218	3188
10.8481	3142
10.8743	3148
10.9006	3085
10.9269	3047
10.9531	3106
10.9794	3260
11.0056	3139
11.0319	3109
11.0582	3079
11.0844	3119
11.1107	3349
11.1369	3302
11.1632	3340
11.1895	3174
11.2157	3154
11.242	3066
11.2682	3140
11.2945	3136
11.3208	3098
11.347	3012
11.3733	2952
11.3995	3090
11.4258	3126
11.4521	3107
11.4783	3162
11.5046	3141
11.5309	3194
11.5571	3565
11.5834	3639
11.6096	4062
11.6359	4001
11.6622	3884
11.6884	3683
11.7147	3851
11.7409	3862
11.7672	4030
11.7935	4128
11.8197	3736
11.846	3510
11.8722	3273
11.8985	3130
11.9248	3100
11.951	2986
11.9773	3003
12.0035	2984
12.0298	3011
12.0561	2853
12.0823	2806
12.1086	3021
12.1348	2899
12.1611	2876
12.1874	2956
12.2136	2941
12.2399	2919
12.2661	2993
12.2924	2957
12.3187	2983
12.3449	2744
12.3712	2793
12.3975	2886
12.4237	2911
12.45	2813
12.4762	2845
12.5025	2820
12.5288	2761
12.555	2976
12.5813	2850
12.6075	2829
12.6338	2952
12.6601	2837
12.6863	2806
12.7126	2928
12.7388	2839
12.7651	2703
12.7914	2822
12.8176	2879
12.8439	2854
12.8701	2842
12.8964	2958
12.9227	2950
12.9489	2935
12.9752	2924
13.0014	3116
13.0277	3238
13.054	3516
13.0802	3657
13.1065	4052
13.1327	4447
13.159	5080
13.1853	5556
13.2115	6166
13.2378	6589
13.264	6453
13.2903	5813
13.3166	4970
13.3428	3954
13.3691	3445
13.3954	3074
13.4216	2921
13.4479	2879
13.4741	2840
13.5004	2784
13.5267	2714
13.5529	2767
13.5792	2702
13.6054	2709
13.6317	2674
13.658	2716
13.6842	2756
13.7105	2783
13.7367	2726
13.763	2643
13.7893	2568
13.8155	2661
13.8418	2612
13.868	2628
13.8943	2586
13.9206	2644
13.9468	2693
13.9731	2652
13.9993	2578
14.0256	2589
14.0519	2561
14.0781	2602
14.1044	2564
14.1306	2616
14.1569	2690
14.1832	2550
14.2094	2579
14.2357	2565
14.262	2586
14.2882	2573
14.3145	2565
14.3407	2511
14.367	2514
14.3933	2666
14.4195	2538
14.4458	2711
14.472	2720
14.4983	2659
14.5246	2702
14.5508	2680
14.5771	2816
14.6033	2906
14.6296	2952
14.6559	3078
14.6821	3025
14.7084	3140
14.7346	3337
14.7609	3671
14.7872	4009
14.8134	4445
14.8397	5306
14.8659	6958
14.8922	9452
14.9185	10217
14.9447	9570
14.971	8295
14.9972	7151
15.0235	6151
15.0498	5268
15.076	4100
15.1023	3433
15.1285	3253
15.1548	3040
15.1811	3068
15.2073	3232
15.2336	3608
15.2599	4026
15.2861	3967
15.3124	3503
15.3386	3084
15.3649	2818
15.3912	2768
15.4174	2576
15.4437	2586
15.4699	2490
15.4962	2551
15.5225	2452
15.5487	2602
15.575	2481
15.6012	2550
15.6275	2473
15.6538	2404
15.68	2474
15.7063	2391
15.7325	2392
15.7588	2391
15.7851	2407
15.8113	2454
15.8376	2455
15.8638	2434
15.8901	2432
15.9164	2363
15.9426	2383
15.9689	2368
15.9951	2354
16.0214	2422
16.0477	2364
16.0739	2244
16.1002	2273
16.1265	2327
16.1527	2393
16.179	2319
16.2052	2374
16.2315	2277
16.2578	2346
16.284	2332
16.3103	2365
16.3365	2343
16.3628	2336
16.3891	2332
16.4153	2335
16.4416	2272
16.4678	2433
16.4941	2430
16.5204	2420
16.5466	2381
16.5729	2397
16.5991	2355
16.6254	2284
16.6517	2380
16.6779	2261
16.7042	2380
16.7304	2254
16.7567	2281
16.783	2303
16.8092	2340
16.8355	2219
16.8617	2249
16.888	2277
16.9143	2273
16.9405	2333
16.9668	2377
16.993	2303
17.0193	2329
17.0456	2181
17.0718	2300
17.0981	2409
17.1244	2287
17.1506	2215
17.1769	2273
17.2031	2228
17.2294	2287
17.2557	2296
17.2819	2202
17.3082	2310
17.3344	2312
17.3607	2243
17.387	2354
17.4132	2351
17.4395	2248
17.4657	2308
17.492	2305
17.5183	2337
17.5445	2376
17.5708	2382
17.597	2320
17.6233	2266
17.6496	2291
17.6758	2212
17.7021	2269
17.7283	2250
17.7546	2195
17.7809	2334
17.8071	2249
17.8334	2216
17.8596	2232
17.8859	2284
17.9122	2279
17.9384	2208
17.9647	2258
17.991	2210
18.0172	2195
18.0435	2136
18.0697	2330
18.096	2217
18.1223	2225
18.1485	2106
18.1748	2240
18.201	2186
18.2273	2221
18.2536	2270
18.2798	2295
18.3061	2175
18.3323	2176
18.3586	2302
18.3849	2301
18.4111	2321
18.4374	2293
18.4636	2209
18.4899	2272
18.5162	2231
18.5424	2378
18.5687	2311
18.5949	2356
18.6212	2310
18.6475	2254
18.6737	2307
18.7	2388
18.7262	2321
18.7525	2323
18.7788	2401
18.805	2432
18.8313	2590
18.8575	2671
18.8838	2736
18.9101	2959
18.9363	2993
18.9626	3069
18.9889	3315
19.0151	3227
19.0414	3229
19.0676	3192
19.0939	3161
19.1202	2906
19.1464	2733
19.1727	2682
19.1989	2371
19.2252	2262
19.2515	2273
19.2777	2253
19.304	2267
19.3302	2276
19.3565	2209
19.3828	2291
19.409	2235
19.4353	2222
19.4615	2264
19.4878	2280
19.5141	2251
19.5403	2372
19.5666	2419
19.5928	2439
19.6191	2467
19.6454	2402
19.6716	2371
19.6979	2291
19.7241	2323
19.7504	2302
19.7767	2309
19.8029	2304
19.8292	2300
19.8555	2220
19.8817	2294
19.908	2301
19.9342	2409
19.9605	2272
19.9868	2266
20.013	2237
20.0393	2294
20.0655	2246
20.0918	2250
20.1181	2307
20.1443	2315
20.1706	2230
20.1968	2218
20.2231	2303
20.2494	2342
20.2756	2286
20.3019	2392
20.3281	2283
20.3544	2343
20.3807	2266
20.4069	2256
20.4332	2455
20.4594	2421
20.4857	2475
20.512	2514
20.5382	2414
20.5645	2457
20.5907	2515
20.617	2563
20.6433	2655
20.6695	2848
20.6958	2989
20.722	3120
20.7483	3277
20.7746	3316
20.8008	3599
20.8271	3953
20.8534	4051
20.8796	3823
20.9059	3498
20.9321	3198
20.9584	2902
20.9847	2705
21.0109	2686
21.0372	2626
21.0634	2568
21.0897	2664
21.116	2579
21.1422	2669
21.1685	2710
21.1947	2821
21.221	2936
21.2473	2950
21.2735	3021
21.2998	3164
21.326	3099
21.3523	3099
21.3786	3157
21.4048	2942
21.4311	2954
21.4573	2675
21.4836	2537
21.5099	2380
21.5361	2386
21.5624	2344
21.5886	2259
21.6149	2350
21.6412	2283
21.6674	2226
21.6937	2344
21.72	2237
21.7462	2219
21.7725	2196
21.7987	2279
21.825	2296
21.8513	2306
21.8775	2285
21.9038	2422
21.93	2493
21.9563	2506
21.9826	2596
22.0088	2641
22.0351	2649
22.0613	2511
22.0876	2629
22.1139	2450
22.1401	2323
22.1664	2202
22.1926	2236
22.2189	2281
22.2452	2214
22.2714	2128
22.2977	2153
22.3239	2078
22.3502	2269
22.3765	2128
22.4027	2128
22.429	2208
22.4552	2163
22.4815	2288
22.5078	2241
22.534	2170
22.5603	2202
22.5865	2113
22.6128	2155
22.6391	2105
22.6653	2156
22.6916	2241
22.7179	2172
22.7441	2181
22.7704	2146
22.7966	2171
22.8229	2156
22.8492	2076
22.8754	2124
22.9017	2183
22.9279	2095
22.9542	2144
22.9805	2152
23.0067	2158
23.033	2199
23.0592	2158
23.0855	2252
23.1118	2203
23.138	2263
23.1643	2331
23.1905	2461
23.2168	2537
23.2431	2334
23.2693	2345
23.2956	2419
23.3218	2358
23.3481	2392
23.3744	2322
23.4006	2389
23.4269	2308
23.4531	2456
23.4794	2530
23.5057	2481
23.5319	2585
23.5582	2579
23.5845	2515
23.6107	2547
23.637	2513
23.6632	2656
23.6895	2739
23.7158	2759
23.742	2741
23.7683	2806
23.7945	2797
23.8208	2924
23.8471	2909
23.8733	2939
23.8996	3047
23.9258	3026
23.9521	2875
23.9784	2826
24.0046	2608
24.0309	2417
24.0571	2224
24.0834	2256
24.1097	2241
24.1359	2145
24.1622	2197
24.1884	2240
24.2147	2217
24.241	2171
24.2672	2388
24.2935	2688
24.3197	3430
24.346	5029
24.3723	5913
24.3985	5308
24.4248	5055
24.451	3973
24.4773	3094
24.5036	2624
24.5298	2343
24.5561	2270
24.5824	2224
24.6086	2236
24.6349	2195
24.6611	2134
24.6874	2195
24.7137	2270
24.7399	2286
24.7662	2192
24.7924	2190
24.8187	2138
24.845	2218
24.8712	2116
24.8975	2165
24.9237	2146
24.95	2177
24.9763	2069
25.0025	2194
25.0288	2120
25.055	2138
25.0813	2324
25.1076	2061
25.1338	2118
25.1601	2098
25.1863	2099
25.2126	2237
25.2389	2335
25.2651	2312
25.2914	2461
25.3176	2483
25.3439	2608
25.3702	2791
25.3964	3161
25.4227	3277
25.449	3329
25.4752	3534
25.5015	4001
25.5277	5445
25.554	7318
25.5803	6850
25.6065	5984
25.6328	5049
25.659	3842
25.6853	2884
25.7116	2450
25.7378	2187
25.7641	2063
25.7903	2056
25.8166	1970
25.8429	2034
25.8691	2011
25.8954	1956
25.9216	2024
25.9479	1941
25.9742	1961
26.0004	1951
26.0267	1997
26.0529	1989
26.0792	1938
26.1055	1960
26.1317	2033
26.158	1949
26.1842	1957
26.2105	1923
26.2368	2020
26.263	2033
26.2893	2011
26.3155	1986
26.3418	1926
26.3681	2033
26.3943	2161
26.4206	2158
26.4469	2138
26.4731	2286
26.4994	2408
26.5256	2554
26.5519	3011
26.5782	4089
26.6044	6157
26.6307	6693
26.6569	5735
26.6832	5407
26.7095	4480
26.7357	3445
26.762	2876
26.7882	2792
26.8145	2633
26.8408	2547
26.867	2530
26.8933	2419
26.9195	2433
26.9458	2260
26.9721	2144
26.9983	2096
27.0246	2048
27.0508	2020
27.0771	1951
27.1034	1992
27.1296	1877
27.1559	1898
27.1821	1943
27.2084	1898
27.2347	1869
27.2609	1881
27.2872	1882
27.3135	1920
27.3397	1892
27.366	1811
27.3922	1867
27.4185	1903
27.4448	1916
27.471	1952
27.4973	1921
27.5235	1759
27.5498	1821
27.5761	1804
27.6023	1880
27.6286	1828
27.6548	1796
27.6811	1792
27.7074	1839
27.7336	1820
27.7599	1802
27.7861	1804
27.8124	1761
27.8387	1825
27.8649	1808
27.8912	1843
27.9174	1875
27.9437	1867
27.97	1943
27.9962	1829
28.0225	1856
28.0487	1802
28.075	1882
28.1013	1874
28.1275	1914
28.1538	1892
28.1801	1884
28.2063	1897
28.2326	1848
28.2588	1895
28.2851	1931
28.3114	1899
28.3376	1888
28.3639	1864
28.3901	1985
28.4164	1996
28.4427	1801
28.4689	1859
28.4952	1781
28.5214	1830
28.5477	1823
28.574	1782
28.6002	1772
28.6265	1762
28.6527	1779
28.679	1825
28.7053	1806
28.7315	1828
28.7578	1778
28.784	1734
28.8103	1697
28.8366	1673
28.8628	1749
28.8891	1736
28.9153	1706
28.9416	1808
28.9679	1876
28.9941	1875
29.0204	1934
29.0466	2001
29.0729	2134
29.0992	2230
29.1254	2278
29.1517	2143
29.178	2184
29.2042	2066
29.2305	2060
29.2567	2001
29.283	2075
29.3093	2144
29.3355	2224
29.3618	2244
29.388	2246
29.4143	2385
29.4406	2511
29.4668	2529
29.4931	2599
29.5193	2872
29.5456	3110
29.5719	2980
29.5981	3184
29.6244	3218
29.6506	3416
29.6769	3479
29.7032	3460
29.7294	3169
29.7557	3074
29.7819	2976
29.8082	2883
29.8345	2669
29.8607	2653
29.887	2689
29.9132	2534
29.9395	2738
29.9658	2661
29.992	2742
30.0183	2942
30.0446	3530
30.0708	4443
30.0971	4365
30.1233	4056
30.1496	3769
30.1759	3624
30.2021	3138
30.2284	2943
30.2546	2707
30.2809	2642
30.3072	2647
30.3334	2513
30.3597	2578
30.3859	2461
30.4122	2469
30.4385	2382
30.4647	2289
30.491	2335
30.5172	2217
30.5435	2305
30.5698	2341
30.596	2361
30.6223	2449
30.6485	2397
30.6748	2309
30.7011	2323
30.7273	2205
30.7536	2180
30.7798	2076
30.8061	2088
30.8324	2109
30.8586	2010
30.8849	2019
30.9111	1929
30.9374	1795
30.9637	1864
30.9899	1809
31.0162	1962
31.0425	1964
31.0687	1948
31.095	2036
31.1212	2066
31.1475	2018
31.1738	1977
31.2	1982
31.2263	2121
31.2525	2001
31.2788	2134
31.3051	2208
31.3313	2281
31.3576	2396
31.3838	2494
31.4101	2624
31.4364	2778
31.4626	2896
31.4889	2833
31.5151	2809
31.5414	2891
31.5677	2732
31.5939	2571
31.6202	2473
31.6464	2240
31.6727	2189
31.699	2006
31.7252	1988
31.7515	1880
31.7777	1930
31.804	1867
31.8303	1864
31.8565	1880
31.8828	1832
31.9091	1908
31.9353	1991
31.9616	2116
31.9878	2071
32.0141	2119
32.0404	2231
32.0666	2273
32.0929	2487
32.1191	2437
32.1454	2475
32.1717	2248
32.1979	2324
32.2242	2179
32.2504	2131
32.2767	2092
32.303	1989
32.3292	1827
32.3555	1744
32.3817	1733
32.408	1643
32.4343	1603
32.4605	1625
32.4868	1583
32.513	1528
32.5393	1622
32.5656	1537
32.5918	1518
32.6181	1558
32.6443	1541
32.6706	1550
32.6969	1573
32.7231	1507
32.7494	1497
32.7756	1479
32.8019	1507
32.8282	1531
32.8544	1528
32.8807	1594
32.907	1584
32.9332	1561
32.9595	1500
32.9857	1530
33.012	1572
33.0383	1509
33.0645	1507
33.0908	1495
33.117	1504
33.1433	1547
33.1696	1547
33.1958	1479
33.2221	1531
33.2483	1525
33.2746	1567
33.3009	1536
33.3271	1607
33.3534	1633
33.3796	1615
33.4059	1692
33.4322	1596
33.4584	1592
33.4847	1615
33.5109	1533
33.5372	1614
33.5635	1598
33.5897	1637
33.616	1611
33.6422	1671
33.6685	1659
33.6948	1670
33.721	1783
33.7473	1758
33.7736	1894
33.7998	1921
33.8261	1849
33.8523	2073
33.8786	2111
33.9049	2127
33.9311	2088
33.9574	2198
33.9836	2245
34.0099	2242
34.0362	2159
34.0624	2349
34.0887	2345
34.1149	2378
34.1412	2510
34.1675	2443
34.1937	2522
34.22	2496
34.2462	2558
34.2725	2565
34.2988	2353
34.325	2316
34.3513	2195
34.3775	2024
34.4038	1840
34.4301	1822
34.4563	1694
34.4826	1618
34.5088	1627
34.5351	1516
34.5614	1552
34.5876	1524
34.6139	1531
34.6401	1492
34.6664	1511
34.6927	1484
34.7189	1515
34.7452	1519
34.7715	1597
34.7977	1517
34.824	1551
34.8502	1448
34.8765	1579
34.9028	1530
34.929	1616
34.9553	1681
34.9815	1702
35.0078	1808
35.0341	2107
35.0603	2483
35.0866	3894
35.1128	6778
35.1391	8094
35.1654	6135
35.1916	5108
35.2179	5295
35.2441	4415
35.2704	2976
35.2967	2194
35.3229	1852
35.3492	1772
35.3754	1586
35.4017	1601
35.428	1658
35.4542	1629
35.4805	1631
35.5067	1674
35.533	1636
35.5593	1676
35.5855	1666
35.6118	1645
35.6381	1581
35.6643	1631
35.6906	1640
35.7168	1580
35.7431	1598
35.7694	1541
35.7956	1630
35.8219	1694
35.8481	1758
35.8744	1803
35.9007	1989
35.9269	2274
35.9532	2498
35.9794	2331
36.0057	2133
36.032	2177
36.0582	2021
36.0845	1867
36.1107	1683
36.137	1566
36.1633	1524
36.1895	1576
36.2158	1505
36.242	1506
36.2683	1472
36.2946	1532
36.3208	1446
36.3471	1456
36.3733	1511
36.3996	1512
36.4259	1559
36.4521	1518
36.4784	1598
36.5046	1672
36.5309	1799
36.5572	1695
36.5834	1746
36.6097	1767
36.636	1722
36.6622	1716
36.6885	1787
36.7147	1711
36.741	1697
36.7673	1628
36.7935	1602
36.8198	1591
36.846	1557
36.8723	1527
36.8986	1424
36.9248	1473
36.9511	1501
36.9773	1449
37.0036	1432
37.0299	1424
37.0561	1436
37.0824	1444
37.1086	1454
37.1349	1547
37.1612	1555
37.1874	1492
37.2137	1518
37.2399	1569
37.2662	1489
37.2925	1522
37.3187	1412
37.345	1472
37.3712	1505
37.3975	1529
37.4238	1564
37.45	1528
37.4763	1519
37.5026	1544
37.5288	1576
37.5551	1566
37.5813	1610
37.6076	1708
37.6339	1660
37.6601	1809
37.6864	2043
37.7126	2571
37.7389	3607
37.7652	4029
37.7914	3478
37.8177	2858
37.8439	2862
37.8702	2737
37.8965	2144
37.9227	1801
37.949	1615
37.9752	1567
38.0015	1557
38.0278	1572
38.054	1556
38.0803	1664
38.1065	2012
38.1328	2360
38.1591	2540
38.1853	2291
38.2116	2210
38.2378	2429
38.2641	2511
38.2904	2402
38.3166	2342
38.3429	2127
38.3691	2004
38.3954	2053
38.4217	1977
38.4479	1751
38.4742	1720
38.5005	1727
38.5267	1713
38.553	1796
38.5792	1817
38.6055	1807
38.6318	1775
38.658	1904
38.6843	1865
38.7105	1883
38.7368	1938
38.7631	1814
38.7893	1858
38.8156	1762
38.8418	1756
38.8681	1737
38.8944	1698
38.9206	1702
38.9469	1609
38.9731	1590
38.9994	1552
39.0257	1520
39.0519	1555
39.0782	1523
39.1044	1528
39.1307	1426
39.157	1443
39.1832	1413
39.2095	1362
39.2357	1392
39.262	1328
39.2883	1422
39.3145	1383
39.3408	1353
39.3671	1336
39.3933	1437
39.4196	1524
39.4458	1668
39.4721	1560
39.4984	1445
39.5246	1489
39.5509	1526
39.5771	1385
39.6034	1388
39.6297	1445
39.6559	1482
39.6822	1461
39.7084	1557
39.7347	1522
39.761	1776
39.7872	1768
39.8135	1773
39.8397	1696
39.866	1629
39.8923	1753
39.9185	1656
39.9448	1659
39.971	1622
39.9973	1480
40.0236	1466
40.0498	1527
40.0761	1515
40.1023	1468
40.1286	1353
40.1549	1471
40.1811	1340
40.2074	1451
40.2336	1457
40.2599	1478
40.2862	1421
40.3124	1378
40.3387	1394
40.365	1487
40.3912	1411
40.4175	1232
40.4437	1321
40.47	1406
40.4963	1343
40.5225	1353
40.5488	1318
40.575	1435
40.6013	1349
40.6276	1387
40.6538	1430
40.6801	1444
40.7063	1397
40.7326	1433
40.7589	1533
40.7851	1567
40.8114	1556
40.8376	1495
40.8639	1459
40.8902	1394
40.9164	1360
40.9427	1370
40.9689	1326
40.9952	1247
41.0215	1215
41.0477	1269
41.074	1233
41.1002	1200
41.1265	1276
41.1528	1220
41.179	1256
41.2053	1258
41.2316	1252
41.2578	1287
41.2841	1294
41.3103	1231
41.3366	1268
41.3629	1260
41.3891	1234
41.4154	1232
41.4416	1207
41.4679	1162
41.4942	1188
41.5204	1217
41.5467	1156
41.5729	1261
41.5992	1203
41.6255	1279
41.6517	1262
41.678	1280
41.7042	1172
41.7305	1221
41.7568	1220
41.783	1285
41.8093	1194
41.8355	1290
41.8618	1233
41.8881	1237
41.9143	1215
41.9406	1273
41.9668	1366
41.9931	1282
42.0194	1306
42.0456	1309
42.0719	1321
42.0981	1351
42.1244	1331
42.1507	1334
42.1769	1320
42.2032	1330
42.2295	1287
42.2557	1393
42.282	1293
42.3082	1330
42.3345	1405
42.3608	1406
42.387	1477
42.4133	1460
42.4395	1528
42.4658	1463
42.4921	1453
42.5183	1442
42.5446	1427
42.5708	1448
42.5971	1366
42.6234	1353
42.6496	1368
42.6759	1330
42.7021	1349
42.7284	1338
42.7547	1334
42.7809	1330
42.8072	1311
42.8334	1319
42.8597	1352
42.886	1383
42.9122	1366
42.9385	1349
42.9647	1421
42.991	1326
43.0173	1397
43.0435	1386
43.0698	1471
43.0961	1551
43.1223	1582
43.1486	1580
43.1748	1580
43.2011	1776
43.2274	1948
43.2536	2133
43.2799	3205
43.3061	5502
43.3324	7708
43.3587	6522
43.3849	4462
43.4112	3920
43.4374	4762
43.4637	4404
43.49	3250
43.5162	2354
43.5425	2199
43.5687	2177
43.595	1944
43.6213	1735
43.6475	1675
43.6738	1781
43.7	1607
43.7263	1557
43.7526	1488
43.7788	1456
43.8051	1329
43.8313	1323
43.8576	1312
43.8839	1377
43.9101	1285
43.9364	1337
43.9626	1361
43.9889	1295
44.0152	1279
44.0414	1255
44.0677	1293
44.094	1248
44.1202	1210
44.1465	1192
44.1727	1224
44.199	1226
44.2253	1216
44.2515	1165
44.2778	1209
44.304	1165
44.3303	1231
44.3566	1184
44.3828	1154
44.4091	1135
44.4353	1174
44.4616	1190
44.4879	1184
44.5141	1184
44.5404	1195
44.5666	1159
44.5929	1146
44.6192	1246
44.6454	1229
44.6717	1157
44.6979	1171
44.7242	1120
44.7505	1222
44.7767	1162
44.803	1171
44.8292	1206
44.8555	1166
44.8818	1146
44.908	1163
44.9343	1160
44.9606	1089
44.9868	1146
45.0131	1179
45.0393	1186
45.0656	1112
45.0919	1174
45.1181	1197
45.1444	1202
45.1706	1132
45.1969	1201
45.2232	1135
45.2494	1129
45.2757	1136
45.3019	1119
45.3282	1127
45.3545	1153
45.3807	1193
45.407	1336
45.4332	1165
45.4595	1237
45.4858	1179
45.512	1162
45.5383	1172
45.5645	1216
45.5908	1198
45.6171	1244
45.6433	1278
45.6696	1179
45.6958	1174
45.7221	1344
45.7484	1380
45.7746	1410
45.8009	1639
45.8271	1704
45.8534	1578
45.8797	1512
45.9059	1534
45.9322	1426
45.9585	1468
45.9847	1389
46.011	1370
46.0372	1361
46.0635	1363
46.0898	1351
46.116	1423
46.1423	1443
46.1685	1455
46.1948	1411
46.2211	1411
46.2473	1357
46.2736	1368
46.2998	1336
46.3261	1430
46.3524	1438
46.3786	1309
46.4049	1291
46.4311	1301
46.4574	1357
46.4837	1416
46.5099	1515
46.5362	1473
46.5624	1451
46.5887	1321
46.615	1342
46.6412	1339
46.6675	1317
46.6937	1342
46.72	1183
46.7463	1216
46.7725	1205
46.7988	1206
46.8251	1277
46.8513	1249
46.8776	1298
46.9038	1380
46.9301	1454
46.9564	1451
46.9826	1480
47.0089	1469
47.0351	1487
47.0614	1362
47.0877	1440
47.1139	1407
47.1402	1421
47.1664	1341
47.1927	1325
47.219	1307
47.2452	1278
47.2715	1288
47.2977	1302
47.324	1255
47.3503	1282
47.3765	1236
47.4028	1237
47.429	1239
47.4553	1247
47.4816	1289
47.5078	1265
47.5341	1250
47.5603	1253
47.5866	1306
47.6129	1237
47.6391	1281
47.6654	1286
47.6916	1258
47.7179	1343
47.7442	1357
47.7704	1268
47.7967	1347
47.823	1261
47.8492	1334
47.8755	1299
47.9017	1364
47.928	1325
47.9543	1421
47.9805	1404
48.0068	1363
48.033	1407
48.0593	1454
48.0856	1454
48.1118	1459
48.1381	1453
48.1643	1385
48.1906	1338
48.2169	1403
48.2431	1228
48.2694	1276
48.2956	1251
48.3219	1270
48.3482	1200
48.3744	1229
48.4007	1224
48.4269	1191
48.4532	1146
48.4795	1187
48.5057	1202
48.532	1219
48.5582	1189
48.5845	1155
48.6108	1205
48.637	1190
48.6633	1247
48.6896	1247
48.7158	1304
48.7421	1257
48.7683	1224
48.7946	1237
48.8209	1166
48.8471	1205
48.8734	1168
48.8996	1245
48.9259	1240
48.9522	1287
48.9784	1234
49.0047	1263
49.0309	1221
49.0572	1240
49.0835	1241
49.1097	1277
49.136	1197
49.1622	1184
49.1885	1137
49.2148	1145
49.241	1133
49.2673	1206
49.2935	1299
49.3198	1299
49.3461	1351
49.3723	1229
49.3986	1193
49.4248	1209
49.4511	1226
49.4774	1195
49.5036	1078
49.5299	1137
49.5562	1067
49.5824	1103
49.6087	1089
49.6349	1067
49.6612	1075
49.6875	1089
49.7137	1077
49.74	1052
49.7662	1013
49.7925	1074
49.8188	1054
49.845	1155
49.8713	1131
49.8975	1168
49.9238	1201
49.9501	1241
49.9763	1204
50.0026	1251
50.0288	1255
50.0551	1309
50.0814	1386
50.1076	1493
50.1339	1501
50.1601	1329
50.1864	1315
50.2127	1336
50.2389	1376
50.2652	1447
50.2914	1356
50.3177	1250
50.344	1245
50.3702	1177
50.3965	1144
50.4227	1193
50.449	1145
50.4753	1117
50.5015	1049
50.5278	1127
50.5541	1159
50.5803	1045
50.6066	1145
50.6328	1151
50.6591	1074
50.6854	1113
50.7116	1156
50.7379	1136
50.7641	1138
50.7904	1188
50.8167	1229
50.8429	1311
50.8692	1366
50.8954	1291
50.9217	1259
50.948	1179
50.9742	1260
51.0005	1244
51.0267	1186
51.053	1187
51.0793	1174
51.1055	1194
51.1318	1095
51.158	1213
51.1843	1167
51.2106	1209
51.2368	1201
51.2631	1220
51.2893	1256
51.3156	1207
51.3419	1211
51.3681	1247
51.3944	1150
51.4207	1178
51.4469	1215
51.4732	1162
51.4994	1163
51.5257	1185
51.552	1197
51.5782	1189
51.6045	1210
51.6307	1139
51.657	1124
51.6833	1190
51.7095	1205
51.7358	1122
51.762	1141
51.7883	1180
51.8146	1187
51.8408	1168
51.8671	1177
51.8933	1211
51.9196	1185
51.9459	1144
51.9721	1219
51.9984	1203
52.0246	1174
52.0509	1155
52.0772	1141
52.1034	1098
52.1297	1132
52.1559	1198
52.1822	1097
52.2085	1103
52.2347	1174
52.261	1239
52.2872	1175
52.3135	1209
52.3398	1109
52.366	1131
52.3923	1210
52.4186	1269
52.4448	1435
52.4711	1734
52.4973	2409
52.5236	3386
52.5499	3396
52.5761	2464
52.6024	2071
52.6286	1985
52.6549	2457
52.6812	2570
52.7074	2039
52.7337	1608
52.7599	1517
52.7862	1334
52.8125	1292
52.8387	1251
52.865	1202
52.8912	1122
52.9175	1120
52.9438	1154
52.97	1142
52.9963	1127
53.0225	1095
53.0488	1121
53.0751	1107
53.1013	1093
53.1276	1076
53.1538	1110
53.1801	1069
53.2064	996
53.2326	1064
53.2589	1059
53.2852	1036
53.3114	990
53.3377	1012
53.3639	1018
53.3902	1029
53.4165	1047
53.4427	1061
53.469	1026
53.4952	1035
53.5215	1073
53.5478	1055
53.574	970
53.6003	959
53.6265	978
53.6528	1039
53.6791	1007
53.7053	1013
53.7316	1042
53.7578	1057
53.7841	1016
53.8104	1006
53.8366	1023
53.8629	968
53.8891	998
53.9154	1060
53.9417	1039
53.9679	1033
53.9942	1031
54.0204	998
54.0467	1065
54.073	1032
54.0992	1125
54.1255	1067
54.1517	1058
54.178	1075
54.2043	1126
54.2305	1075
54.2568	1136
54.2831	1118
54.3093	1120
54.3356	1048
54.3618	1126
54.3881	1067
54.4144	1112
54.4406	1104
54.4669	1150
54.4931	1106
54.5194	1160
54.5457	1131
54.5719	1126
54.5982	1098
54.6244	1161
54.6507	1122
54.677	1116
54.7032	1116
54.7295	1129
54.7557	1163
54.782	1109
54.8083	1100
54.8345	1222
54.8608	1245
54.887	1138
54.9133	1148
54.9396	1136
54.9658	1091
54.9921	1111
55.0183	1204
55.0446	1107
55.0709	1112
55.0971	1118
55.1234	1129
55.1497	1094
55.1759	1104
55.2022	1161
55.2284	1124
55.2547	1158
55.281	1120
55.3072	1176
55.3335	1139
55.3597	1081
55.386	1142
55.4123	1078
55.4385	1056
55.4648	1116
55.491	1152
55.5173	1078
55.5436	1049
55.5698	1121
55.5961	1060
55.6223	1155
55.6486	1199
55.6749	1148
55.7011	1167
55.7274	1101
55.7536	1133
55.7799	1129
55.8062	1070
55.8324	1165
55.8587	1183
55.8849	1169
55.9112	1207
55.9375	1152
55.9637	1166
55.99	1107
56.0162	1128
56.0425	1181
56.0688	1139
56.095	1131
56.1213	1160
56.1476	1102
56.1738	1233
56.2001	1148
56.2263	1203
56.2526	1164
56.2789	1131
56.3051	1206
56.3314	1097
56.3576	1095
56.3839	1124
56.4102	1113
56.4364	1050
56.4627	1049
56.4889	1045
[truncated: 514 more rows]
