# Supplementary material for: Characterization of mineral coatings associated with a Pleistocene‐Holocene rock art style: The Northern Running Figures of the East Alligator River region, western Arnhem Land, Australia
Source: Data Brief. 2016 Dec 20;10:537–43. doi: 10.1016/j.dib.2016.12.024 (PMC5219645; doi:10.1016/j.dib.2016.12.024)
Supplement: Supplementary file 2 — Supplementary material Supplementary Figure 1 (SuppFigure1_Mineral_ID_XRD_scans.docx). Specific minerals fit to X-ray Diffraction data for the samples. Supplementary Figure 2 (SuppFigure2_Mineral_Quant_Rietveld. docx). Rietveld refinement results of minerals fit to X-ray Diffraction data for the samples, plus residuals. Supplementary Table 1 (SuppTable1_BulkSamples_XRD_Raw_Data.xlsx). Raw X-ray Diffraction data for the samples. Supplementary Table 2 (SuppTable2_FTIR_Band_Assignment.docx). Relevant infrared bands identified in the literature. Supplementary Table 3 (SuppTable3_BulkSamples_FTIR_Raw_Data.xlsx). Raw Fourier Transform Infrared data for the samples. [file mmc2.zip › SuppTable3_BulkSamples_FTIR_Raw_Data.xlsx]

## Sheet: RLL32_B_2011
Wavenumber (cm^-1)	Absorbance
3996.35	1.03895
3994.42	1.03903
3992.49	1.03912
3990.56	1.03905
3988.63	1.03884
3986.71	1.03915
3984.78	1.03974
3982.85	1.03993
3980.92	1.03992
3978.99	1.04041
3977.06	1.04122
3975.13	1.04134
3973.2	1.04094
3971.28	1.04077
3969.35	1.04062
3967.42	1.0407
3965.49	1.04168
3963.56	1.04268
3961.63	1.04237
3959.7	1.04189
3957.77	1.04209
3955.85	1.04247
3953.92	1.04364
3951.99	1.04553
3950.06	1.04571
3948.13	1.04375
3946.2	1.04408
3944.27	1.0457
3942.34	1.04352
3940.42	1.04124
3938.49	1.04258
3936.56	1.04586
3934.63	1.04926
3932.7	1.04883
3930.77	1.04465
3928.84	1.04416
3926.91	1.04754
3924.99	1.04794
3923.06	1.04639
3921.13	1.04829
3919.2	1.04977
3917.27	1.04598
3915.34	1.04192
3913.41	1.04266
3911.48	1.04553
3909.56	1.04966
3907.63	1.05709
3905.7	1.06267
3903.77	1.05926
3901.84	1.05165
3899.91	1.04476
3897.98	1.04126
3896.05	1.04652
3894.13	1.05561
3892.2	1.05515
3890.27	1.04926
3888.34	1.05331
3886.41	1.05705
3884.48	1.05336
3882.55	1.05381
3880.62	1.0512
3878.7	1.04718
3876.77	1.05379
3874.84	1.06099
3872.91	1.06311
3870.98	1.06064
3869.05	1.0532
3867.12	1.05424
3865.19	1.05835
3863.27	1.05323
3861.34	1.04982
3859.41	1.05657
3857.48	1.07083
3855.55	1.08269
3853.62	1.06609
3851.69	1.0405
3849.76	1.04142
3847.84	1.05249
3845.91	1.06235
3843.98	1.0677
3842.05	1.07062
3840.12	1.07172
3838.19	1.06435
3836.26	1.056
3834.34	1.05596
3832.41	1.05719
3830.48	1.05796
3828.55	1.06123
3826.62	1.06437
3824.69	1.07076
3822.76	1.07738
3820.83	1.06932
3818.91	1.06298
3816.98	1.06313
3815.05	1.05584
3813.12	1.055
3811.19	1.06486
3809.26	1.07452
3807.33	1.07359
3805.4	1.07142
3803.48	1.07721
3801.55	1.07251
3799.62	1.06357
3797.69	1.06454
3795.76	1.06375
3793.83	1.0632
3791.9	1.06675
3789.97	1.07009
3788.05	1.07295
3786.12	1.07428
3784.19	1.0737
3782.26	1.07617
3780.33	1.07714
3778.4	1.0718
3776.47	1.0702
3774.54	1.07589
3772.62	1.08321
3770.69	1.08445
3768.76	1.08013
3766.83	1.07839
3764.9	1.07848
3762.97	1.0826
3761.04	1.08897
3759.11	1.08788
3757.19	1.0861
3755.26	1.09484
3753.33	1.10708
3751.4	1.10397
3749.47	1.09084
3747.54	1.09475
3745.61	1.09888
3743.68	1.08671
3741.76	1.08564
3739.83	1.1003
3737.9	1.11397
3735.97	1.11303
3734.04	1.09926
3732.11	1.09119
3730.18	1.09558
3728.25	1.10553
3726.33	1.11132
3724.4	1.11116
3722.47	1.11031
3720.54	1.11012
3718.61	1.11279
3716.68	1.12107
3714.75	1.13417
3712.82	1.14238
3710.9	1.13532
3708.97	1.12928
3707.04	1.13548
3705.11	1.14784
3703.18	1.15666
3701.25	1.15639
3699.32	1.15615
3697.39	1.15981
3695.47	1.16407
3693.54	1.16971
3691.61	1.17332
3689.68	1.16292
3687.75	1.14741
3685.82	1.14675
3683.89	1.15546
3681.96	1.16537
3680.04	1.17599
3678.11	1.18789
3676.18	1.18808
3674.25	1.17938
3672.32	1.18602
3670.39	1.19104
3668.46	1.18516
3666.53	1.18845
3664.61	1.19871
3662.68	1.20735
3660.75	1.21558
3658.82	1.22494
3656.89	1.22906
3654.96	1.23144
3653.03	1.24434
3651.1	1.2581
3649.18	1.24931
3647.25	1.2328
3645.32	1.23367
3643.39	1.24283
3641.46	1.25042
3639.53	1.25541
3637.6	1.26112
3635.67	1.26793
3633.75	1.27652
3631.82	1.28901
3629.89	1.2949
3627.96	1.28461
3626.03	1.28422
3624.1	1.29743
3622.17	1.31091
3620.24	1.31362
3618.32	1.30465
3616.39	1.30138
3614.46	1.30423
3612.53	1.30497
3610.6	1.30621
3608.67	1.30607
3606.74	1.30391
3604.81	1.3077
3602.89	1.31571
3600.96	1.3206
3599.03	1.32311
3597.1	1.32675
3595.17	1.32864
3593.24	1.33003
3591.31	1.33745
3589.39	1.34653
3587.46	1.34504
3585.53	1.34016
3583.6	1.34414
3581.67	1.35127
3579.74	1.35638
3577.81	1.36021
3575.88	1.36403
3573.96	1.36838
3572.03	1.37582
3570.1	1.38671
3568.17	1.3924
3566.24	1.38724
3564.31	1.38531
3562.38	1.39104
3560.45	1.39692
3558.53	1.40136
3556.6	1.40718
3554.67	1.41376
3552.74	1.41795
3550.81	1.42147
3548.88	1.42797
3546.95	1.43361
3545.02	1.43505
3543.1	1.43688
3541.17	1.44207
3539.24	1.44879
3537.31	1.45415
3535.38	1.45802
3533.45	1.46308
3531.52	1.4698
3529.59	1.47557
3527.67	1.47948
3525.74	1.48326
3523.81	1.48682
3521.88	1.49005
3519.95	1.49432
3518.02	1.49923
3516.09	1.50396
3514.16	1.5092
3512.24	1.51486
3510.31	1.51902
3508.38	1.52219
3506.45	1.5271
3504.52	1.5321
3502.59	1.5341
3500.66	1.53579
3498.73	1.53943
3496.81	1.54268
3494.88	1.54454
3492.95	1.54635
3491.02	1.54858
3489.09	1.54989
3487.16	1.55008
3485.23	1.55068
3483.3	1.55106
3481.38	1.54943
3479.45	1.54744
3477.52	1.54695
3475.59	1.54641
3473.66	1.54487
3471.73	1.54336
3469.8	1.5423
3467.87	1.54137
3465.95	1.54061
3464.02	1.54018
3462.09	1.53945
3460.16	1.53857
3458.23	1.53832
3456.3	1.5384
3454.37	1.53845
3452.44	1.53885
3450.52	1.54028
3448.59	1.54141
3446.66	1.54071
3444.73	1.53983
3442.8	1.53979
3440.87	1.5397
3438.94	1.53972
3437.01	1.53998
3435.09	1.54002
3433.16	1.53965
3431.23	1.53875
3429.3	1.53745
3427.37	1.53593
3425.44	1.53441
3423.51	1.53277
3421.58	1.52999
3419.66	1.52607
3417.73	1.52246
3415.8	1.5194
3413.87	1.51605
3411.94	1.51228
3410.01	1.5085
3408.08	1.50493
3406.15	1.50163
3404.23	1.49843
3402.3	1.49535
3400.37	1.49261
3398.44	1.48997
3396.51	1.48735
3394.58	1.4851
3392.65	1.48292
3390.72	1.48083
3388.8	1.47946
3386.87	1.47835
3384.94	1.47696
3383.01	1.47572
3381.08	1.47502
3379.15	1.47462
3377.22	1.47431
3375.29	1.47421
3373.37	1.47443
3371.44	1.47508
3369.51	1.47595
3367.58	1.47663
3365.65	1.47708
3363.72	1.47765
3361.79	1.47859
3359.86	1.47978
3357.94	1.48091
3356.01	1.48173
3354.08	1.48248
3352.15	1.48343
3350.22	1.4843
3348.29	1.48487
3346.36	1.48514
3344.44	1.48517
3342.51	1.48493
3340.58	1.48441
3338.65	1.48365
3336.72	1.48233
3334.79	1.48042
3332.86	1.47849
3330.93	1.47663
3329.01	1.4745
3327.08	1.47201
3325.15	1.46924
3323.22	1.46633
3321.29	1.46344
3319.36	1.4606
3317.43	1.45773
3315.5	1.45483
3313.58	1.45192
3311.65	1.44915
3309.72	1.44646
3307.79	1.44376
3305.86	1.4413
3303.93	1.43912
3302	1.43702
3300.07	1.43513
3298.15	1.43349
3296.22	1.43214
3294.29	1.43111
3292.36	1.43005
3290.43	1.42881
3288.5	1.42777
3286.57	1.42714
3284.64	1.42668
3282.72	1.42629
3280.79	1.42618
3278.86	1.42636
3276.93	1.42655
3275	1.42646
3273.07	1.42619
3271.14	1.42604
3269.21	1.42605
3267.29	1.42597
3265.36	1.42573
3263.43	1.42541
3261.5	1.42506
3259.57	1.42465
3257.64	1.42418
3255.71	1.42342
3253.78	1.42216
3251.86	1.42092
3249.93	1.42012
3248	1.41948
3246.07	1.4183
3244.14	1.41637
3242.21	1.41438
3240.28	1.41275
3238.35	1.41122
3236.43	1.40972
3234.5	1.4083
3232.57	1.40668
3230.64	1.40458
3228.71	1.40223
3226.78	1.40002
3224.85	1.39818
3222.92	1.39661
3221	1.39483
3219.07	1.3927
3217.14	1.39059
3215.21	1.3885
3213.28	1.38625
3211.35	1.38408
3209.42	1.38195
3207.49	1.37981
3205.57	1.37779
3203.64	1.37579
3201.71	1.37385
3199.78	1.37193
3197.85	1.36983
3195.92	1.36778
3193.99	1.36613
3192.06	1.36468
3190.14	1.36315
3188.21	1.36162
3186.28	1.36004
3184.35	1.35844
3182.42	1.35715
3180.49	1.35618
3178.56	1.35499
3176.63	1.35355
3174.71	1.35236
3172.78	1.35139
3170.85	1.35041
3168.92	1.34947
3166.99	1.34865
3165.06	1.34792
3163.13	1.34715
3161.2	1.34632
3159.28	1.34546
3157.35	1.34468
3155.42	1.34403
3153.49	1.34343
3151.56	1.34278
3149.63	1.34202
3147.7	1.34115
3145.77	1.34027
3143.85	1.33947
3141.92	1.33872
3139.99	1.33808
3138.06	1.33755
3136.13	1.33707
3134.2	1.33632
3132.27	1.33523
3130.34	1.33442
3128.42	1.33399
3126.49	1.33351
3124.56	1.333
3122.63	1.33246
3120.7	1.33193
3118.77	1.33152
3116.84	1.33099
3114.92	1.33034
3112.99	1.32988
3111.06	1.32972
3109.13	1.32966
3107.2	1.32957
3105.27	1.32961
3103.34	1.32974
3101.41	1.32959
3099.49	1.32938
3097.56	1.32939
3095.63	1.32927
3093.7	1.32909
3091.77	1.32926
3089.84	1.32966
3087.91	1.33008
3085.98	1.33061
3084.06	1.33134
3082.13	1.33206
3080.2	1.33252
3078.27	1.33283
3076.34	1.33327
3074.41	1.33385
3072.48	1.33437
3070.55	1.33476
3068.63	1.33499
3066.7	1.33474
3064.77	1.33387
3062.84	1.33273
3060.91	1.33163
3058.98	1.33041
3057.05	1.32875
3055.12	1.32673
3053.2	1.32479
3051.27	1.32299
3049.34	1.32085
3047.41	1.31837
3045.48	1.31591
3043.55	1.3135
3041.62	1.311
3039.69	1.30846
3037.77	1.30603
3035.84	1.30373
3033.91	1.30135
3031.98	1.29848
3030.05	1.29534
3028.12	1.29253
3026.19	1.28997
3024.26	1.2873
3022.34	1.28454
3020.41	1.2818
3018.48	1.27909
3016.55	1.27633
3014.62	1.2735
3012.69	1.27053
3010.76	1.26746
3008.83	1.26461
3006.91	1.26198
3004.98	1.25921
3003.05	1.25623
3001.12	1.2533
2999.19	1.25048
2997.26	1.24766
2995.33	1.2448
2993.4	1.24193
2991.48	1.23912
2989.55	1.23629
2987.62	1.23332
2985.69	1.2304
2983.76	1.22774
2981.83	1.22527
2979.9	1.22282
2977.97	1.2204
2976.05	1.21814
2974.12	1.216
2972.19	1.21393
2970.26	1.212
2968.33	1.21018
2966.4	1.20839
2964.47	1.20656
2962.54	1.20461
2960.62	1.20253
2958.69	1.20042
2956.76	1.1984
2954.83	1.19653
2952.9	1.19474
2950.97	1.19298
2949.04	1.19131
2947.11	1.18981
2945.19	1.18847
2943.26	1.18729
2941.33	1.18635
2939.4	1.18562
2937.47	1.185
2935.54	1.18436
2933.61	1.1836
2931.68	1.18269
2929.76	1.18159
2927.83	1.1801
2925.9	1.17812
2923.97	1.17566
2922.04	1.1727
2920.11	1.16933
2918.18	1.16573
2916.25	1.16208
2914.33	1.15852
2912.4	1.15519
2910.47	1.15212
2908.54	1.14931
2906.61	1.14673
2904.68	1.14436
2902.75	1.14213
2900.82	1.14008
2898.9	1.13822
2896.97	1.13647
2895.04	1.13465
2893.11	1.1327
2891.18	1.13076
2889.25	1.12897
2887.32	1.12741
2885.39	1.126
2883.47	1.12469
2881.54	1.12341
2879.61	1.12211
2877.68	1.1208
2875.75	1.11957
2873.82	1.11846
2871.89	1.11729
2869.97	1.11605
2868.04	1.11486
2866.11	1.11374
2864.18	1.1127
2862.25	1.11183
2860.32	1.11119
2858.39	1.11066
2856.46	1.11009
2854.54	1.10927
2852.61	1.108
2850.68	1.10626
2848.75	1.10412
2846.82	1.10178
2844.89	1.09956
2842.96	1.09766
2841.03	1.09603
2839.11	1.09443
2837.18	1.0927
2835.25	1.09096
2833.32	1.08944
2831.39	1.08816
2829.46	1.087
2827.53	1.08589
2825.6	1.08474
2823.68	1.08353
2821.75	1.0823
2819.82	1.08118
2817.89	1.08028
2815.96	1.07952
2814.03	1.07874
2812.1	1.07782
2810.17	1.07671
2808.25	1.07546
2806.32	1.07426
2804.39	1.07325
2802.46	1.07238
2800.53	1.07149
2798.6	1.07044
2796.67	1.06912
2794.74	1.06769
2792.82	1.06642
2790.89	1.0654
2788.96	1.06453
2787.03	1.06367
2785.1	1.06276
2783.17	1.0618
2781.24	1.06083
2779.31	1.06
2777.39	1.05953
2775.46	1.05943
2773.53	1.05941
2771.6	1.05909
2769.67	1.05822
2767.74	1.05673
2765.81	1.05485
2763.88	1.05296
2761.96	1.05135
2760.03	1.05005
2758.1	1.04885
2756.17	1.04758
2754.24	1.04625
2752.31	1.04503
2750.38	1.04405
2748.45	1.04331
2746.53	1.04261
2744.6	1.04182
2742.67	1.04087
2740.74	1.0398
2738.81	1.03874
2736.88	1.03782
2734.95	1.03711
2733.02	1.03654
2731.1	1.03595
2729.17	1.03522
2727.24	1.03438
2725.31	1.03345
2723.38	1.03256
2721.45	1.03184
2719.52	1.03131
2717.59	1.03081
2715.67	1.03019
2713.74	1.02934
2711.81	1.0284
2709.88	1.02755
2707.95	1.02691
2706.02	1.02644
2704.09	1.02599
2702.16	1.02539
2700.24	1.02459
2698.31	1.02368
2696.38	1.02283
2694.45	1.02218
2692.52	1.02175
2690.59	1.02141
2688.66	1.02098
2686.73	1.02032
2684.81	1.01951
2682.88	1.01878
2680.95	1.01828
2679.02	1.01797
2677.09	1.01765
2675.16	1.0172
2673.23	1.01658
2671.3	1.01584
2669.38	1.01511
2667.45	1.01455
2665.52	1.01423
2663.59	1.01404
2661.66	1.01379
2659.73	1.01334
2657.8	1.01272
2655.87	1.01208
2653.95	1.0116
2652.02	1.01134
2650.09	1.01123
2648.16	1.01107
2646.23	1.01072
2644.3	1.0102
2642.37	1.00964
2640.44	1.00923
2638.52	1.00905
2636.59	1.00901
2634.66	1.00894
2632.73	1.00869
2630.8	1.00826
2628.87	1.00779
2626.94	1.00743
2625.02	1.00724
2623.09	1.0072
2621.16	1.0072
2619.23	1.00712
2617.3	1.00686
2615.37	1.00647
2613.44	1.00611
2611.51	1.00594
2609.59	1.00596
2607.66	1.00606
2605.73	1.00605
2603.8	1.00586
2601.87	1.00552
2599.94	1.0052
2598.01	1.00506
2596.08	1.00512
2594.16	1.00528
2592.23	1.00537
2590.3	1.00529
2588.37	1.00508
2586.44	1.00488
2584.51	1.00479
2582.58	1.00486
2580.65	1.00501
2578.73	1.00514
2576.8	1.00516
2574.87	1.00502
2572.94	1.00481
2571.01	1.00469
2569.08	1.00475
2567.15	1.00493
2565.22	1.00508
2563.3	1.00511
2561.37	1.00502
2559.44	1.00487
2557.51	1.00479
2555.58	1.00487
2553.65	1.00509
2551.72	1.00532
2549.79	1.00542
2547.87	1.00538
2545.94	1.00531
2544.01	1.0053
2542.08	1.00541
2540.15	1.00562
2538.22	1.00587
2536.29	1.00605
2534.36	1.00612
2532.44	1.00613
2530.51	1.00616
2528.58	1.00629
2526.65	1.00652
2524.72	1.0068
2522.79	1.00705
2520.86	1.00716
2518.93	1.00717
2517.01	1.00724
2515.08	1.00744
2513.15	1.00775
2511.22	1.0081
2509.29	1.00841
2507.36	1.00863
2505.43	1.00877
2503.5	1.00889
2501.58	1.00898
2499.65	1.00904
2497.72	1.00903
2495.79	1.00892
2493.86	1.00877
2491.93	1.00861
2490	1.0085
2488.07	1.0085
2486.15	1.00862
2484.22	1.00883
2482.29	1.00905
2480.36	1.0092
2478.43	1.00932
2476.5	1.00943
2474.57	1.00958
2472.64	1.00982
2470.72	1.01013
2468.79	1.01039
2466.86	1.0106
2464.93	1.01078
2463	1.01098
2461.07	1.01121
2459.14	1.01147
2457.21	1.01175
2455.29	1.01203
2453.36	1.0123
2451.43	1.01252
2449.5	1.01269
2447.57	1.01288
2445.64	1.01311
2443.71	1.01338
2441.78	1.01364
2439.86	1.01386
2437.93	1.01404
2436	1.01421
2434.07	1.01438
2432.14	1.0146
2430.21	1.01485
2428.28	1.01509
2426.35	1.01525
2424.43	1.01526
2422.5	1.01523
2420.57	1.01527
2418.64	1.01539
2416.71	1.01553
2414.78	1.0157
2412.85	1.01588
2410.92	1.01607
2409	1.01628
2407.07	1.01649
2405.14	1.01669
2403.21	1.01687
2401.28	1.01703
2399.35	1.01721
2397.42	1.01742
2395.5	1.01762
2393.57	1.01782
2391.64	1.01805
2389.71	1.01836
2387.78	1.01889
2385.85	1.01984
2383.92	1.0213
2381.99	1.02322
2380.07	1.02533
2378.14	1.02728
2376.21	1.02888
2374.28	1.03016
2372.35	1.03119
2370.42	1.03204
2368.49	1.03269
2366.56	1.03302
2364.64	1.03294
2362.71	1.03243
2360.78	1.03147
2358.85	1.03009
2356.92	1.02833
2354.99	1.02617
2353.06	1.02409
2351.13	1.0249
2349.21	1.03029
2347.28	1.03684
2345.35	1.03933
2343.42	1.03766
2341.49	1.03584
2339.56	1.03467
2337.63	1.03366
2335.7	1.03302
2333.78	1.03282
2331.85	1.03243
2329.92	1.03161
2327.99	1.03125
2326.06	1.03165
2324.13	1.03191
2322.2	1.03145
2320.27	1.03066
2318.35	1.03027
2316.42	1.03058
2314.49	1.03117
2312.56	1.03149
2310.63	1.03154
2308.7	1.03152
2306.77	1.03145
2304.84	1.03142
2302.92	1.03149
2300.99	1.03164
2299.06	1.0318
2297.13	1.03192
2295.2	1.03188
2293.27	1.03167
2291.34	1.03139
2289.41	1.03115
2287.49	1.03105
2285.56	1.03113
2283.63	1.03134
2281.7	1.03146
2279.77	1.03134
2277.84	1.03105
2275.91	1.03079
2273.98	1.0307
2272.06	1.03077
2270.13	1.03087
2268.2	1.03085
2266.27	1.03065
2264.34	1.03035
2262.41	1.03013
2260.48	1.03008
2258.55	1.03021
2256.63	1.03039
2254.7	1.03049
2252.77	1.0304
2250.84	1.03019
2248.91	1.03002
2246.98	1.03005
2245.05	1.03026
2243.12	1.03055
2241.2	1.03073
2239.27	1.03072
2237.34	1.03058
2235.41	1.03042
2233.48	1.03042
2231.55	1.03061
2229.62	1.03092
2227.69	1.0312
2225.77	1.03132
2223.84	1.03125
2221.91	1.03111
2219.98	1.03113
2218.05	1.03138
2216.12	1.03175
2214.19	1.03211
2212.26	1.0323
2210.34	1.03231
2208.41	1.03225
2206.48	1.03228
2204.55	1.03249
2202.62	1.03287
2200.69	1.0333
2198.76	1.03358
2196.83	1.03364
2194.91	1.03359
2192.98	1.03362
2191.05	1.03388
2189.12	1.03435
2187.19	1.03486
2185.26	1.03524
2183.33	1.03542
2181.4	1.03547
2179.48	1.03557
2177.55	1.03585
2175.62	1.03634
2173.69	1.03693
2171.76	1.0374
2169.83	1.03761
2167.9	1.03761
2165.97	1.03763
2164.05	1.03785
2162.12	1.0383
2160.19	1.03888
2158.26	1.0394
2156.33	1.0397
2154.4	1.03981
2152.47	1.03989
2150.55	1.0401
2148.62	1.04053
2146.69	1.04112
2144.76	1.04167
2142.83	1.04207
2140.9	1.0423
2138.97	1.04245
2137.04	1.04263
2135.12	1.04294
2133.19	1.0434
2131.26	1.04389
2129.33	1.04423
2127.4	1.04436
2125.47	1.0444
2123.54	1.0445
2121.61	1.04479
2119.69	1.04528
2117.76	1.04583
2115.83	1.04623
2113.9	1.04633
2111.97	1.04631
2110.04	1.04636
2108.11	1.04657
2106.18	1.04694
2104.26	1.04738
2102.33	1.04775
2100.4	1.04795
2098.47	1.04804
2096.54	1.04814
2094.61	1.04844
2092.68	1.04898
2090.75	1.04953
2088.83	1.0499
2086.9	1.05016
2084.97	1.0504
2083.04	1.05063
2081.11	1.05097
2079.18	1.05146
2077.25	1.05204
2075.32	1.05261
2073.4	1.05311
2071.47	1.05354
2069.54	1.05407
2067.61	1.05476
2065.68	1.05528
2063.75	1.05559
2061.82	1.05614
2059.89	1.05684
2057.97	1.05741
2056.04	1.05792
2054.11	1.05846
2052.18	1.0591
2050.25	1.05989
2048.32	1.06079
2046.39	1.06174
2044.46	1.0627
2042.54	1.06345
2040.61	1.06385
2038.68	1.06434
2036.75	1.06515
2034.82	1.06603
2032.89	1.06682
2030.96	1.06752
2029.03	1.06814
2027.11	1.06867
2025.18	1.06921
2023.25	1.06988
2021.32	1.07092
2019.39	1.07215
2017.46	1.0727
2015.53	1.07267
2013.6	1.07306
2011.68	1.07383
2009.75	1.07449
2007.82	1.07501
2005.89	1.07555
2003.96	1.07616
2002.03	1.07681
2000.1	1.07736
1998.17	1.07784
1996.25	1.07882
1994.32	1.08025
1992.39	1.08069
1990.46	1.0803
1988.53	1.0805
1986.6	1.08111
1984.67	1.0817
1982.74	1.0823
1980.82	1.08289
1978.89	1.08356
1976.96	1.08429
1975.03	1.08503
1973.1	1.08578
1971.17	1.08688
1969.24	1.08807
1967.31	1.08819
1965.39	1.08775
1963.46	1.08831
1961.53	1.08945
1959.6	1.09043
1957.67	1.09139
1955.74	1.09216
1953.81	1.09271
1951.88	1.0935
1949.96	1.09475
1948.03	1.0964
1946.1	1.0985
1944.17	1.1
1942.24	1.09934
1940.31	1.09848
1938.38	1.0995
1936.45	1.10114
1934.53	1.10252
1932.6	1.10377
1930.67	1.10498
1928.74	1.10634
1926.81	1.10842
1924.88	1.11085
1922.95	1.11225
1921.02	1.1138
1919.1	1.11566
1917.17	1.11587
1915.24	1.11651
1913.31	1.11909
1911.38	1.12148
1909.45	1.12233
1907.52	1.12252
1905.6	1.12331
1903.67	1.12442
1901.74	1.12524
1899.81	1.12616
1897.88	1.12751
1895.95	1.12848
1894.02	1.12932
1892.09	1.13134
1890.17	1.13251
1888.24	1.13175
1886.31	1.13195
1884.38	1.13305
1882.45	1.13394
1880.52	1.13503
1878.59	1.13627
1876.66	1.13744
1874.74	1.13896
1872.81	1.14199
1870.88	1.1453
1868.95	1.14443
1867.02	1.1406
1865.09	1.13993
1863.16	1.14164
1861.23	1.14284
1859.31	1.14305
1857.38	1.1429
1855.45	1.14315
1853.52	1.14405
1851.59	1.14588
1849.66	1.14877
1847.73	1.1526
1845.8	1.15495
1843.88	1.15231
1841.95	1.15025
1840.02	1.15305
1838.09	1.1566
1836.16	1.15883
1834.23	1.16217
1832.3	1.16699
1830.37	1.16891
1828.45	1.16822
1826.52	1.16956
1824.59	1.17091
1822.66	1.17208
1820.73	1.17501
1818.8	1.17795
1816.87	1.17989
1814.94	1.1825
1813.02	1.18608
1811.09	1.18837
1809.16	1.18945
1807.23	1.19175
1805.3	1.19574
1803.37	1.20012
1801.44	1.20262
1799.51	1.2033
1797.59	1.20596
1795.66	1.21167
1793.73	1.21607
1791.8	1.21428
1789.87	1.21226
1787.94	1.21542
1786.01	1.21972
1784.08	1.22297
1782.16	1.22641
1780.23	1.22928
1778.3	1.23242
1776.37	1.23833
1774.44	1.24501
1772.51	1.24678
1770.58	1.24539
1768.65	1.24716
1766.73	1.25149
1764.8	1.25795
1762.87	1.26369
1760.94	1.26635
1759.01	1.27009
1757.08	1.27498
1755.15	1.28071
1753.22	1.2894
1751.3	1.29747
1749.37	1.30087
1747.44	1.30378
1745.51	1.30944
1743.58	1.31675
1741.65	1.32392
1739.72	1.33013
1737.79	1.33863
1735.87	1.34951
1733.94	1.35481
1732.01	1.35626
1730.08	1.36253
1728.15	1.37084
1726.22	1.38003
1724.29	1.38952
1722.36	1.39952
1720.44	1.4119
1718.51	1.42348
1716.58	1.42815
1714.65	1.43223
1712.72	1.4414
1710.79	1.45361
1708.86	1.46726
1706.93	1.48049
1705.01	1.49252
1703.08	1.50631
1701.15	1.52152
1699.22	1.53404
1697.29	1.54467
1695.36	1.55445
1693.43	1.56564
1691.5	1.58041
1689.58	1.59674
1687.65	1.61361
1685.72	1.631
1683.79	1.6427
1681.86	1.65122
1679.93	1.66463
1678	1.68059
1676.08	1.69653
1674.15	1.71177
1672.22	1.72802
1670.29	1.74367
1668.36	1.75521
1666.43	1.76699
1664.5	1.78045
1662.57	1.79075
1660.65	1.79798
1658.72	1.80827
1656.79	1.82282
1654.86	1.83752
1652.93	1.84003
1651	1.84222
1649.07	1.85482
1647.14	1.86383
1645.22	1.86573
1643.29	1.87207
1641.36	1.883
1639.43	1.8959
1637.5	1.90853
1635.57	1.91451
1633.64	1.91801
1631.71	1.92796
1629.79	1.93953
1627.86	1.94814
1625.93	1.95362
1624	1.95357
1622.07	1.94692
1620.14	1.9413
1618.21	1.93175
1616.28	1.90475
1614.36	1.8768
1612.43	1.85706
1610.5	1.83504
1608.57	1.80808
1606.64	1.77953
1604.71	1.74982
1602.78	1.71588
1600.85	1.67927
1598.93	1.64449
1597	1.61211
1595.07	1.58078
1593.14	1.55219
1591.21	1.52791
1589.28	1.50696
1587.35	1.48919
1585.42	1.47434
1583.5	1.46136
1581.57	1.45077
1579.64	1.44441
1577.71	1.43637
1575.78	1.41687
1573.85	1.40207
1571.92	1.39697
1569.99	1.38553
1568.07	1.3684
1566.14	1.35752
1564.21	1.35162
1562.28	1.35198
1560.35	1.35127
1558.42	1.32542
1556.49	1.3047
1554.56	1.29881
1552.64	1.29336
1550.71	1.28695
1548.78	1.28093
1546.85	1.27924
1544.92	1.28037
1542.99	1.27999
1541.06	1.26973
1539.13	1.24816
1537.21	1.24229
1535.28	1.24492
1533.35	1.24071
1531.42	1.23408
1529.49	1.23405
1527.56	1.23439
1525.63	1.23251
1523.7	1.2318
1521.78	1.22715
1519.85	1.22023
1517.92	1.21699
1515.99	1.21312
1514.06	1.21103
1512.13	1.21408
1510.2	1.22093
1508.27	1.22398
1506.35	1.20889
1504.42	1.19966
1502.49	1.20426
1500.56	1.21073
1498.63	1.21366
1496.7	1.2119
1494.77	1.21277
1492.84	1.22029
1490.92	1.22795
1488.99	1.22749
1487.06	1.22304
1485.13	1.22225
1483.2	1.22381
1481.27	1.22538
1479.34	1.22788
1477.41	1.23255
1475.49	1.23761
1473.56	1.23833
1471.63	1.23442
1469.7	1.23584
1467.77	1.24317
1465.84	1.24922
1463.91	1.25117
1461.98	1.25576
1460.06	1.26437
1458.13	1.26719
1456.2	1.25756
1454.27	1.25412
1452.34	1.25783
1450.41	1.26183
1448.48	1.26323
1446.55	1.26256
1444.63	1.26339
1442.7	1.26629
1440.77	1.27099
1438.84	1.27652
1436.91	1.27762
1434.98	1.2757
1433.05	1.27823
1431.13	1.282
1429.2	1.28362
1427.27	1.28626
1425.34	1.29047
1423.41	1.29443
1421.48	1.29883
1419.55	1.30093
1417.62	1.29898
1415.7	1.3001
1413.77	1.30488
1411.84	1.30981
1409.91	1.31429
1407.98	1.31952
1406.05	1.32501
1404.12	1.33003
1402.19	1.3369
1400.27	1.34601
1398.34	1.35506
1396.41	1.36323
1394.48	1.3705
1392.55	1.37882
1390.62	1.39082
1388.69	1.40626
1386.76	1.42212
1384.84	1.43148
1382.91	1.43056
1380.98	1.4234
1379.05	1.41772
1377.12	1.41673
1375.19	1.41737
1373.26	1.41734
1371.33	1.41868
1369.41	1.42114
1367.48	1.42298
1365.55	1.42521
1363.62	1.42655
1361.69	1.42517
1359.76	1.42477
1357.83	1.42736
1355.9	1.43131
1353.98	1.43575
1352.05	1.44145
1350.12	1.44916
1348.19	1.45923
1346.26	1.4721
1344.33	1.48809
1342.4	1.50741
1340.47	1.52968
1338.55	1.55346
1336.62	1.57765
1334.69	1.60279
1332.76	1.62864
1330.83	1.65375
1328.9	1.67749
1326.97	1.70075
1325.04	1.72602
1323.12	1.75572
1321.19	1.79011
1319.26	1.82418
1317.33	1.84516
1315.4	1.83885
1313.47	1.79883
1311.54	1.73458
1309.61	1.66566
1307.69	1.60611
1305.76	1.56094
1303.83	1.52735
1301.9	1.50002
1299.97	1.4772
1298.04	1.45983
1296.11	1.44802
1294.18	1.44089
1292.26	1.43737
1290.33	1.43637
1288.4	1.43687
1286.47	1.43821
1284.54	1.44027
1282.61	1.44302
1280.68	1.44642
1278.75	1.45062
1276.83	1.45578
1274.9	1.46177
1272.97	1.46816
1271.04	1.47466
1269.11	1.48152
1267.18	1.48921
1265.25	1.49782
1263.32	1.50705
1261.4	1.51647
1259.47	1.52562
1257.54	1.53452
1255.61	1.54347
1253.68	1.55267
1251.75	1.5622
1249.82	1.5719
1247.89	1.58138
1245.97	1.59037
1244.04	1.59878
1242.11	1.60668
1240.18	1.61443
1238.25	1.62241
1236.32	1.63053
1234.39	1.63844
1232.46	1.64597
1230.54	1.65334
1228.61	1.66076
1226.68	1.66836
1224.75	1.67633
1222.82	1.68475
1220.89	1.69344
1218.96	1.7021
1217.03	1.71072
1215.11	1.71958
1213.18	1.72905
1211.25	1.73918
1209.32	1.74952
1207.39	1.75967
1205.46	1.76956
1203.53	1.7792
1201.6	1.7887
1199.68	1.79832
1197.75	1.80825
1195.82	1.81831
1193.89	1.82816
1191.96	1.83774
1190.03	1.84733
1188.1	1.85713
1186.18	1.86714
1184.25	1.87759
1182.32	1.88852
1180.39	1.89941
1178.46	1.91
1176.53	1.92048
1174.6	1.93092
1172.67	1.94134
1170.75	1.95184
1168.82	1.96236
1166.89	1.97255
1164.96	1.98159
1163.03	1.98863
1161.1	1.99399
1159.17	1.9999
1157.24	2.00868
1155.32	2.01993
1153.39	2.03149
1151.46	2.04231
1149.53	2.05255
1147.6	2.06224
1145.67	2.07124
1143.74	2.0802
1141.81	2.08973
1139.89	2.09964
1137.96	2.10971
1136.03	2.11983
1134.1	2.13014
1132.17	2.14111
1130.24	2.15294
1128.31	2.16511
1126.38	2.1773
1124.46	2.18949
1122.53	2.20175
1120.6	2.21452
1118.67	2.22749
1116.74	2.24015
1114.81	2.25239
1112.88	2.26386
1110.95	2.27408
1109.03	2.28336
1107.1	2.29269
1105.17	2.30225
1103.24	2.31151
1101.31	2.31989
1099.38	2.32746
1097.45	2.3338
1095.52	2.3387
1093.6	2.34333
1091.67	2.34735
1089.74	2.35027
1087.81	2.35281
1085.88	2.35502
1083.95	2.35634
1082.02	2.35644
1080.09	2.35487
1078.17	2.35141
1076.24	2.34671
1074.31	2.34139
1072.38	2.3361
1070.45	2.33086
1068.52	2.32521
1066.59	2.31879
1064.66	2.31185
1062.74	2.30619
1060.81	2.3021
1058.88	2.29812
1056.95	2.29335
1055.02	2.28752
1053.09	2.28155
1051.16	2.27713
1049.23	2.27462
1047.31	2.27223
1045.38	2.26922
1043.45	2.26667
1041.52	2.26512
1039.59	2.264
1037.66	2.26225
1035.73	2.25931
1033.8	2.25494
1031.88	2.24933
1029.95	2.24234
1028.02	2.2336
1026.09	2.22357
1024.16	2.21293
1022.23	2.2019
1020.3	2.19061
1018.37	2.17965
1016.45	2.16914
1014.52	2.15834
1012.59	2.14685
1010.66	2.13495
1008.73	2.12267
1006.8	2.1094
1004.87	2.09499
1002.94	2.07966
1001.02	2.06332
999.087	2.04574
997.159	2.02734
995.23	2.00899
993.301	1.99066
991.372	1.97221
989.444	1.95384
987.515	1.93497
985.586	1.91486
983.657	1.89344
981.729	1.87103
979.8	1.84815
977.871	1.82533
975.942	1.80293
974.014	1.78129
972.085	1.76067
970.156	1.74121
968.227	1.72296
966.299	1.70609
964.37	1.69081
962.441	1.67692
960.512	1.66399
958.584	1.65166
956.655	1.63955
954.726	1.62758
952.798	1.61584
950.869	1.6044
948.94	1.5933
947.011	1.58241
945.083	1.57147
943.154	1.56027
941.225	1.54884
939.296	1.53746
937.368	1.52654
935.439	1.51613
933.51	1.50612
931.581	1.49652
929.653	1.48719
927.724	1.47815
925.795	1.46985
923.866	1.46278
921.938	1.45724
920.009	1.45313
918.08	1.4499
916.151	1.44665
914.223	1.44231
912.294	1.43612
910.365	1.42821
908.437	1.41933
906.508	1.41018
904.579	1.40093
902.65	1.3916
900.722	1.38254
898.793	1.37436
896.864	1.36734
894.935	1.36138
893.007	1.35617
891.078	1.35128
889.149	1.34611
887.22	1.34012
885.292	1.33313
883.363	1.32538
881.434	1.31719
879.505	1.30877
877.577	1.29997
875.648	1.29034
873.719	1.27961
871.79	1.26803
869.862	1.2564
867.933	1.24595
866.004	1.23734
864.076	1.2297
862.147	1.22132
860.218	1.21171
858.289	1.20199
856.361	1.19323
854.432	1.18563
852.503	1.17905
850.574	1.17324
848.646	1.16788
846.717	1.16283
844.788	1.15847
842.859	1.15551
840.931	1.15426
839.002	1.15429
837.073	1.15502
835.144	1.15613
833.216	1.15765
831.287	1.15987
829.358	1.16325
827.429	1.16801
825.501	1.17409
823.572	1.18127
821.643	1.18952
819.714	1.19936
817.786	1.21166
815.857	1.22725
813.928	1.24657
812	1.26964
810.071	1.2962
808.142	1.32573
806.213	1.35707
804.285	1.38853
802.356	1.41824
800.427	1.44408
798.498	1.46412
796.57	1.47789
794.641	1.48788
792.712	1.49896
790.783	1.51643
788.855	1.54542
786.926	1.58941
784.997	1.6457
783.068	1.70146
781.14	1.7345
779.211	1.72506
777.282	1.67687
775.353	1.61402
773.425	1.55602
771.496	1.50943
769.567	1.4744
767.639	1.44927
765.71	1.43117
763.781	1.41647
761.852	1.40258
759.924	1.38885
757.995	1.37552
756.066	1.36265
754.137	1.35017
752.209	1.3383
750.28	1.32756
748.351	1.31856
746.422	1.31138
744.494	1.30565
742.565	1.30099
740.636	1.29703
738.707	1.29374
736.779	1.29144
734.85	1.29042
732.921	1.29065
730.992	1.29185
729.064	1.29352
727.135	1.2953
725.206	1.29731
723.277	1.29998
721.349	1.30361
719.42	1.30825
717.491	1.31384
715.563	1.32012
713.634	1.32664
711.705	1.33358
709.776	1.34168
707.848	1.3516
705.919	1.36358
703.99	1.37803
702.061	1.39601
700.133	1.41866
698.204	1.44468
696.275	1.46791
694.346	1.48115
692.418	1.48361
690.489	1.48078
688.56	1.47766
686.631	1.47597
684.703	1.47583
682.774	1.47724
680.845	1.48017
678.916	1.48441
676.988	1.48942
675.059	1.49442
673.13	1.49911
671.202	1.5036
669.273	1.50537
667.344	1.50137
665.415	1.49824
663.487	1.49763
661.558	1.49594
659.629	1.49245
657.7	1.48818
655.772	1.48456
653.843	1.48302
651.914	1.48375
649.985	1.48567
648.057	1.48749
646.128	1.48881
644.199	1.48988
642.27	1.49121
640.342	1.49341
638.413	1.49686
636.484	1.5012
634.555	1.50548
632.627	1.50928
630.698	1.51336
628.769	1.51844
626.84	1.52438
624.912	1.53085
622.983	1.53777
621.054	1.54483
619.126	1.55168
617.197	1.55854
615.268	1.56587
613.339	1.57406
611.411	1.58326
609.482	1.59326
607.553	1.60338
605.624	1.61225
603.696	1.6185
601.767	1.62178
599.838	1.62246
597.909	1.62132
595.981	1.61944
594.052	1.61698
592.123	1.61332
590.194	1.60908
588.266	1.60588
586.337	1.60412
584.408	1.60371
582.479	1.60477
580.551	1.60681
578.622	1.60956
576.693	1.61307
574.765	1.61761
572.836	1.62399
570.907	1.63262
568.978	1.64288
567.05	1.65313
565.121	1.6621
563.192	1.66999
561.263	1.67743
559.335	1.68471
557.406	1.6921
555.477	1.69941
553.548	1.70582
551.62	1.71075
549.691	1.71412
547.762	1.71702
545.833	1.72077
543.905	1.72505
541.976	1.7291
540.047	1.73275
538.118	1.73585
536.19	1.73885
534.261	1.74261
532.332	1.74769
530.403	1.75503
528.475	1.76511
526.546	1.7774
524.617	1.79181
522.689	1.80795
520.76	1.82375
518.831	1.83593
516.902	1.8413
514.974	1.83893
513.045	1.83085
511.116	1.81961
509.187	1.80639
507.259	1.79275
505.33	1.78159
503.401	1.77274
501.472	1.76483
499.544	1.76009
497.615	1.75913
495.686	1.76053
493.757	1.76552
491.829	1.77542
489.9	1.78852
487.971	1.80294
486.042	1.81891
484.114	1.83675
482.185	1.85597
480.256	1.87655
478.328	1.89779
476.399	1.91734
474.47	1.93389
472.541	1.94813
470.613	1.9584
468.684	1.96136
466.755	1.95961
464.826	1.95823
462.898	1.95735
460.969	1.95496
459.04	1.94848
457.111	1.93565
455.183	1.92016
453.254	1.90289
451.325	1.88203
449.396	1.86131
447.468	1.84281
445.539	1.82603
443.61	1.81032
441.681	1.79369
439.753	1.77693
437.824	1.76159
435.895	1.74788
433.966	1.73629
432.038	1.72506
430.109	1.71204
428.18	1.69845
426.252	1.68563
424.323	1.67378
422.394	1.66484
420.465	1.6558
418.537	1.637
416.608	1.61588
414.679	1.6005
412.75	1.58542
410.822	1.56888
408.893	1.55233
406.964	1.54004
405.035	1.53977
403.107	1.55574
401.178	1.58496
399.249	1.62252

## Sheet: RLL32_B_S1
Wavenumber (cm^-1)	Absorbance
4997.37	0.88586
4995.44	0.88595
4993.51	0.88593
4991.58	0.88592
4989.65	0.88585
4987.72	0.88575
4985.79	0.88564
4983.86	0.88552
4981.94	0.88542
4980.01	0.88531
4978.08	0.88516
4976.15	0.88502
4974.22	0.88497
4972.29	0.88492
4970.36	0.88478
4968.43	0.88465
4966.51	0.88461
4964.58	0.88459
4962.65	0.88447
4960.72	0.88434
4958.79	0.88425
4956.86	0.88417
4954.93	0.88405
4953	0.88392
4951.08	0.88383
4949.15	0.88378
4947.22	0.88369
4945.29	0.88355
4943.36	0.8834
4941.43	0.88331
4939.5	0.88328
4937.57	0.88323
4935.65	0.88312
4933.72	0.88303
4931.79	0.88297
4929.86	0.88288
4927.93	0.88278
4926	0.88269
4924.07	0.8826
4922.14	0.88252
4920.22	0.88249
4918.29	0.88246
4916.36	0.88236
4914.43	0.88224
4912.5	0.88223
4910.57	0.88229
4908.64	0.88225
4906.71	0.88212
4904.79	0.88198
4902.86	0.88188
4900.93	0.88183
4899	0.8818
4897.07	0.88175
4895.14	0.88171
4893.21	0.88168
4891.28	0.88163
4889.36	0.88153
4887.43	0.88145
4885.5	0.88144
4883.57	0.88147
4881.64	0.88145
4879.71	0.88134
4877.78	0.88118
4875.85	0.88108
4873.93	0.88105
4872	0.88103
4870.07	0.88105
4868.14	0.88109
4866.21	0.8811
4864.28	0.88102
4862.35	0.88092
4860.42	0.88086
4858.5	0.88084
4856.57	0.88078
4854.64	0.88072
4852.71	0.88067
4850.78	0.8806
4848.85	0.88049
4846.92	0.88044
4844.99	0.88047
4843.07	0.88048
4841.14	0.88044
4839.21	0.88035
4837.28	0.88028
4835.35	0.88027
4833.42	0.88026
4831.49	0.88022
4829.56	0.88016
4827.64	0.88006
4825.71	0.87993
4823.78	0.87985
4821.85	0.87982
4819.92	0.87983
4817.99	0.87982
4816.06	0.87977
4814.13	0.87971
4812.21	0.87967
4810.28	0.87964
4808.35	0.87963
4806.42	0.87962
4804.49	0.87956
4802.56	0.8794
4800.63	0.87922
4798.7	0.87912
4796.78	0.87905
4794.85	0.87898
4792.92	0.87896
4790.99	0.87896
4789.06	0.87894
4787.13	0.87886
4785.2	0.87875
4783.28	0.87871
4781.35	0.87868
4779.42	0.87863
4777.49	0.87861
4775.56	0.87862
4773.63	0.87856
4771.7	0.87846
4769.77	0.87842
4767.85	0.87843
4765.92	0.87839
4763.99	0.87825
4762.06	0.87809
4760.13	0.87795
4758.2	0.87787
4756.27	0.87785
4754.34	0.87783
4752.42	0.87778
4750.49	0.87771
4748.56	0.87761
4746.63	0.87749
4744.7	0.87738
4742.77	0.87732
4740.84	0.8773
4738.91	0.87726
4736.99	0.87717
4735.06	0.87706
4733.13	0.87698
4731.2	0.87696
4729.27	0.87694
4727.34	0.87694
4725.41	0.87695
4723.48	0.8769
4721.56	0.87679
4719.63	0.8767
4717.7	0.87666
4715.77	0.87668
4713.84	0.87673
4711.91	0.87674
4709.98	0.87672
4708.05	0.87673
4706.13	0.87675
4704.2	0.87674
4702.27	0.87672
4700.34	0.8767
4698.41	0.87668
4696.48	0.87662
4694.55	0.87649
4692.62	0.87635
4690.7	0.87625
4688.77	0.87618
4686.84	0.87614
4684.91	0.87611
4682.98	0.8761
4681.05	0.87611
4679.12	0.87608
4677.19	0.87604
4675.27	0.87601
4673.34	0.87597
4671.41	0.87595
4669.48	0.87593
4667.55	0.87591
4665.62	0.87591
4663.69	0.87589
4661.76	0.87584
4659.84	0.87578
4657.91	0.87572
4655.98	0.87568
4654.05	0.87565
4652.12	0.87563
4650.19	0.8756
4648.26	0.87555
4646.33	0.87552
4644.41	0.87553
4642.48	0.87555
4640.55	0.87554
4638.62	0.87554
4636.69	0.87559
4634.76	0.87562
4632.83	0.87559
4630.9	0.87558
4628.98	0.87558
4627.05	0.87555
4625.12	0.87553
4623.19	0.87553
4621.26	0.87553
4619.33	0.87551
4617.4	0.8755
4615.47	0.87547
4613.55	0.87542
4611.62	0.8754
4609.69	0.8754
4607.76	0.8754
4605.83	0.87541
4603.9	0.87538
4601.97	0.87532
4600.04	0.8753
4598.12	0.87532
4596.19	0.8753
4594.26	0.87525
4592.33	0.87518
4590.4	0.87511
4588.47	0.87507
4586.54	0.87506
4584.61	0.87506
4582.69	0.8751
4580.76	0.87516
4578.83	0.87518
4576.9	0.87513
4574.97	0.87506
4573.04	0.87502
4571.11	0.875
4569.18	0.87497
4567.26	0.87491
4565.33	0.87486
4563.4	0.87483
4561.47	0.8748
4559.54	0.87476
4557.61	0.87472
4555.68	0.87467
4553.76	0.87462
4551.83	0.87458
4549.9	0.87456
4547.97	0.87455
4546.04	0.87456
4544.11	0.87456
4542.18	0.87455
4540.25	0.87453
4538.33	0.87448
4536.4	0.87444
4534.47	0.87445
4532.54	0.87447
4530.61	0.87447
4528.68	0.87446
4526.75	0.87445
4524.82	0.87442
4522.9	0.87439
4520.97	0.87436
4519.04	0.87429
4517.11	0.87421
4515.18	0.87418
4513.25	0.87416
4511.32	0.87412
4509.39	0.8741
4507.47	0.8741
4505.54	0.87409
4503.61	0.87408
4501.68	0.87408
4499.75	0.87409
4497.82	0.87408
4495.89	0.87409
4493.96	0.87414
4492.04	0.87417
4490.11	0.87414
4488.18	0.87409
4486.25	0.87406
4484.32	0.87405
4482.39	0.87402
4480.46	0.87401
4478.53	0.87403
4476.61	0.87403
4474.68	0.87399
4472.75	0.87396
4470.82	0.87396
4468.89	0.87398
4466.96	0.87398
4465.03	0.87396
4463.1	0.87396
4461.18	0.87397
4459.25	0.87399
4457.32	0.87399
4455.39	0.87399
4453.46	0.87399
4451.53	0.874
4449.6	0.87404
4447.67	0.87408
4445.75	0.87409
4443.82	0.87413
4441.89	0.87417
4439.96	0.87414
4438.03	0.8741
4436.1	0.8741
4434.17	0.87413
4432.24	0.87414
4430.32	0.87413
4428.39	0.87413
4426.46	0.87414
4424.53	0.87414
4422.6	0.87412
4420.67	0.87412
4418.74	0.87416
4416.81	0.8742
4414.89	0.87422
4412.96	0.87419
4411.03	0.87412
4409.1	0.87409
4407.17	0.8741
4405.24	0.87408
4403.31	0.87404
4401.38	0.87401
4399.46	0.87404
4397.53	0.87412
4395.6	0.87419
4393.67	0.87419
4391.74	0.87415
4389.81	0.87412
4387.88	0.87413
4385.95	0.87416
4384.03	0.87413
4382.1	0.87409
4380.17	0.8741
4378.24	0.87413
4376.31	0.87413
4374.38	0.87409
4372.45	0.87407
4370.52	0.87406
4368.6	0.87409
4366.67	0.87415
4364.74	0.8742
4362.81	0.87421
4360.88	0.87418
4358.95	0.87414
4357.02	0.87411
4355.09	0.87414
4353.17	0.87425
4351.24	0.87435
4349.31	0.87438
4347.38	0.87439
4345.45	0.87444
4343.52	0.87451
4341.59	0.87454
4339.66	0.87459
4337.74	0.87468
4335.81	0.87475
4333.88	0.87477
4331.95	0.87476
4330.02	0.87478
4328.09	0.87488
4326.16	0.87499
4324.23	0.87505
4322.31	0.87507
4320.38	0.87507
4318.45	0.87508
4316.52	0.87511
4314.59	0.87517
4312.66	0.87526
4310.73	0.87532
4308.81	0.87533
4306.88	0.87533
4304.95	0.8754
4303.02	0.87552
4301.09	0.87562
4299.16	0.87567
4297.23	0.87569
4295.3	0.87571
4293.38	0.87576
4291.45	0.87581
4289.52	0.87585
4287.59	0.87591
4285.66	0.876
4283.73	0.87607
4281.8	0.87611
4279.87	0.87614
4277.95	0.87619
4276.02	0.87628
4274.09	0.87638
4272.16	0.87644
4270.23	0.87649
4268.3	0.87659
4266.37	0.87668
4264.44	0.87676
4262.52	0.87684
4260.59	0.8769
4258.66	0.87692
4256.73	0.87693
4254.8	0.87697
4252.87	0.87705
4250.94	0.87715
4249.01	0.87727
4247.09	0.87736
4245.16	0.8774
4243.23	0.87741
4241.3	0.87745
4239.37	0.87754
4237.44	0.87766
4235.51	0.87775
4233.58	0.87782
4231.66	0.87786
4229.73	0.87789
4227.8	0.87798
4225.87	0.8781
4223.94	0.87822
4222.01	0.87833
4220.08	0.8784
4218.15	0.87845
4216.23	0.87849
4214.3	0.87855
4212.37	0.87865
4210.44	0.87878
4208.51	0.8789
4206.58	0.87898
4204.65	0.87903
4202.72	0.8791
4200.8	0.87922
4198.87	0.87938
4196.94	0.87954
4195.01	0.87963
4193.08	0.87968
4191.15	0.87976
4189.22	0.87987
4187.29	0.87998
4185.37	0.88011
4183.44	0.88026
4181.51	0.88036
4179.58	0.88044
4177.65	0.88052
4175.72	0.88063
4173.79	0.88074
4171.86	0.88087
4169.94	0.88103
4168.01	0.88122
4166.08	0.88137
4164.15	0.88148
4162.22	0.88161
4160.29	0.88176
4158.36	0.88195
4156.43	0.88216
4154.51	0.88232
4152.58	0.8824
4150.65	0.88248
4148.72	0.88261
4146.79	0.88279
4144.86	0.883
4142.93	0.88324
4141	0.88342
4139.08	0.88355
4137.15	0.88371
4135.22	0.88389
4133.29	0.88397
4131.36	0.88404
4129.43	0.88419
4127.5	0.88438
4125.57	0.88455
4123.65	0.88475
4121.72	0.88496
4119.79	0.88515
4117.86	0.8853
4115.93	0.88545
4114	0.88562
4112.07	0.8858
4110.14	0.88598
4108.22	0.88621
4106.29	0.88638
4104.36	0.88644
4102.43	0.88655
4100.5	0.88672
4098.57	0.88687
4096.64	0.88703
4094.71	0.88716
4092.79	0.88729
4090.86	0.88747
4088.93	0.88764
4087	0.88772
4085.07	0.88781
4083.14	0.88802
4081.21	0.88825
4079.28	0.88835
4077.36	0.88844
4075.43	0.8886
4073.5	0.88871
4071.57	0.88882
4069.64	0.88901
4067.71	0.88922
4065.78	0.88941
4063.86	0.88961
4061.93	0.88982
4060	0.88994
4058.07	0.89005
4056.14	0.89023
4054.21	0.89043
4052.28	0.89057
4050.35	0.89069
4048.43	0.89098
4046.5	0.89137
4044.57	0.89145
4042.64	0.89142
4040.71	0.89163
4038.78	0.89192
4036.85	0.8921
4034.92	0.89229
4033	0.8925
4031.07	0.89267
4029.14	0.89289
4027.21	0.89318
4025.28	0.89325
4023.35	0.89324
4021.42	0.8935
4019.49	0.89372
4017.57	0.89381
4015.64	0.89398
4013.71	0.89418
4011.78	0.89452
4009.85	0.89483
4007.92	0.89482
4005.99	0.89481
4004.06	0.89503
4002.14	0.89522
4000.21	0.89538
3998.28	0.89576
3996.35	0.89594
3994.42	0.89605
3992.49	0.89624
3990.56	0.89638
3988.63	0.89652
3986.71	0.89682
3984.78	0.89712
3982.85	0.89728
3980.92	0.8974
3978.99	0.89766
3977.06	0.89792
3975.13	0.89806
3973.2	0.89821
3971.28	0.89843
3969.35	0.89854
3967.42	0.8987
3965.49	0.89912
3963.56	0.89941
3961.63	0.89941
3959.7	0.89951
3957.77	0.8997
3955.85	0.89981
3953.92	0.90016
3951.99	0.90068
3950.06	0.90066
3948.13	0.90034
3946.2	0.90087
3944.27	0.90143
3942.34	0.901
3940.42	0.90074
3938.49	0.90119
3936.56	0.90209
3934.63	0.90292
3932.7	0.9026
3930.77	0.90168
3928.84	0.90206
3926.91	0.90308
3924.99	0.90296
3923.06	0.90279
3921.13	0.90375
3919.2	0.90444
3917.27	0.90385
3915.34	0.90338
3913.41	0.90384
3911.48	0.9043
3909.56	0.90492
3907.63	0.90619
3905.7	0.90674
3903.77	0.90611
3901.84	0.90552
3899.91	0.90465
3897.98	0.90435
3896.05	0.9063
3894.13	0.90841
3892.2	0.90749
3890.27	0.90649
3888.34	0.90822
3886.41	0.90885
3884.48	0.90827
3882.55	0.90886
3880.62	0.90821
3878.7	0.90784
3876.77	0.90958
3874.84	0.91075
3872.91	0.91116
3870.98	0.9105
3869.05	0.90949
3867.12	0.91092
3865.19	0.91204
3863.27	0.91086
3861.34	0.91011
3859.41	0.91183
3857.48	0.91567
3855.55	0.91784
3853.62	0.91428
3851.69	0.91038
3849.76	0.91133
3847.84	0.91429
3845.91	0.91601
3843.98	0.91623
3842.05	0.91665
3840.12	0.917
3838.19	0.91593
3836.26	0.91546
3834.34	0.91665
3832.41	0.91752
3830.48	0.91807
3828.55	0.91863
3826.62	0.91903
3824.69	0.9209
3822.76	0.92181
3820.83	0.92004
3818.91	0.92067
3816.98	0.92189
3815.05	0.9208
3813.12	0.92119
3811.19	0.9239
3809.26	0.92557
3807.33	0.92443
3805.4	0.92478
3803.48	0.92671
3801.55	0.92572
3799.62	0.92519
3797.69	0.92663
3795.76	0.92728
3793.83	0.92796
3791.9	0.92919
3789.97	0.93025
3788.05	0.93115
3786.12	0.93145
3784.19	0.93177
3782.26	0.93317
3780.33	0.93376
3778.4	0.93313
3776.47	0.93368
3774.54	0.93576
3772.62	0.9377
3770.69	0.93792
3768.76	0.93773
3766.83	0.93822
3764.9	0.93894
3762.97	0.94087
3761.04	0.94249
3759.11	0.94195
3757.19	0.94208
3755.26	0.94517
3753.33	0.94789
3751.4	0.94645
3749.47	0.94523
3747.54	0.94909
3745.61	0.95137
3743.68	0.94908
3741.76	0.94944
3739.83	0.95354
3737.9	0.95676
3735.97	0.95677
3734.04	0.9556
3732.11	0.9561
3730.18	0.95925
3728.25	0.96288
3726.33	0.9649
3724.4	0.96623
3722.47	0.968
3720.54	0.97002
3718.61	0.97252
3716.68	0.97651
3714.75	0.98158
3712.82	0.98522
3710.9	0.98689
3708.97	0.98986
3707.04	0.99533
3705.11	1.00181
3703.18	1.00696
3701.25	1.01049
3699.32	1.01405
3697.39	1.01696
3695.47	1.0187
3693.54	1.0201
3691.61	1.02031
3689.68	1.01791
3687.75	1.01599
3685.82	1.01783
3683.89	1.02148
3681.96	1.02495
3680.04	1.02899
3678.11	1.03343
3676.18	1.03533
3674.25	1.03799
3672.32	1.04439
3670.39	1.04868
3668.46	1.05099
3666.53	1.0554
3664.61	1.06056
3662.68	1.06478
3660.75	1.06918
3658.82	1.07376
3656.89	1.07667
3654.96	1.08004
3653.03	1.08592
3651.1	1.09027
3649.18	1.09057
3647.25	1.09105
3645.32	1.09502
3643.39	1.10018
3641.46	1.10428
3639.53	1.10778
3637.6	1.11158
3635.67	1.11551
3633.75	1.12032
3631.82	1.12664
3629.89	1.13102
3627.96	1.13315
3626.03	1.13795
3624.1	1.14508
3622.17	1.15081
3620.24	1.15251
3618.32	1.15201
3616.39	1.15361
3614.46	1.1565
3612.53	1.15946
3610.6	1.16322
3608.67	1.16643
3606.74	1.16935
3604.81	1.1738
3602.89	1.1788
3600.96	1.18292
3599.03	1.18708
3597.1	1.19171
3595.17	1.19569
3593.24	1.19992
3591.31	1.20601
3589.39	1.21196
3587.46	1.21565
3585.53	1.21964
3583.6	1.22555
3581.67	1.23151
3579.74	1.2367
3577.81	1.24171
3575.88	1.24671
3573.96	1.25174
3572.03	1.25762
3570.1	1.26415
3568.17	1.26926
3566.24	1.27309
3564.31	1.27841
3562.38	1.28497
3560.45	1.29083
3558.53	1.29605
3556.6	1.30141
3554.67	1.30651
3552.74	1.31089
3550.81	1.31558
3548.88	1.32091
3546.95	1.32536
3545.02	1.32883
3543.1	1.33284
3541.17	1.33771
3539.24	1.34255
3537.31	1.34669
3535.38	1.35067
3533.45	1.35523
3531.52	1.36006
3529.59	1.36457
3527.67	1.369
3525.74	1.37385
3523.81	1.37895
3521.88	1.38438
3519.95	1.39013
3518.02	1.3957
3516.09	1.40104
3514.16	1.40659
3512.24	1.41232
3510.31	1.41762
3508.38	1.42275
3506.45	1.42819
3504.52	1.43299
3502.59	1.43683
3500.66	1.44087
3498.73	1.44509
3496.81	1.44851
3494.88	1.45114
3492.95	1.45337
3491.02	1.45507
3489.09	1.45583
3487.16	1.45605
3485.23	1.45639
3483.3	1.45614
3481.38	1.45478
3479.45	1.45339
3477.52	1.45248
3475.59	1.45129
3473.66	1.44976
3471.73	1.44834
3469.8	1.44706
3467.87	1.44589
3465.95	1.44515
3464.02	1.44483
3462.09	1.44455
3460.16	1.44459
3458.23	1.44529
3456.3	1.4464
3454.37	1.44766
3452.44	1.44924
3450.52	1.45142
3448.59	1.45357
3446.66	1.45558
3444.73	1.45832
3442.8	1.46144
3440.87	1.46437
3438.94	1.46723
3437.01	1.47
3435.09	1.47279
3433.16	1.47562
3431.23	1.47817
3429.3	1.48039
3427.37	1.48226
3425.44	1.48376
3423.51	1.48479
3421.58	1.48494
3419.66	1.48444
3417.73	1.48376
3415.8	1.4826
3413.87	1.48073
3411.94	1.47834
3410.01	1.47564
3408.08	1.47272
3406.15	1.4697
3404.23	1.46649
3402.3	1.46302
3400.37	1.45955
3398.44	1.45628
3396.51	1.45297
3394.58	1.44988
3392.65	1.44679
3390.72	1.44389
3388.8	1.44147
3386.87	1.43927
3384.94	1.43705
3383.01	1.43508
3381.08	1.43352
3379.15	1.43227
3377.22	1.43125
3375.29	1.43043
3373.37	1.42987
3371.44	1.42972
3369.51	1.42994
3367.58	1.43029
3365.65	1.43078
3363.72	1.43151
3361.79	1.43238
3359.86	1.43334
3357.94	1.43448
3356.01	1.43573
3354.08	1.43697
3352.15	1.43813
3350.22	1.43901
3348.29	1.43957
3346.36	1.43999
3344.44	1.44027
3342.51	1.44026
3340.58	1.43991
3338.65	1.43924
3336.72	1.43807
3334.79	1.43642
3332.86	1.43455
3330.93	1.43253
3329.01	1.43026
3327.08	1.42767
3325.15	1.4248
3323.22	1.42171
3321.29	1.41852
3319.36	1.41524
3317.43	1.41192
3315.5	1.40863
3313.58	1.40532
3311.65	1.40201
3309.72	1.39868
3307.79	1.39544
3305.86	1.39254
3303.93	1.38989
3302	1.38727
3300.07	1.38481
3298.15	1.38264
3296.22	1.38079
3294.29	1.37918
3292.36	1.37761
3290.43	1.37609
3288.5	1.37475
3286.57	1.37362
3284.64	1.37271
3282.72	1.37196
3280.79	1.37139
3278.86	1.37104
3276.93	1.37093
3275	1.37088
3273.07	1.37077
3271.14	1.37058
3269.21	1.37026
3267.29	1.36985
3265.36	1.36942
3263.43	1.36892
3261.5	1.36831
3259.57	1.36757
3257.64	1.36684
3255.71	1.36606
3253.78	1.36507
3251.86	1.36403
3249.93	1.36308
3248	1.36208
3246.07	1.36061
3244.14	1.35863
3242.21	1.35655
3240.28	1.35445
3238.35	1.35217
3236.43	1.34979
3234.5	1.34734
3232.57	1.34467
3230.64	1.3418
3228.71	1.33894
3226.78	1.33622
3224.85	1.33364
3222.92	1.33116
3221	1.32854
3219.07	1.32576
3217.14	1.32304
3215.21	1.32036
3213.28	1.31771
3211.35	1.31517
3209.42	1.31258
3207.49	1.30995
3205.57	1.30736
3203.64	1.30485
3201.71	1.30255
3199.78	1.30042
3197.85	1.29834
3195.92	1.29633
3193.99	1.29441
3192.06	1.29254
3190.14	1.29078
3188.21	1.28925
3186.28	1.28788
3184.35	1.28657
3182.42	1.28541
3180.49	1.28438
3178.56	1.28327
3176.63	1.28221
3174.71	1.28144
3172.78	1.28083
3170.85	1.28022
3168.92	1.27962
3166.99	1.27903
3165.06	1.27848
3163.13	1.27803
3161.2	1.27767
3159.28	1.27728
3157.35	1.27676
3155.42	1.2761
3153.49	1.27537
3151.56	1.27461
3149.63	1.27382
3147.7	1.27303
3145.77	1.27226
3143.85	1.27143
3141.92	1.27042
3139.99	1.26926
3138.06	1.26821
3136.13	1.26741
3134.2	1.26669
3132.27	1.26593
3130.34	1.2652
3128.42	1.26446
3126.49	1.26366
3124.56	1.26293
3122.63	1.26232
3120.7	1.26197
3118.77	1.26191
3116.84	1.2619
3114.92	1.26189
3112.99	1.26203
3111.06	1.26235
3109.13	1.26287
3107.2	1.26363
3105.27	1.26453
3103.34	1.2653
3101.41	1.2658
3099.49	1.26643
3097.56	1.26738
3095.63	1.26833
3093.7	1.2692
3091.77	1.27004
3089.84	1.27093
3087.91	1.27195
3085.98	1.27315
3084.06	1.2746
3082.13	1.27627
3080.2	1.27802
3078.27	1.27983
3076.34	1.28172
3074.41	1.28353
3072.48	1.2851
3070.55	1.28649
3068.63	1.28772
3066.7	1.28864
3064.77	1.28911
3062.84	1.28909
3060.91	1.28865
3058.98	1.28784
3057.05	1.28669
3055.12	1.28529
3053.2	1.28371
3051.27	1.28185
3049.34	1.27956
3047.41	1.27682
3045.48	1.27383
3043.55	1.27074
3041.62	1.26764
3039.69	1.26446
3037.77	1.261
3035.84	1.25721
3033.91	1.25332
3031.98	1.24938
3030.05	1.24548
3028.12	1.24172
3026.19	1.23787
3024.26	1.23383
3022.34	1.2297
3020.41	1.2255
3018.48	1.22128
3016.55	1.21711
3014.62	1.21304
3012.69	1.20902
3010.76	1.20496
3008.83	1.20091
3006.91	1.19682
3004.98	1.19259
3003.05	1.18835
3001.12	1.18417
2999.19	1.18009
2997.26	1.17603
2995.33	1.17189
2993.4	1.16763
2991.48	1.16352
2989.55	1.15963
2987.62	1.1558
2985.69	1.152
2983.76	1.1482
2981.83	1.14441
2979.9	1.14075
2977.97	1.13735
2976.05	1.13419
2974.12	1.13116
2972.19	1.12824
2970.26	1.12543
2968.33	1.12267
2966.4	1.11989
2964.47	1.11713
2962.54	1.11453
2960.62	1.11208
2958.69	1.10961
2956.76	1.10709
2954.83	1.10459
2952.9	1.10223
2950.97	1.10004
2949.04	1.098
2947.11	1.09608
2945.19	1.09427
2943.26	1.09258
2941.33	1.09097
2939.4	1.08951
2937.47	1.08827
2935.54	1.08718
2933.61	1.08602
2931.68	1.08468
2929.76	1.08311
2927.83	1.08126
2925.9	1.07902
2923.97	1.07633
2922.04	1.07326
2920.11	1.06986
2918.18	1.06627
2916.25	1.06264
2914.33	1.05918
2912.4	1.05606
2910.47	1.05327
2908.54	1.05076
2906.61	1.04845
2904.68	1.04624
2902.75	1.04413
2900.82	1.04218
2898.9	1.04044
2896.97	1.03889
2895.04	1.03743
2893.11	1.03593
2891.18	1.03441
2889.25	1.03295
2887.32	1.03162
2885.39	1.03042
2883.47	1.02936
2881.54	1.02837
2879.61	1.02736
2877.68	1.02631
2875.75	1.0253
2873.82	1.02438
2871.89	1.02351
2869.97	1.02263
2868.04	1.02177
2866.11	1.02094
2864.18	1.02019
2862.25	1.01956
2860.32	1.01906
2858.39	1.01857
2856.46	1.01791
2854.54	1.01687
2852.61	1.01529
2850.68	1.01318
2848.75	1.01069
2846.82	1.00804
2844.89	1.00542
2842.96	1.00288
2841.03	1.00038
2839.11	0.99789
2837.18	0.99543
2835.25	0.99305
2833.32	0.99081
2831.39	0.98873
2829.46	0.98672
2827.53	0.98475
2825.6	0.98283
2823.68	0.98098
2821.75	0.9792
2819.82	0.97749
2817.89	0.97589
2815.96	0.97435
2814.03	0.9728
2812.1	0.97121
2810.17	0.96963
2808.25	0.96807
2806.32	0.96654
2804.39	0.96504
2802.46	0.96354
2800.53	0.96196
2798.6	0.96028
2796.67	0.95854
2794.74	0.95684
2792.82	0.95526
2790.89	0.95379
2788.96	0.95237
2787.03	0.95094
2785.1	0.9496
2783.17	0.94839
2781.24	0.94733
2779.31	0.94643
2777.39	0.94578
2775.46	0.94536
2773.53	0.945
2771.6	0.94446
2769.67	0.94348
2767.74	0.94185
2765.81	0.93966
2763.88	0.93726
2761.96	0.93495
2760.03	0.9329
2758.1	0.93112
2756.17	0.92954
2754.24	0.92809
2752.31	0.92677
2750.38	0.92554
2748.45	0.92435
2746.53	0.92316
2744.6	0.92199
2742.67	0.92085
2740.74	0.91975
2738.81	0.91867
2736.88	0.91759
2734.95	0.91653
2733.02	0.91552
2731.1	0.91457
2729.17	0.91364
2727.24	0.9127
2725.31	0.91172
2723.38	0.91072
2721.45	0.90976
2719.52	0.90887
2717.59	0.90803
2715.67	0.90719
2713.74	0.90629
2711.81	0.90534
2709.88	0.9044
2707.95	0.90349
2706.02	0.90264
2704.09	0.90182
2702.16	0.90096
2700.24	0.90004
2698.31	0.89909
2696.38	0.89818
2694.45	0.89736
2692.52	0.89663
2690.59	0.89592
2688.66	0.89517
2686.73	0.89435
2684.81	0.8935
2682.88	0.89273
2680.95	0.89208
2679.02	0.89149
2677.09	0.89085
2675.16	0.8901
2673.23	0.88929
2671.3	0.8885
2669.38	0.88781
2667.45	0.88723
2665.52	0.88669
2663.59	0.88614
2661.66	0.88553
2659.73	0.88486
2657.8	0.88419
2655.87	0.8836
2653.95	0.88311
2652.02	0.8827
2650.09	0.88225
2648.16	0.88169
2646.23	0.88107
2644.3	0.8805
2642.37	0.88006
2640.44	0.87974
2638.52	0.87945
2636.59	0.87908
2634.66	0.87859
2632.73	0.87806
2630.8	0.8776
2628.87	0.87728
2626.94	0.87707
2625.02	0.87687
2623.09	0.87657
2621.16	0.87618
2619.23	0.87579
2617.3	0.87548
2615.37	0.87529
2613.44	0.87515
2611.51	0.87501
2609.59	0.87478
2607.66	0.87448
2605.73	0.87416
2603.8	0.87392
2601.87	0.87381
2599.94	0.87377
2598.01	0.87371
2596.08	0.87357
2594.16	0.87337
2592.23	0.87319
2590.3	0.87311
2588.37	0.87313
2586.44	0.87319
2584.51	0.87321
2582.58	0.87315
2580.65	0.87304
2578.73	0.87295
2576.8	0.87295
2574.87	0.873
2572.94	0.87306
2571.01	0.87307
2569.08	0.87302
2567.15	0.87293
2565.22	0.87289
2563.3	0.87293
2561.37	0.87302
2559.44	0.87311
2557.51	0.87315
2555.58	0.87315
2553.65	0.87315
2551.72	0.87323
2549.79	0.87339
2547.87	0.8736
2545.94	0.87377
2544.01	0.87388
2542.08	0.87395
2540.15	0.87406
2538.22	0.87426
2536.29	0.87453
2534.36	0.87481
2532.44	0.87504
2530.51	0.87522
2528.58	0.87542
2526.65	0.87569
2524.72	0.876
2522.79	0.87633
2520.86	0.87662
2518.93	0.87687
2517.01	0.87712
2515.08	0.87744
2513.15	0.87786
2511.22	0.87833
2509.29	0.87879
2507.36	0.8792
2505.43	0.87953
2503.5	0.87978
2501.58	0.87998
2499.65	0.88008
2497.72	0.88004
2495.79	0.87989
2493.86	0.87969
2491.93	0.87955
2490	0.87953
2488.07	0.87967
2486.15	0.87991
2484.22	0.88021
2482.29	0.88049
2480.36	0.88072
2478.43	0.88093
2476.5	0.88119
2474.57	0.88158
2472.64	0.88204
2470.72	0.88246
2468.79	0.8828
2466.86	0.88309
2464.93	0.88343
2463	0.88384
2461.07	0.88432
2459.14	0.88482
2457.21	0.88526
2455.29	0.88558
2453.36	0.88585
2451.43	0.88612
2449.5	0.88648
2447.57	0.88692
2445.64	0.88735
2443.71	0.88766
2441.78	0.88784
2439.86	0.88795
2437.93	0.8881
2436	0.88834
2434.07	0.88862
2432.14	0.88886
2430.21	0.88898
2428.28	0.88899
2426.35	0.88894
2424.43	0.88892
2422.5	0.889
2420.57	0.88917
2418.64	0.88931
2416.71	0.88934
2414.78	0.88929
2412.85	0.88926
2410.92	0.88933
2409	0.8895
2407.07	0.8897
2405.14	0.8898
2403.21	0.88979
2401.28	0.88971
2399.35	0.88969
2397.42	0.88979
2395.5	0.88997
2393.57	0.89013
2391.64	0.89015
2389.71	0.89003
2387.78	0.88984
2385.85	0.88968
2383.92	0.88958
2381.99	0.88947
2380.07	0.88923
2378.14	0.88875
2376.21	0.88808
2374.28	0.88737
2372.35	0.88679
2370.42	0.88641
2368.49	0.88618
2366.56	0.88603
2364.64	0.88592
2362.71	0.88594
2360.78	0.8863
2358.85	0.88717
2356.92	0.88856
2354.99	0.89014
2353.06	0.89148
2351.13	0.89294
2349.21	0.89501
2347.28	0.89678
2345.35	0.89724
2343.42	0.897
2341.49	0.89686
2339.56	0.89641
2337.63	0.89532
2335.7	0.8941
2333.78	0.89339
2331.85	0.89324
2329.92	0.89338
2327.99	0.89376
2326.06	0.89427
2324.13	0.89471
2322.2	0.89505
2320.27	0.89557
2318.35	0.89641
2316.42	0.89742
2314.49	0.89826
2312.56	0.8988
2310.63	0.8992
2308.7	0.89965
2306.77	0.90019
2304.84	0.90075
2302.92	0.90125
2300.99	0.90157
2299.06	0.90168
2297.13	0.90166
2295.2	0.90165
2293.27	0.90173
2291.34	0.90186
2289.41	0.90195
2287.49	0.9019
2285.56	0.90169
2283.63	0.90144
2281.7	0.90126
2279.77	0.90117
2277.84	0.90111
2275.91	0.90097
2273.98	0.9007
2272.06	0.90036
2270.13	0.90007
2268.2	0.8999
2266.27	0.89987
2264.34	0.8999
2262.41	0.89986
2260.48	0.89973
2258.55	0.89955
2256.63	0.89941
2254.7	0.89939
2252.77	0.89946
2250.84	0.89955
2248.91	0.89965
2246.98	0.8995
2245.05	0.89933
2243.12	0.89926
2241.2	0.8993
2239.27	0.89937
2237.34	0.8994
2235.41	0.89933
2233.48	0.89919
2231.55	0.89907
2229.62	0.89906
2227.69	0.89915
2225.77	0.89925
2223.84	0.89931
2221.91	0.89929
2219.98	0.89927
2218.05	0.8993
2216.12	0.89942
2214.19	0.8996
2212.26	0.89978
2210.34	0.89988
2208.41	0.8999
2206.48	0.89992
2204.55	0.9
2202.62	0.90017
2200.69	0.90036
2198.76	0.9005
2196.83	0.90055
2194.91	0.90055
2192.98	0.90061
2191.05	0.90078
2189.12	0.90104
2187.19	0.90128
2185.26	0.90144
2183.33	0.90155
2181.4	0.90169
2179.48	0.90192
2177.55	0.90226
2175.62	0.90267
2173.69	0.90305
2171.76	0.90336
2169.83	0.90359
2167.9	0.90382
2165.97	0.9042
2164.05	0.90468
2162.12	0.90515
2160.19	0.90552
2158.26	0.90578
2156.33	0.90603
2154.4	0.90637
2152.47	0.90689
2150.55	0.90751
2148.62	0.90809
2146.69	0.90853
2144.76	0.90885
2142.83	0.9092
2140.9	0.90967
2138.97	0.91027
2137.04	0.91089
2135.12	0.91137
2133.19	0.91167
2131.26	0.91186
2129.33	0.91209
2127.4	0.91248
2125.47	0.91302
2123.54	0.91358
2121.61	0.91402
2119.69	0.9143
2117.76	0.9145
2115.83	0.91477
2113.9	0.91513
2111.97	0.91557
2110.04	0.91592
2108.11	0.91604
2106.18	0.91595
2104.26	0.91582
2102.33	0.91588
2100.4	0.91617
2098.47	0.91659
2096.54	0.91699
2094.61	0.91722
2092.68	0.91733
2090.75	0.91743
2088.83	0.91774
2086.9	0.91834
2084.97	0.91908
2083.04	0.91972
2081.11	0.92017
2079.18	0.92047
2077.25	0.92083
2075.32	0.92141
2073.4	0.92224
2071.47	0.92314
2069.54	0.92395
2067.61	0.92453
2065.68	0.92484
2063.75	0.9253
2061.82	0.92619
2059.89	0.92722
2057.97	0.92818
2056.04	0.92897
2054.11	0.92955
2052.18	0.93004
2050.25	0.93067
2048.32	0.93154
2046.39	0.93258
2044.46	0.93361
2042.54	0.93434
2040.61	0.93481
2038.68	0.93537
2036.75	0.93605
2034.82	0.93686
2032.89	0.93775
2030.96	0.93858
2029.03	0.93915
2027.11	0.93949
2025.18	0.93978
2023.25	0.94021
2021.32	0.94095
2019.39	0.94173
2017.46	0.94219
2015.53	0.94256
2013.6	0.94303
2011.68	0.9434
2009.75	0.94381
2007.82	0.94446
2005.89	0.94521
2003.96	0.94586
2002.03	0.94632
2000.1	0.94661
1998.17	0.94694
1996.25	0.94772
1994.32	0.94865
1992.39	0.94912
1990.46	0.94968
1988.53	0.95047
1986.6	0.95113
1984.67	0.95184
1982.74	0.95268
1980.82	0.95361
1978.89	0.95456
1976.96	0.95542
1975.03	0.95612
1973.1	0.95677
1971.17	0.95765
1969.24	0.95854
1967.31	0.95917
1965.39	0.96009
1963.46	0.96133
1961.53	0.96231
1959.6	0.96315
1957.67	0.96411
1955.74	0.96511
1953.81	0.9662
1951.88	0.96739
1949.96	0.96851
1948.03	0.96956
1946.1	0.97076
1944.17	0.9717
1942.24	0.97236
1940.31	0.97377
1938.38	0.97553
1936.45	0.97689
1934.53	0.9781
1932.6	0.97943
1930.67	0.98087
1928.74	0.98242
1926.81	0.98421
1924.88	0.98579
1922.95	0.98717
1921.02	0.98931
1919.1	0.99125
1917.17	0.9927
1915.24	0.99473
1913.31	0.99678
1911.38	0.998
1909.45	0.99866
1907.52	0.99948
1905.6	1.00045
1903.67	1.00113
1901.74	1.0016
1899.81	1.00224
1897.88	1.00302
1895.95	1.00367
1894.02	1.00466
1892.09	1.00595
1890.17	1.00653
1888.24	1.00718
1886.31	1.0086
1884.38	1.00996
1882.45	1.01118
1880.52	1.01248
1878.59	1.01373
1876.66	1.01483
1874.74	1.01599
1872.81	1.01751
1870.88	1.01856
1868.95	1.01876
1867.02	1.01975
1865.09	1.02187
1863.16	1.02364
1861.23	1.02465
1859.31	1.02552
1857.38	1.02671
1855.45	1.02821
1853.52	1.02979
1851.59	1.03134
1849.66	1.03288
1847.73	1.03458
1845.8	1.0358
1843.88	1.03665
1841.95	1.03902
1840.02	1.04217
1838.09	1.04433
1836.16	1.04596
1834.23	1.04814
1832.3	1.05029
1830.37	1.05171
1828.45	1.05395
1826.52	1.05686
1824.59	1.05912
1822.66	1.06145
1820.73	1.06404
1818.8	1.06635
1816.87	1.06866
1814.94	1.07142
1813.02	1.07401
1811.09	1.07606
1809.16	1.07834
1807.23	1.08131
1805.3	1.0847
1803.37	1.08798
1801.44	1.09067
1799.51	1.09328
1797.59	1.09643
1795.66	1.09953
1793.73	1.10128
1791.8	1.10232
1789.87	1.10504
1787.94	1.10872
1786.01	1.11148
1784.08	1.11371
1782.16	1.11612
1780.23	1.11876
1778.3	1.12228
1776.37	1.1264
1774.44	1.12968
1772.51	1.132
1770.58	1.13549
1768.65	1.13998
1766.73	1.14458
1764.8	1.14922
1762.87	1.15305
1760.94	1.15707
1759.01	1.16188
1757.08	1.16641
1755.15	1.17139
1753.22	1.1766
1751.3	1.18093
1749.37	1.18566
1747.44	1.19182
1745.51	1.19844
1743.58	1.20469
1741.65	1.21058
1739.72	1.21684
1737.79	1.22449
1735.87	1.23136
1733.94	1.2372
1732.01	1.24517
1730.08	1.25405
1728.15	1.26233
1726.22	1.27019
1724.29	1.27778
1722.36	1.28581
1720.44	1.29375
1718.51	1.30097
1716.58	1.30976
1714.65	1.32096
1712.72	1.33249
1710.79	1.34331
1708.86	1.35366
1706.93	1.36411
1705.01	1.37593
1703.08	1.38897
1701.15	1.40177
1699.22	1.41662
1697.29	1.43293
1695.36	1.44882
1693.43	1.4648
1691.5	1.47953
1689.58	1.49359
1687.65	1.50819
1685.72	1.52277
1683.79	1.539
1681.86	1.55721
1679.93	1.57393
1678	1.58919
1676.08	1.60495
1674.15	1.62285
1672.22	1.64142
1670.29	1.65937
1668.36	1.67827
1666.43	1.69666
1664.5	1.71216
1662.57	1.72582
1660.65	1.73903
1658.72	1.75089
1656.79	1.76068
1654.86	1.7685
1652.93	1.77796
1651	1.79216
1649.07	1.80484
1647.14	1.81407
1645.22	1.8241
1643.29	1.83506
1641.36	1.84522
1639.43	1.85528
1637.5	1.86611
1635.57	1.87924
1633.64	1.89497
1631.71	1.90934
1629.79	1.9204
1627.86	1.92979
1625.93	1.93747
1624	1.94048
1622.07	1.93875
1620.14	1.93219
1618.21	1.91416
1616.28	1.88328
1614.36	1.85161
1612.43	1.82275
1610.5	1.79111
1608.57	1.75579
1606.64	1.71898
1604.71	1.6801
1602.78	1.63751
1600.85	1.59335
1598.93	1.55109
1597	1.51162
1595.07	1.47502
1593.14	1.44258
1591.21	1.41486
1589.28	1.39111
1587.35	1.37083
1585.42	1.35353
1583.5	1.33868
1581.57	1.32644
1579.64	1.31586
1577.71	1.30242
1575.78	1.28595
1573.85	1.2739
1571.92	1.26385
1569.99	1.24931
1568.07	1.23422
1566.14	1.22284
1564.21	1.2146
1562.28	1.20762
1560.35	1.19466
1558.42	1.17617
1556.49	1.16562
1554.56	1.16011
1552.64	1.15361
1550.71	1.14573
1548.78	1.13853
1546.85	1.13287
1544.92	1.12686
1542.99	1.11944
1541.06	1.1098
1539.13	1.10191
1537.21	1.10086
1535.28	1.09963
1533.35	1.09426
1531.42	1.08997
1529.49	1.08768
1527.56	1.08424
1525.63	1.08053
1523.7	1.07721
1521.78	1.07296
1519.85	1.07023
1517.92	1.06851
1515.99	1.0664
1514.06	1.06551
1512.13	1.06572
1510.2	1.06529
1508.27	1.06163
1506.35	1.05723
1504.42	1.05867
1502.49	1.06247
1500.56	1.06413
1498.63	1.06421
1496.7	1.06549
1494.77	1.07013
1492.84	1.07583
1490.92	1.07926
1488.99	1.08112
1487.06	1.08339
1485.13	1.08583
1483.2	1.08731
1481.27	1.08821
1479.34	1.0899
1477.41	1.09227
1475.49	1.0948
1473.56	1.09773
1471.63	1.10286
1469.7	1.11069
1467.77	1.11812
1465.84	1.12366
1463.91	1.1291
1461.98	1.13498
1460.06	1.13811
1458.13	1.1368
1456.2	1.13551
1454.27	1.13772
1452.34	1.14015
1450.41	1.14078
1448.48	1.14052
1446.55	1.14141
1444.63	1.14409
1442.7	1.14744
1440.77	1.15091
1438.84	1.15316
1436.91	1.15374
1434.98	1.15548
1433.05	1.15824
1431.13	1.15907
1429.2	1.15797
1427.27	1.15598
1425.34	1.15224
1423.41	1.14753
1421.48	1.14316
1419.55	1.13844
1417.62	1.13555
1415.7	1.13626
1413.77	1.1383
1411.84	1.14036
1409.91	1.14327
1407.98	1.14753
1406.05	1.15267
1404.12	1.15912
1402.19	1.16688
1400.27	1.17476
1398.34	1.18329
1396.41	1.19325
1394.48	1.2045
1392.55	1.21678
1390.62	1.2288
1388.69	1.23975
1386.76	1.24979
1384.84	1.25726
1382.91	1.26001
1380.98	1.25922
1379.05	1.25821
1377.12	1.25854
1375.19	1.25957
1373.26	1.26149
1371.33	1.26439
1369.41	1.26702
1367.48	1.2692
1365.55	1.27098
1363.62	1.27163
1361.69	1.27197
1359.76	1.27351
1357.83	1.27615
1355.9	1.27982
1353.98	1.28517
1352.05	1.29254
1350.12	1.30184
1348.19	1.3132
1346.26	1.32694
1344.33	1.34325
1342.4	1.36246
1340.47	1.38563
1338.55	1.41339
1336.62	1.44347
1334.69	1.4732
1332.76	1.50205
1330.83	1.5302
1328.9	1.55785
1326.97	1.58589
1325.04	1.61639
1323.12	1.65125
1321.19	1.68979
1319.26	1.72538
1317.33	1.74337
1315.4	1.72792
1313.47	1.67471
1311.54	1.59724
1309.61	1.51678
1307.69	1.44805
1305.76	1.39585
1303.83	1.35689
1301.9	1.32569
1299.97	1.30024
1298.04	1.2811
1296.11	1.26808
1294.18	1.25996
1292.26	1.25546
1290.33	1.25363
1288.4	1.25375
1286.47	1.25528
1284.54	1.25767
1282.61	1.2605
1280.68	1.26381
1278.75	1.26787
1276.83	1.27286
1274.9	1.27869
1272.97	1.285
1271.04	1.29163
1269.11	1.29872
1267.18	1.30644
1265.25	1.31488
1263.32	1.32398
1261.4	1.33348
1259.47	1.34305
1257.54	1.3525
1255.61	1.36179
1253.68	1.3712
1251.75	1.38095
1249.82	1.39087
1247.89	1.40057
1245.97	1.40971
1244.04	1.41824
1242.11	1.4264
1240.18	1.43461
1238.25	1.44308
1236.32	1.45156
1234.39	1.45966
1232.46	1.46714
1230.54	1.47423
1228.61	1.48143
1226.68	1.4891
1224.75	1.49724
1222.82	1.50564
1220.89	1.5141
1218.96	1.52248
1217.03	1.53096
1215.11	1.53994
1213.18	1.5498
1211.25	1.56048
1209.32	1.5714
1207.39	1.58195
1205.46	1.59188
1203.53	1.60131
1201.6	1.61042
1199.68	1.61912
1197.75	1.62743
1195.82	1.63497
1193.89	1.64174
1191.96	1.64822
1190.03	1.6551
1188.1	1.6629
1186.18	1.67194
1184.25	1.68201
1182.32	1.69234
1180.39	1.70258
1178.46	1.71321
1176.53	1.72471
1174.6	1.73719
1172.67	1.75023
1170.75	1.76308
1168.82	1.77534
1166.89	1.78725
1164.96	1.79881
1163.03	1.80987
1161.1	1.82097
1159.17	1.83265
1157.24	1.84477
1155.32	1.85664
1153.39	1.86786
1151.46	1.87894
1149.53	1.89054
1147.6	1.90258
1145.67	1.91423
1143.74	1.9248
[truncated: 386 more rows]

## Sheet: RLL32_B_S2
Wavenumber (cm^-1)	Absorbance
4997.37	0.82214
4995.44	0.8223
4993.51	0.82228
4991.58	0.82223
4989.65	0.82216
4987.72	0.82209
4985.79	0.82206
4983.86	0.82201
4981.94	0.82192
4980.01	0.82184
4978.08	0.82179
4976.15	0.82177
4974.22	0.82175
4972.29	0.82169
4970.36	0.8216
4968.43	0.82149
4966.51	0.82135
4964.58	0.82124
4962.65	0.82119
4960.72	0.82118
4958.79	0.82119
4956.86	0.82116
4954.93	0.82108
4953	0.82096
4951.08	0.82084
4949.15	0.82072
4947.22	0.82066
4945.29	0.82068
4943.36	0.8207
4941.43	0.82067
4939.5	0.82058
4937.57	0.82046
4935.65	0.82039
4933.72	0.82039
4931.79	0.82041
4929.86	0.8204
4927.93	0.82032
4926	0.82017
4924.07	0.82002
4922.14	0.81992
4920.22	0.81987
4918.29	0.81986
4916.36	0.81987
4914.43	0.81986
4912.5	0.8198
4910.57	0.81972
4908.64	0.8197
4906.71	0.81975
4904.79	0.81975
4902.86	0.81969
4900.93	0.81965
4899	0.81961
4897.07	0.81954
4895.14	0.81949
4893.21	0.81948
4891.28	0.81944
4889.36	0.81938
4887.43	0.8193
4885.5	0.81924
4883.57	0.81919
4881.64	0.81916
4879.71	0.81912
4877.78	0.81911
4875.85	0.81912
4873.93	0.81912
4872	0.81909
4870.07	0.81905
4868.14	0.81901
4866.21	0.81897
4864.28	0.81893
4862.35	0.81889
4860.42	0.81887
4858.5	0.81884
4856.57	0.81879
4854.64	0.81872
4852.71	0.81867
4850.78	0.81865
4848.85	0.81867
4846.92	0.81869
4844.99	0.81864
4843.07	0.81853
4841.14	0.81844
4839.21	0.81841
4837.28	0.81839
4835.35	0.81837
4833.42	0.81833
4831.49	0.81826
4829.56	0.8182
4827.64	0.81817
4825.71	0.81811
4823.78	0.81804
4821.85	0.81802
4819.92	0.81805
4817.99	0.81806
4816.06	0.81802
4814.13	0.81793
4812.21	0.81782
4810.28	0.81776
4808.35	0.81776
4806.42	0.8178
4804.49	0.81781
4802.56	0.81773
4800.63	0.81758
4798.7	0.81742
4796.78	0.81735
4794.85	0.8174
4792.92	0.81751
4790.99	0.81754
4789.06	0.81747
4787.13	0.81731
4785.2	0.81713
4783.28	0.81701
4781.35	0.81697
4779.42	0.81699
4777.49	0.81701
4775.56	0.81697
4773.63	0.81688
4771.7	0.81678
4769.77	0.81672
4767.85	0.81668
4765.92	0.81666
4763.99	0.81661
4762.06	0.81654
4760.13	0.81646
4758.2	0.81638
4756.27	0.81629
4754.34	0.81621
4752.42	0.81613
4750.49	0.81605
4748.56	0.81598
4746.63	0.8159
4744.7	0.81582
4742.77	0.81574
4740.84	0.8157
4738.91	0.81566
4736.99	0.81562
4735.06	0.81555
4733.13	0.81545
4731.2	0.81533
4729.27	0.81525
4727.34	0.81522
4725.41	0.81516
4723.48	0.81509
4721.56	0.81509
4719.63	0.81515
4717.7	0.81515
4715.77	0.81506
4713.84	0.81495
4711.91	0.81489
4709.98	0.81491
4708.05	0.81498
4706.13	0.81504
4704.2	0.81505
4702.27	0.81502
4700.34	0.815
4698.41	0.81499
4696.48	0.81494
4694.55	0.81486
4692.62	0.81477
4690.7	0.8147
4688.77	0.81464
4686.84	0.81459
4684.91	0.81452
4682.98	0.81444
4681.05	0.81437
4679.12	0.81432
4677.19	0.81432
4675.27	0.81434
4673.34	0.81435
4671.41	0.81431
4669.48	0.81424
4667.55	0.81418
4665.62	0.81418
4663.69	0.8142
4661.76	0.81418
4659.84	0.81412
4657.91	0.81405
4655.98	0.814
4654.05	0.81397
4652.12	0.81394
4650.19	0.8139
4648.26	0.81387
4646.33	0.81386
4644.41	0.81386
4642.48	0.81385
4640.55	0.81385
4638.62	0.81386
4636.69	0.81382
4634.76	0.81376
4632.83	0.81376
4630.9	0.81375
4628.98	0.81368
4627.05	0.8136
4625.12	0.81358
4623.19	0.81361
4621.26	0.81365
4619.33	0.81365
4617.4	0.81361
4615.47	0.81358
4613.55	0.81354
4611.62	0.81352
4609.69	0.81351
4607.76	0.8135
4605.83	0.81348
4603.9	0.81342
4601.97	0.81333
4600.04	0.81327
4598.12	0.81328
4596.19	0.81331
4594.26	0.8133
4592.33	0.81327
4590.4	0.81324
4588.47	0.81318
4586.54	0.8131
4584.61	0.81306
4582.69	0.81303
4580.76	0.81302
4578.83	0.81303
4576.9	0.81302
4574.97	0.81296
4573.04	0.81288
4571.11	0.81285
4569.18	0.81284
4567.26	0.81285
4565.33	0.81283
4563.4	0.81283
4561.47	0.81284
4559.54	0.81283
4557.61	0.81277
4555.68	0.81266
4553.76	0.81258
4551.83	0.81254
4549.9	0.8125
4547.97	0.81245
4546.04	0.8124
4544.11	0.81235
4542.18	0.8123
4540.25	0.81227
4538.33	0.81227
4536.4	0.81226
4534.47	0.81222
4532.54	0.81216
4530.61	0.81211
4528.68	0.81208
4526.75	0.8121
4524.82	0.81215
4522.9	0.81217
4520.97	0.81215
4519.04	0.81208
4517.11	0.81199
4515.18	0.81191
4513.25	0.81188
4511.32	0.8119
4509.39	0.81194
4507.47	0.81194
4505.54	0.81191
4503.61	0.81188
4501.68	0.81184
4499.75	0.81179
4497.82	0.81177
4495.89	0.81181
4493.96	0.81186
4492.04	0.81184
4490.11	0.81176
4488.18	0.81166
4486.25	0.8116
4484.32	0.8116
4482.39	0.81164
4480.46	0.81168
4478.53	0.81169
4476.61	0.81164
4474.68	0.81156
4472.75	0.8115
4470.82	0.81147
4468.89	0.81146
4466.96	0.81149
4465.03	0.81152
4463.1	0.8115
4461.18	0.81145
4459.25	0.81142
4457.32	0.81144
4455.39	0.81147
4453.46	0.8115
4451.53	0.81151
4449.6	0.81148
4447.67	0.81143
4445.75	0.81139
4443.82	0.81139
4441.89	0.81146
4439.96	0.81156
4438.03	0.81162
4436.1	0.81161
4434.17	0.81155
4432.24	0.81146
4430.32	0.81136
4428.39	0.81135
4426.46	0.81142
4424.53	0.81149
4422.6	0.81153
4420.67	0.81153
4418.74	0.81149
4416.81	0.81148
4414.89	0.81149
4412.96	0.8115
4411.03	0.81153
4409.1	0.81155
4407.17	0.81153
4405.24	0.81144
4403.31	0.81135
4401.38	0.81131
4399.46	0.81131
4397.53	0.81134
4395.6	0.81137
4393.67	0.81138
4391.74	0.81134
4389.81	0.81126
4387.88	0.81118
4385.95	0.81117
4384.03	0.81124
4382.1	0.81132
4380.17	0.81136
4378.24	0.81135
4376.31	0.81128
4374.38	0.81119
4372.45	0.81114
4370.52	0.81115
4368.6	0.81115
4366.67	0.81113
4364.74	0.81113
4362.81	0.8111
4360.88	0.81104
4358.95	0.81101
4357.02	0.81103
4355.09	0.81108
4353.17	0.81115
4351.24	0.81119
4349.31	0.81118
4347.38	0.81113
4345.45	0.81111
4343.52	0.81115
4341.59	0.81124
4339.66	0.8113
4337.74	0.81131
4335.81	0.81129
4333.88	0.81124
4331.95	0.81123
4330.02	0.81127
4328.09	0.81136
4326.16	0.81142
4324.23	0.81145
4322.31	0.81146
4320.38	0.81145
4318.45	0.81142
4316.52	0.81139
4314.59	0.8114
4312.66	0.81145
4310.73	0.81146
4308.81	0.81144
4306.88	0.81144
4304.95	0.81147
4303.02	0.81151
4301.09	0.81153
4299.16	0.81157
4297.23	0.8116
4295.3	0.8116
4293.38	0.8116
4291.45	0.81164
4289.52	0.81166
4287.59	0.81165
4285.66	0.81166
4283.73	0.81169
4281.8	0.81169
4279.87	0.81167
4277.95	0.81168
4276.02	0.81169
4274.09	0.81171
4272.16	0.81177
4270.23	0.81186
4268.3	0.8119
4266.37	0.81189
4264.44	0.8119
4262.52	0.81192
4260.59	0.81194
4258.66	0.81195
4256.73	0.81198
4254.8	0.81203
4252.87	0.81207
4250.94	0.81207
4249.01	0.81205
4247.09	0.81206
4245.16	0.81209
4243.23	0.81216
4241.3	0.81224
4239.37	0.81226
4237.44	0.81225
4235.51	0.81224
4233.58	0.81226
4231.66	0.81229
4229.73	0.81232
4227.8	0.81237
4225.87	0.81241
4223.94	0.81246
4222.01	0.81252
4220.08	0.81256
4218.15	0.81255
4216.23	0.81252
4214.3	0.81255
4212.37	0.81263
4210.44	0.81268
4208.51	0.81267
4206.58	0.81265
4204.65	0.81264
4202.72	0.81268
4200.8	0.81276
4198.87	0.81286
4196.94	0.81293
4195.01	0.81295
4193.08	0.81296
4191.15	0.81299
4189.22	0.81302
4187.29	0.81305
4185.37	0.81309
4183.44	0.81316
4181.51	0.81321
4179.58	0.81325
4177.65	0.81328
4175.72	0.81332
4173.79	0.81339
4171.86	0.81349
4169.94	0.81357
4168.01	0.81363
4166.08	0.81368
4164.15	0.81371
4162.22	0.81373
4160.29	0.81377
4158.36	0.81383
4156.43	0.81392
4154.51	0.81401
4152.58	0.81407
4150.65	0.81411
4148.72	0.81416
4146.79	0.81422
4144.86	0.81433
4142.93	0.81448
4141	0.81461
4139.08	0.81465
4137.15	0.81469
4135.22	0.81474
4133.29	0.81475
4131.36	0.81478
4129.43	0.81488
4127.5	0.815
4125.57	0.81511
4123.65	0.81519
4121.72	0.81523
4119.79	0.81527
4117.86	0.81534
4115.93	0.81543
4114	0.81552
4112.07	0.81559
4110.14	0.81572
4108.22	0.81591
4106.29	0.81597
4104.36	0.81589
4102.43	0.81594
4100.5	0.8161
4098.57	0.8162
4096.64	0.81623
4094.71	0.81623
4092.79	0.81626
4090.86	0.81639
4088.93	0.81652
4087	0.81655
4085.07	0.81662
4083.14	0.81681
4081.21	0.81695
4079.28	0.81692
4077.36	0.81691
4075.43	0.81703
4073.5	0.81714
4071.57	0.81721
4069.64	0.81727
4067.71	0.81728
4065.78	0.81731
4063.86	0.81743
4061.93	0.8176
4060	0.81769
4058.07	0.81775
4056.14	0.81786
4054.21	0.81796
4052.28	0.818
4050.35	0.81801
4048.43	0.81819
4046.5	0.8185
4044.57	0.81853
4042.64	0.81843
4040.71	0.81853
4038.78	0.81863
4036.85	0.81866
4034.92	0.81873
4033	0.81886
4031.07	0.81896
4029.14	0.8191
4027.21	0.81933
4025.28	0.81937
4023.35	0.81935
4021.42	0.81954
4019.49	0.81962
4017.57	0.81959
4015.64	0.81967
4013.71	0.81978
4011.78	0.82001
4009.85	0.82021
4007.92	0.8201
4005.99	0.82001
4004.06	0.82016
4002.14	0.82027
4000.21	0.82033
3998.28	0.82061
3996.35	0.82066
3994.42	0.82066
3992.49	0.82078
3990.56	0.82083
3988.63	0.82086
3986.71	0.82104
3984.78	0.82122
3982.85	0.82127
3980.92	0.8213
3978.99	0.82145
3977.06	0.82156
3975.13	0.82152
3973.2	0.82154
3971.28	0.82171
3969.35	0.82182
3967.42	0.82194
3965.49	0.82226
3963.56	0.82241
3961.63	0.82229
3959.7	0.82232
3957.77	0.82242
3955.85	0.82244
3953.92	0.82268
3951.99	0.82303
3950.06	0.82279
3948.13	0.82229
3946.2	0.82274
3944.27	0.82326
3942.34	0.8228
3940.42	0.82252
3938.49	0.82296
3936.56	0.82375
3934.63	0.82439
3932.7	0.82385
3930.77	0.82275
3928.84	0.82302
3926.91	0.82394
3924.99	0.82367
3923.06	0.82339
3921.13	0.82429
3919.2	0.82488
3917.27	0.8242
3915.34	0.82369
3913.41	0.82417
3911.48	0.82462
3909.56	0.82515
3907.63	0.82625
3905.7	0.82649
3903.77	0.82551
3901.84	0.82462
3899.91	0.82358
3897.98	0.82325
3896.05	0.82524
3894.13	0.82726
3892.2	0.82606
3890.27	0.82487
3888.34	0.82659
3886.41	0.82711
3884.48	0.82632
3882.55	0.82674
3880.62	0.82591
3878.7	0.82544
3876.77	0.82717
3874.84	0.82822
3872.91	0.82838
3870.98	0.82742
3869.05	0.82618
3867.12	0.82749
3865.19	0.82841
3863.27	0.82698
3861.34	0.82619
3859.41	0.82802
3857.48	0.83189
3855.55	0.83374
3853.62	0.82943
3851.69	0.82498
3849.76	0.82593
3847.84	0.82907
3845.91	0.83082
3843.98	0.83089
3842.05	0.83105
3840.12	0.83102
3838.19	0.82952
3836.26	0.82882
3834.34	0.82997
3832.41	0.83078
3830.48	0.83122
3828.55	0.83163
3826.62	0.83183
3824.69	0.83344
3822.76	0.83391
3820.83	0.83161
3818.91	0.83195
3816.98	0.83304
3815.05	0.83184
3813.12	0.83219
3811.19	0.83489
3809.26	0.83633
3807.33	0.83473
3805.4	0.83466
3803.48	0.83628
3801.55	0.83491
3799.62	0.83408
3797.69	0.8353
3795.76	0.83566
3793.83	0.83608
3791.9	0.83712
3789.97	0.83795
3788.05	0.83853
3786.12	0.83842
3784.19	0.83834
3782.26	0.83941
3780.33	0.83958
3778.4	0.83855
3776.47	0.83889
3774.54	0.84081
3772.62	0.84244
3770.69	0.8421
3768.76	0.8413
3766.83	0.84128
3764.9	0.84162
3762.97	0.84324
3761.04	0.84448
3759.11	0.84339
3757.19	0.84303
3755.26	0.84571
3753.33	0.8478
3751.4	0.84542
3749.47	0.84354
3747.54	0.84722
3745.61	0.8491
3743.68	0.84598
3741.76	0.8457
3739.83	0.84942
3737.9	0.85207
3735.97	0.85112
3734.04	0.849
3732.11	0.84887
3730.18	0.85156
3728.25	0.85451
3726.33	0.85546
3724.4	0.85549
3722.47	0.85596
3720.54	0.8567
3718.61	0.8579
3716.68	0.86052
3714.75	0.86393
3712.82	0.86514
3710.9	0.86385
3708.97	0.86423
3707.04	0.86765
3705.11	0.87203
3703.18	0.87454
3701.25	0.87519
3699.32	0.8765
3697.39	0.87824
3695.47	0.87969
3693.54	0.88137
3691.61	0.88205
3689.68	0.88
3687.75	0.87824
3685.82	0.87992
3683.89	0.88293
3681.96	0.88527
3680.04	0.88784
3678.11	0.89038
3676.18	0.88973
3674.25	0.88984
3672.32	0.89423
3670.39	0.89634
3668.46	0.89636
3666.53	0.89898
3664.61	0.90255
3662.68	0.90494
3660.75	0.90734
3658.82	0.90976
3656.89	0.91029
3654.96	0.9115
3653.03	0.91575
3651.1	0.91844
3649.18	0.91672
3647.25	0.91557
3645.32	0.91857
3643.39	0.92283
3641.46	0.92562
3639.53	0.92744
3637.6	0.92942
3635.67	0.93144
3633.75	0.9343
3631.82	0.93847
3629.89	0.93994
3627.96	0.93867
3626.03	0.9408
3624.1	0.94599
3622.17	0.95011
3620.24	0.95065
3618.32	0.94966
3616.39	0.95101
3614.46	0.95327
3612.53	0.95517
3610.6	0.95764
3608.67	0.95937
3606.74	0.96074
3604.81	0.96369
3602.89	0.96699
3600.96	0.96907
3599.03	0.97118
3597.1	0.97386
3595.17	0.97585
3593.24	0.97812
3591.31	0.98236
3589.39	0.98606
3587.46	0.98686
3585.53	0.98816
3583.6	0.99199
3581.67	0.996
3579.74	0.999
3577.81	1.0016
3575.88	1.00411
3573.96	1.00666
3572.03	1.01011
3570.1	1.01407
3568.17	1.01618
3566.24	1.01686
3564.31	1.01957
3562.38	1.02388
3560.45	1.02744
3558.53	1.03036
3556.6	1.03357
3554.67	1.03654
3552.74	1.03861
3550.81	1.04099
3548.88	1.04421
3546.95	1.04663
3545.02	1.04812
3543.1	1.05032
3541.17	1.05349
3539.24	1.0566
3537.31	1.0589
3535.38	1.06102
3533.45	1.06381
3531.52	1.0669
3529.59	1.06954
3527.67	1.07196
3525.74	1.07468
3523.81	1.0775
3521.88	1.08058
3519.95	1.08403
3518.02	1.08739
3516.09	1.0906
3514.16	1.09398
3512.24	1.09736
3510.31	1.10017
3508.38	1.10297
3506.45	1.10642
3504.52	1.10941
3502.59	1.11154
3500.66	1.11402
3498.73	1.1168
3496.81	1.11885
3494.88	1.12036
3492.95	1.12191
3491.02	1.12333
3489.09	1.12404
3487.16	1.12433
3485.23	1.12481
3483.3	1.12488
3481.38	1.12416
3479.45	1.12363
3477.52	1.12355
3475.59	1.12318
3473.66	1.12255
3471.73	1.12197
3469.8	1.12138
3467.87	1.12074
3465.95	1.12037
3464.02	1.12032
3462.09	1.12025
3460.16	1.12039
3458.23	1.12093
3456.3	1.12159
3454.37	1.12221
3452.44	1.12304
3450.52	1.12436
3448.59	1.12549
3446.66	1.12631
3444.73	1.12783
3442.8	1.12966
3440.87	1.13117
3438.94	1.1326
3437.01	1.13408
3435.09	1.13562
3433.16	1.13721
3431.23	1.13864
3429.3	1.13985
3427.37	1.14078
3425.44	1.14149
3423.51	1.14198
3421.58	1.1419
3419.66	1.14152
3417.73	1.14124
3415.8	1.1407
3413.87	1.13961
3411.94	1.13819
3410.01	1.13664
3408.08	1.13505
3406.15	1.13348
3404.23	1.13184
3402.3	1.13009
3400.37	1.12837
3398.44	1.12653
3396.51	1.1246
3394.58	1.1229
3392.65	1.12129
3390.72	1.11989
3388.8	1.11885
3386.87	1.11784
3384.94	1.11661
3383.01	1.11545
3381.08	1.11461
3379.15	1.11405
3377.22	1.11368
3375.29	1.11347
3373.37	1.11332
3371.44	1.11322
3369.51	1.11321
3367.58	1.11323
3365.65	1.11342
3363.72	1.1139
3361.79	1.11454
3359.86	1.11523
3357.94	1.11584
3356.01	1.11626
3354.08	1.11665
3352.15	1.11719
3350.22	1.1178
3348.29	1.11837
3346.36	1.11876
3344.44	1.1189
3342.51	1.11873
3340.58	1.11834
3338.65	1.11789
3336.72	1.11727
3334.79	1.11651
3332.86	1.11568
3330.93	1.11465
3329.01	1.11331
3327.08	1.11173
3325.15	1.11001
3323.22	1.10831
3321.29	1.10671
3319.36	1.10513
3317.43	1.10347
3315.5	1.10171
3313.58	1.09986
3311.65	1.09812
3309.72	1.09653
3307.79	1.09506
3305.86	1.09375
3303.93	1.09244
3302	1.09102
3300.07	1.08958
3298.15	1.08824
3296.22	1.08715
3294.29	1.08638
3292.36	1.08574
3290.43	1.08509
3288.5	1.08443
3286.57	1.08378
3284.64	1.08319
3282.72	1.08267
3280.79	1.08236
3278.86	1.08233
3276.93	1.08239
3275	1.08235
3273.07	1.08216
3271.14	1.08189
3269.21	1.08154
3267.29	1.08121
3265.36	1.08102
3263.43	1.08092
3261.5	1.08074
3259.57	1.08033
3257.64	1.07977
3255.71	1.07909
3253.78	1.07831
3251.86	1.07766
3249.93	1.0772
3248	1.07673
3246.07	1.07586
3244.14	1.07459
3242.21	1.07327
3240.28	1.07201
3238.35	1.07072
3236.43	1.06952
3234.5	1.06841
3232.57	1.06713
3230.64	1.06558
3228.71	1.06386
3226.78	1.06218
3224.85	1.06075
3222.92	1.05956
3221	1.05833
3219.07	1.05692
3217.14	1.05547
3215.21	1.0539
3213.28	1.05231
3211.35	1.05087
3209.42	1.04953
3207.49	1.04829
3205.57	1.04709
3203.64	1.04577
3201.71	1.04441
3199.78	1.04307
3197.85	1.04172
3195.92	1.04056
3193.99	1.03968
3192.06	1.03886
3190.14	1.03796
3188.21	1.03704
3186.28	1.03611
3184.35	1.03521
3182.42	1.03457
3180.49	1.03416
3178.56	1.03366
3176.63	1.03306
3174.71	1.03251
3172.78	1.03199
3170.85	1.03148
3168.92	1.03107
3166.99	1.0308
3165.06	1.03062
3163.13	1.03037
3161.2	1.03
3159.28	1.02957
3157.35	1.02911
3155.42	1.02866
3153.49	1.02829
3151.56	1.02797
3149.63	1.02762
3147.7	1.02718
3145.77	1.02665
3143.85	1.02604
3141.92	1.02539
3139.99	1.02483
3138.06	1.02443
3136.13	1.02411
3134.2	1.02365
3132.27	1.02303
3130.34	1.02249
3128.42	1.02205
3126.49	1.02164
3124.56	1.02131
3122.63	1.02103
3120.7	1.02083
3118.77	1.02069
3116.84	1.0205
3114.92	1.02039
3112.99	1.02045
3111.06	1.0206
3109.13	1.02082
3107.2	1.02113
3105.27	1.02151
3103.34	1.02178
3101.41	1.02187
3099.49	1.02206
3097.56	1.02244
3095.63	1.02279
3093.7	1.02314
3091.77	1.02354
3089.84	1.02396
3087.91	1.02437
3085.98	1.02484
3084.06	1.02546
3082.13	1.02621
3080.2	1.02699
3078.27	1.02782
3076.34	1.02875
3074.41	1.02966
3072.48	1.03043
3070.55	1.03106
3068.63	1.03159
3066.7	1.03194
3064.77	1.03206
3062.84	1.03198
3060.91	1.03176
3058.98	1.03126
3057.05	1.03043
3055.12	1.02941
3053.2	1.02842
3051.27	1.02741
3049.34	1.02618
3047.41	1.02467
3045.48	1.02297
3043.55	1.02115
3041.62	1.01929
3039.69	1.01746
3037.77	1.01559
3035.84	1.01362
3033.91	1.01162
3031.98	1.00951
3030.05	1.00731
3028.12	1.00518
3026.19	1.003
3024.26	1.00077
3022.34	0.99857
3020.41	0.99641
3018.48	0.99421
3016.55	0.99192
3014.62	0.9896
3012.69	0.98732
3010.76	0.98511
3008.83	0.98305
3006.91	0.98101
3004.98	0.97883
3003.05	0.97649
3001.12	0.9741
2999.19	0.97174
2997.26	0.96953
2995.33	0.96742
2993.4	0.96529
2991.48	0.9632
2989.55	0.96116
2987.62	0.95902
2985.69	0.95681
2983.76	0.95464
2981.83	0.95259
2979.9	0.95074
2977.97	0.94904
2976.05	0.94739
2974.12	0.94572
2972.19	0.94404
2970.26	0.94243
2968.33	0.94093
2966.4	0.93951
2964.47	0.93815
2962.54	0.9368
2960.62	0.93539
2958.69	0.9339
2956.76	0.9324
2954.83	0.93098
2952.9	0.92973
2950.97	0.92865
2949.04	0.92763
2947.11	0.92656
2945.19	0.92547
2943.26	0.92444
2941.33	0.92354
2939.4	0.92283
2937.47	0.92228
2935.54	0.92178
2933.61	0.92117
2931.68	0.9204
2929.76	0.91948
2927.83	0.91844
2925.9	0.91726
2923.97	0.91595
2922.04	0.91445
2920.11	0.91272
2918.18	0.91076
2916.25	0.90869
2914.33	0.90664
2912.4	0.9048
2910.47	0.90326
2908.54	0.902
2906.61	0.90083
2904.68	0.89966
2902.75	0.89844
2900.82	0.89722
2898.9	0.89609
2896.97	0.89514
2895.04	0.89437
2893.11	0.89366
2891.18	0.8929
2889.25	0.89202
2887.32	0.89106
2885.39	0.89016
2883.47	0.88943
2881.54	0.88891
2879.61	0.8885
2877.68	0.88802
2875.75	0.88737
2873.82	0.8866
2871.89	0.88586
2869.97	0.88523
2868.04	0.88478
2866.11	0.88448
2864.18	0.88422
2862.25	0.88387
2860.32	0.88338
2858.39	0.88284
2856.46	0.88233
2854.54	0.88184
2852.61	0.88123
2850.68	0.88033
2848.75	0.87906
2846.82	0.87748
2844.89	0.87579
2842.96	0.87418
2841.03	0.87279
2839.11	0.87162
2837.18	0.87051
2835.25	0.86932
2833.32	0.86799
2831.39	0.8666
2829.46	0.86527
2827.53	0.86415
2825.6	0.86326
2823.68	0.86249
2821.75	0.86167
2819.82	0.86067
2817.89	0.85954
2815.96	0.85843
2814.03	0.85746
2812.1	0.85667
2810.17	0.856
2808.25	0.85528
2806.32	0.85438
2804.39	0.85331
2802.46	0.8522
2800.53	0.85118
2798.6	0.85035
2796.67	0.84964
2794.74	0.8489
2792.82	0.84804
2790.89	0.84705
2788.96	0.84602
2787.03	0.84506
2785.1	0.8443
2783.17	0.84374
2781.24	0.8433
2779.31	0.84283
2777.39	0.8423
2775.46	0.84175
2773.53	0.84127
2771.6	0.84086
2769.67	0.84042
2767.74	0.83972
2765.81	0.83867
2763.88	0.83736
2761.96	0.83596
2760.03	0.83465
2758.1	0.83359
2756.17	0.83282
2754.24	0.8322
2752.31	0.83159
2750.38	0.83087
2748.45	0.83004
2746.53	0.82915
2744.6	0.82837
2742.67	0.82777
2740.74	0.82729
2738.81	0.82681
2736.88	0.82624
2734.95	0.82552
2733.02	0.82473
2731.1	0.824
2729.17	0.82344
2727.24	0.82303
2725.31	0.82263
2723.38	0.8221
2721.45	0.82143
2719.52	0.8207
2717.59	0.82
2715.67	0.81942
2713.74	0.81898
2711.81	0.8186
2709.88	0.81816
2707.95	0.81759
2706.02	0.81692
2704.09	0.81623
2702.16	0.81564
2700.24	0.81519
2698.31	0.8148
2696.38	0.81438
2694.45	0.81386
2692.52	0.81324
2690.59	0.81259
2688.66	0.81202
2686.73	0.81158
2684.81	0.81121
2682.88	0.81087
2680.95	0.8105
2679.02	0.81003
2677.09	0.80946
2675.16	0.80889
2673.23	0.80841
2671.3	0.80802
2669.38	0.80767
2667.45	0.8073
2665.52	0.80689
2663.59	0.80644
2661.66	0.80598
2659.73	0.80555
2657.8	0.80518
2655.87	0.80488
2653.95	0.80459
2652.02	0.80427
2650.09	0.8039
2648.16	0.8035
2646.23	0.80311
2644.3	0.80275
2642.37	0.80245
2640.44	0.8022
2638.52	0.80196
2636.59	0.80169
2634.66	0.80138
2632.73	0.80107
2630.8	0.80077
2628.87	0.80052
2626.94	0.80034
2625.02	0.8002
2623.09	0.80001
2621.16	0.79978
2619.23	0.79953
2617.3	0.79928
2615.37	0.79906
2613.44	0.79889
2611.51	0.79878
2609.59	0.7987
2607.66	0.79859
2605.73	0.79841
2603.8	0.79816
2601.87	0.79792
2599.94	0.79776
2598.01	0.79769
2596.08	0.79767
2594.16	0.79764
2592.23	0.79756
2590.3	0.79741
2588.37	0.79722
2586.44	0.79708
2584.51	0.79707
2582.58	0.79715
2580.65	0.79723
2578.73	0.79724
2576.8	0.79713
2574.87	0.79695
2572.94	0.79679
2571.01	0.79673
2569.08	0.79679
2567.15	0.79689
2565.22	0.79697
2563.3	0.79693
2561.37	0.79678
2559.44	0.79661
2557.51	0.79655
2555.58	0.79665
2553.65	0.79686
2551.72	0.79705
2549.79	0.7971
2547.87	0.79702
2545.94	0.79689
2544.01	0.79684
2542.08	0.79694
2540.15	0.79718
2538.22	0.79744
2536.29	0.79759
2534.36	0.79759
2532.44	0.7975
2530.51	0.79747
2528.58	0.79761
2526.65	0.79792
2524.72	0.79827
2522.79	0.79853
2520.86	0.79862
2518.93	0.79857
2517.01	0.79853
2515.08	0.79864
2513.15	0.79897
2511.22	0.79941
2509.29	0.79978
2507.36	0.79995
2505.43	0.79995
2503.5	0.7999
2501.58	0.79994
2499.65	0.80009
2497.72	0.80028
2495.79	0.80039
2493.86	0.80035
2491.93	0.80018
2490	0.79997
2488.07	0.79989
2486.15	0.80005
2484.22	0.8004
2482.29	0.80077
2480.36	0.80098
2478.43	0.80098
2476.5	0.80089
2474.57	0.80089
2472.64	0.8011
2470.72	0.80151
2468.79	0.80195
2466.86	0.80225
2464.93	0.80234
2463	0.80229
2461.07	0.80225
2459.14	0.8024
2457.21	0.80276
2455.29	0.80322
2453.36	0.8036
2451.43	0.80377
2449.5	0.80373
2447.57	0.80362
2445.64	0.80365
2443.71	0.80388
2441.78	0.80425
2439.86	0.80457
2437.93	0.80467
2436	0.80454
2434.07	0.80434
2432.14	0.80426
2430.21	0.8044
2428.28	0.80471
2426.35	0.80497
2424.43	0.80502
2422.5	0.80483
2420.57	0.80453
2418.64	0.80432
2416.71	0.80431
2414.78	0.80449
2412.85	0.80472
2410.92	0.80486
2409	0.80478
2407.07	0.80454
2405.14	0.80429
2403.21	0.80421
2401.28	0.80434
2399.35	0.80456
2397.42	0.80471
2395.5	0.80465
2393.57	0.80442
2391.64	0.80415
2389.71	0.80397
2387.78	0.80395
2385.85	0.80402
2383.92	0.80404
2381.99	0.80393
2380.07	0.80364
2378.14	0.80321
2376.21	0.80276
2374.28	0.80243
2372.35	0.80225
2370.42	0.80214
2368.49	0.80195
2366.56	0.80162
2364.64	0.80127
2362.71	0.80109
2360.78	0.80125
2358.85	0.80191
2356.92	0.80297
2354.99	0.80385
2353.06	0.8039
2351.13	0.80381
2349.21	0.80499
2347.28	0.80694
2345.35	0.80792
2343.42	0.80772
2341.49	0.80719
2339.56	0.80641
2337.63	0.80529
2335.7	0.80422
2333.78	0.80358
2331.85	0.8033
2329.92	0.8032
2327.99	0.80329
2326.06	0.8035
2324.13	0.8036
2322.2	0.80356
2320.27	0.80357
2318.35	0.80379
2316.42	0.80426
2314.49	0.80479
2312.56	0.80509
2310.63	0.80519
2308.7	0.80522
2306.77	0.8053
2304.84	0.80548
2302.92	0.80577
2300.99	0.80605
2299.06	0.80622
2297.13	0.80622
2295.2	0.80608
2293.27	0.8059
2291.34	0.80578
2289.41	0.80576
2287.49	0.8058
2285.56	0.80582
2283.63	0.80575
2281.7	0.80557
2279.77	0.80533
2277.84	0.80509
2275.91	0.80493
2273.98	0.80487
2272.06	0.80482
2270.13	0.80471
2268.2	0.80452
2266.27	0.8043
2264.34	0.80411
2262.41	0.804
2260.48	0.80396
2258.55	0.80397
2256.63	0.80396
2254.7	0.80389
2252.77	0.80376
2250.84	0.80362
2248.91	0.80359
2246.98	0.80356
2245.05	0.80356
2243.12	0.80354
2241.2	0.80349
2239.27	0.80341
2237.34	0.8033
2235.41	0.8032
2233.48	0.80314
2231.55	0.80313
2229.62	0.80315
2227.69	0.80317
2225.77	0.80315
2223.84	0.80311
2221.91	0.80306
2219.98	0.80302
2218.05	0.80301
2216.12	0.80304
2214.19	0.8031
2212.26	0.80316
2210.34	0.80321
2208.41	0.80322
2206.48	0.8032
2204.55	0.80317
2202.62	0.80318
2200.69	0.80324
2198.76	0.80334
2196.83	0.80342
2194.91	0.80347
2192.98	0.80347
2191.05	0.80346
2189.12	0.80348
2187.19	0.80356
2185.26	0.8037
2183.33	0.8039
2181.4	0.80406
2179.48	0.80417
2177.55	0.80423
2175.62	0.80429
2173.69	0.80442
2171.76	0.80465
2169.83	0.80492
2167.9	0.80512
2165.97	0.80526
2164.05	0.80534
2162.12	0.80539
2160.19	0.8055
2158.26	0.80572
2156.33	0.80602
2154.4	0.80634
2152.47	0.8066
2150.55	0.80674
2148.62	0.80681
2146.69	0.80689
2144.76	0.80706
2142.83	0.8074
2140.9	0.80782
2138.97	0.80816
2137.04	0.80832
2135.12	0.80832
2133.19	0.80833
2131.26	0.80844
2129.33	0.8087
2127.4	0.80904
2125.47	0.80936
2123.54	0.80954
2121.61	0.80952
2119.69	0.80946
2117.76	0.8095
2115.83	0.80972
2113.9	0.81005
2111.97	0.81039
2110.04	0.81058
2108.11	0.81053
2106.18	0.81033
2104.26	0.81018
2102.33	0.81024
2100.4	0.81054
2098.47	0.81091
2096.54	0.81119
2094.61	0.81126
2092.68	0.81118
2090.75	0.81105
2088.83	0.81113
2086.9	0.81154
2084.97	0.81211
2083.04	0.81259
2081.11	0.81284
2079.18	0.81288
2077.25	0.81286
2075.32	0.81299
2073.4	0.8134
2071.47	0.81404
2069.54	0.81472
2067.61	0.81516
2065.68	0.81512
2063.75	0.81502
2061.82	0.81526
2059.89	0.81576
2057.97	0.81644
2056.04	0.81717
2054.11	0.81771
2052.18	0.81793
2050.25	0.81793
2048.32	0.81796
2046.39	0.81831
2044.46	0.81902
2042.54	0.81975
2040.61	0.82029
2038.68	0.82065
2036.75	0.82071
2034.82	0.82065
2032.89	0.82082
2030.96	0.82137
2029.03	0.82213
2027.11	0.82276
2025.18	0.82299
2023.25	0.82285
2021.32	0.82271
2019.39	0.82273
2017.46	0.82288
2015.53	0.8235
2013.6	0.8244
2011.68	0.82489
2009.75	0.82483
2007.82	0.82456
2005.89	0.82446
2003.96	0.8248
2002.03	0.82553
2000.1	0.82627
1998.17	0.82671
1996.25	0.82695
1994.32	0.82683
1992.39	0.82628
1990.46	0.82639
1988.53	0.82737
1986.6	0.82844
1984.67	0.82923
1982.74	0.82953
1980.82	0.82942
1978.89	0.82931
1976.96	0.82956
1975.03	0.83026
1973.1	0.83122
1971.17	0.8322
1969.24	0.83259
1967.31	0.83214
1965.39	0.83196
1963.46	0.83252
1961.53	0.83336
1959.6	0.83439
1957.67	0.83544
1955.74	0.83601
1953.81	0.83609
1951.88	0.83609
1949.96	0.8363
1948.03	0.83696
1946.1	0.83815
1944.17	0.83905
1942.24	0.83925
1940.31	0.83975
1938.38	0.8404
1936.45	0.84077
1934.53	0.84136
1932.6	0.84246
1930.67	0.84378
1928.74	0.84491
1926.81	0.84574
1924.88	0.84588
1922.95	0.84573
1921.02	0.84675
1919.1	0.84813
1917.17	0.84928
1915.24	0.85094
1913.31	0.85226
1911.38	0.85234
1909.45	0.85183
1907.52	0.85197
1905.6	0.85293
1903.67	0.85402
1901.74	0.85483
1899.81	0.85531
1897.88	0.85532
1895.95	0.85486
1894.02	0.85497
1892.09	0.85593
1890.17	0.85662
1888.24	0.85744
1886.31	0.85865
1884.38	0.85923
1882.45	0.85927
1880.52	0.85948
1878.59	0.86013
1876.66	0.86117
1874.74	0.86247
1872.81	0.86379
1870.88	0.86394
1868.95	0.86265
1867.02	0.86233
1865.09	0.86395
1863.16	0.86584
1861.23	0.86712
1859.31	0.86795
1857.38	0.86848
1855.45	0.86878
1853.52	0.86907
1851.59	0.86969
1849.66	0.87081
1847.73	0.87235
1845.8	0.87312
1843.88	0.87291
1841.95	0.87386
1840.02	0.87563
1838.09	0.8767
1836.16	0.8777
1834.23	0.87957
1832.3	0.88116
1830.37	0.88132
1828.45	0.88184
1826.52	0.88311
1824.59	0.88408
1822.66	0.88566
1820.73	0.88785
1818.8	0.88964
1816.87	0.89094
1814.94	0.89219
1813.02	0.89305
1811.09	0.8935
1809.16	0.89468
1807.23	0.89694
1805.3	0.89955
1803.37	0.90154
1801.44	0.90239
1799.51	0.90308
1797.59	0.90469
1795.66	0.90669
1793.73	0.90751
1791.8	0.90766
1789.87	0.90948
1787.94	0.91209
1786.01	0.91346
1784.08	0.91415
1782.16	0.91511
1780.23	0.91641
1778.3	0.91864
1776.37	0.92133
1774.44	0.92276
1772.51	0.92279
1770.58	0.92415
1768.65	0.92699
1766.73	0.93019
1764.8	0.93331
1762.87	0.93523
1760.94	0.93701
1759.01	0.93962
1757.08	0.94197
1755.15	0.94482
1753.22	0.94785
1751.3	0.94955
1749.37	0.95127
1747.44	0.95466
1745.51	0.9588
1743.58	0.96249
1741.65	0.96546
1739.72	0.96857
1737.79	0.97325
1735.87	0.97705
1733.94	0.97903
1732.01	0.98311
1730.08	0.98869
1728.15	0.99379
1726.22	0.99828
1724.29	1.00228
1722.36	1.00681
1720.44	1.01131
1718.51	1.01425
1716.58	1.01778
1714.65	1.024
1712.72	1.03125
1710.79	1.03791
1708.86	1.04373
1706.93	1.04904
1705.01	1.05548
1703.08	1.06321
1701.15	1.06956
1699.22	1.0765
1697.29	1.08514
1695.36	1.09396
1693.43	1.10374
1691.5	1.11283
1689.58	1.12093
1687.65	1.12932
1685.72	1.13667
1683.79	1.14423
1681.86	1.15508
1679.93	1.16657
1678	1.17674
1676.08	1.18607
1674.15	1.19671
1672.22	1.20824
1670.29	1.21871
1668.36	1.22993
1666.43	1.24219
1664.5	1.25248
1662.57	1.26072
1660.65	1.26922
1658.72	1.27788
1656.79	1.28502
1654.86	1.28852
1652.93	1.29143
1651	1.30031
1649.07	1.30947
1647.14	1.31478
1645.22	1.32076
1643.29	1.32855
1641.36	1.33551
1639.43	1.34146
1637.5	1.34672
1635.57	1.35298
1633.64	1.36289
1631.71	1.37327
1629.79	1.38057
1627.86	1.38547
1625.93	1.38862
1624	1.38813
1622.07	1.38514
1620.14	1.38056
1618.21	1.36857
1616.28	1.34791
1614.36	1.32783
1612.43	1.31017
1610.5	1.2904
1608.57	1.26847
1606.64	1.24657
1604.71	1.22424
1602.78	1.19994
1600.85	1.17475
1598.93	1.15071
1597	1.12828
1595.07	1.10767
1593.14	1.08994
1591.21	1.07535
1589.28	1.06309
1587.35	1.05259
1585.42	1.04337
1583.5	1.03516
1581.57	1.02847
1579.64	1.02291
1577.71	1.01524
1575.78	1.00584
1573.85	1.00044
1571.92	0.996
1569.99	0.98736
1568.07	0.97852
1566.14	0.9728
1564.21	0.96936
1562.28	0.96648
1560.35	0.95828
1558.42	0.94628
1556.49	0.94156
1554.56	0.94019
1552.64	0.93731
1550.71	0.93326
1548.78	0.93
1546.85	0.92789
1544.92	0.92487
1542.99	0.92001
1541.06	0.91291
1539.13	0.90783
1537.21	0.90926
1535.28	0.91027
1533.35	0.90748
1531.42	0.90571
1529.49	0.90516
1527.56	0.90281
1525.63	0.89997
1523.7	0.89772
1521.78	0.89509
1519.85	0.89428
1517.92	0.89422
1515.99	0.89331
1514.06	0.89309
1512.13	0.89344
1510.2	0.8929
1508.27	0.8895
1506.35	0.8862
1504.42	0.88881
1502.49	0.89293
1500.56	0.89394
1498.63	0.89256
1496.7	0.892
1494.77	0.89498
1492.84	0.89917
1490.92	0.90092
1488.99	0.90111
1487.06	0.90226
1485.13	0.90402
1483.2	0.90495
1481.27	0.90541
1479.34	0.90674
1477.41	0.9085
1475.49	0.90961
1473.56	0.90987
1471.63	0.91158
1469.7	0.91633
1467.77	0.92107
1465.84	0.92385
1463.91	0.92678
1461.98	0.93089
1460.06	0.93257
1458.13	0.9297
1456.2	0.92725
1454.27	0.92939
1452.34	0.93246
1450.41	0.93375
1448.48	0.93361
1446.55	0.93379
1444.63	0.93495
1442.7	0.93639
1440.77	0.93812
1438.84	0.93912
1436.91	0.93883
1434.98	0.93988
1433.05	0.94192
1431.13	0.94202
1429.2	0.94069
1427.27	0.9396
1425.34	0.93802
1423.41	0.93619
1421.48	0.93442
1419.55	0.93133
1417.62	0.92906
1415.7	0.92971
1413.77	0.93133
1411.84	0.9328
1409.91	0.93486
1407.98	0.93762
1406.05	0.94024
1404.12	0.94327
1402.19	0.94728
1400.27	0.95108
1398.34	0.95505
1396.41	0.96002
1394.48	0.96585
1392.55	0.97272
1390.62	0.97955
1388.69	0.98534
1386.76	0.99074
1384.84	0.99534
1382.91	0.99714
1380.98	0.9963
1379.05	0.99511
1377.12	0.9947
1375.19	0.99453
1373.26	0.99517
1371.33	0.99701
1369.41	0.99875
1367.48	1.00012
1365.55	1.00118
1363.62	1.00121
1361.69	1.00114
1359.76	1.00231
1357.83	1.00419
1355.9	1.00628
1353.98	1.00911
1352.05	1.01312
1350.12	1.01827
1348.19	1.02463
1346.26	1.03237
1344.33	1.04146
1342.4	1.05188
1340.47	1.06414
1338.55	1.07932
1336.62	1.09668
1334.69	1.11423
1332.76	1.13105
1330.83	1.14705
1328.9	1.16248
1326.97	1.17827
1325.04	1.1961
1323.12	1.21731
1321.19	1.24116
1319.26	1.26296
1317.33	1.27356
1315.4	1.2639
1313.47	1.23242
1311.54	1.18794
1309.61	1.14296
1307.69	1.10545
1305.76	1.07762
1303.83	1.05711
1301.9	1.04062
1299.97	1.02709
1298.04	1.01702
1296.11	1.01043
1294.18	1.00664
1292.26	1.00475
1290.33	1.00403
1288.4	1.00401
1286.47	1.00457
1284.54	1.00573
1282.61	1.00737
1280.68	1.00946
1278.75	1.01201
1276.83	1.01491
1274.9	1.01803
1272.97	1.02119
1271.04	1.02457
1269.11	1.02856
1267.18	1.0332
1265.25	1.03827
1263.32	1.04349
1261.4	1.04862
1259.47	1.05365
1257.54	1.05875
1255.61	1.06403
1253.68	1.0696
1251.75	1.0754
1249.82	1.08119
1247.89	1.0867
1245.97	1.0918
1244.04	1.09662
1242.11	1.10139
1240.18	1.10628
1238.25	1.11134
1236.32	1.11642
1234.39	1.1213
1232.46	1.12583
1230.54	1.13007
1228.61	1.13427
1226.68	1.13869
1224.75	1.14342
1222.82	1.14843
1220.89	1.15359
1218.96	1.15873
1217.03	1.1638
1215.11	1.16896
1213.18	1.17447
1211.25	1.18048
1209.32	1.18688
1207.39	1.19338
1205.46	1.19967
1203.53	1.20555
1201.6	1.21102
1199.68	1.21602
1197.75	1.22086
1195.82	1.22553
1193.89	1.22999
1191.96	1.23427
1190.03	1.23843
1188.1	1.24258
1186.18	1.247
1184.25	1.25202
1182.32	1.25774
1180.39	1.26404
1178.46	1.27071
1176.53	1.2775
1174.6	1.28427
1172.67	1.29103
1170.75	1.29796
1168.82	1.30517
1166.89	1.31253
1164.96	1.31978
1163.03	1.3266
1161.1	1.33294
1159.17	1.33915
1157.24	1.34567
1155.32	1.3527
1153.39	1.3601
1151.46	1.36747
1149.53	1.37449
1147.6	1.38109
1145.67	1.38718
1143.74	1.39289
[truncated: 386 more rows]

## Sheet: RLL32_B_S3
Wavenumber (cm^-1)	Absorbance
4997.37	0.72843
4995.44	0.72855
4993.51	0.72848
4991.58	0.72837
4989.65	0.72826
4987.72	0.72818
4985.79	0.72813
4983.86	0.72807
4981.94	0.72799
4980.01	0.72789
4978.08	0.72779
4976.15	0.72769
4974.22	0.72763
4972.29	0.7276
4970.36	0.72756
4968.43	0.7275
4966.51	0.72745
4964.58	0.72741
4962.65	0.72731
4960.72	0.72716
4958.79	0.72703
4956.86	0.72699
4954.93	0.72698
4953	0.72692
4951.08	0.72683
4949.15	0.72673
4947.22	0.72666
4945.29	0.72661
4943.36	0.72658
4941.43	0.72653
4939.5	0.72647
4937.57	0.72638
4935.65	0.72628
4933.72	0.72619
4931.79	0.72613
4929.86	0.7261
4927.93	0.72607
4926	0.72605
4924.07	0.72602
4922.14	0.72595
4920.22	0.72585
4918.29	0.72575
4916.36	0.7257
4914.43	0.72566
4912.5	0.7256
4910.57	0.72553
4908.64	0.72546
4906.71	0.72542
4904.79	0.72539
4902.86	0.72535
4900.93	0.72529
4899	0.72522
4897.07	0.72516
4895.14	0.72514
4893.21	0.72512
4891.28	0.7251
4889.36	0.72507
4887.43	0.72502
4885.5	0.72495
4883.57	0.72488
4881.64	0.72481
4879.71	0.72474
4877.78	0.7247
4875.85	0.72469
4873.93	0.72466
4872	0.72463
4870.07	0.72461
4868.14	0.72457
4866.21	0.72451
4864.28	0.72446
4862.35	0.72441
4860.42	0.72436
4858.5	0.72433
4856.57	0.72431
4854.64	0.72427
4852.71	0.72422
4850.78	0.72418
4848.85	0.72413
4846.92	0.72404
4844.99	0.72398
4843.07	0.72395
4841.14	0.72392
4839.21	0.72387
4837.28	0.72381
4835.35	0.72378
4833.42	0.72377
4831.49	0.72373
4829.56	0.72364
4827.64	0.72355
4825.71	0.72349
4823.78	0.72344
4821.85	0.7234
4819.92	0.72338
4817.99	0.72337
4816.06	0.72334
4814.13	0.72325
4812.21	0.72318
4810.28	0.72316
4808.35	0.72314
4806.42	0.72311
4804.49	0.72305
4802.56	0.72296
4800.63	0.72286
4798.7	0.72277
4796.78	0.7227
4794.85	0.72267
4792.92	0.72267
4790.99	0.72265
4789.06	0.72261
4787.13	0.72254
4785.2	0.72249
4783.28	0.72245
4781.35	0.7224
4779.42	0.72234
4777.49	0.7223
4775.56	0.72226
4773.63	0.72219
4771.7	0.72209
4769.77	0.722
4767.85	0.7219
4765.92	0.72179
4763.99	0.72167
4762.06	0.72158
4760.13	0.7215
4758.2	0.72136
4756.27	0.7212
4754.34	0.72111
4752.42	0.72106
4750.49	0.72098
4748.56	0.72086
4746.63	0.72074
4744.7	0.72065
4742.77	0.72059
4740.84	0.72053
4738.91	0.72047
4736.99	0.72039
4735.06	0.7203
4733.13	0.72022
4731.2	0.72018
4729.27	0.72014
4727.34	0.72007
4725.41	0.71997
4723.48	0.71988
4721.56	0.71978
4719.63	0.71971
4717.7	0.71968
4715.77	0.71965
4713.84	0.71962
4711.91	0.71961
4709.98	0.71962
4708.05	0.71961
4706.13	0.71961
4704.2	0.71964
4702.27	0.71969
4700.34	0.71971
4698.41	0.71968
4696.48	0.71958
4694.55	0.71943
4692.62	0.71931
4690.7	0.71923
4688.77	0.71915
4686.84	0.71909
4684.91	0.71902
4682.98	0.71893
4681.05	0.71886
4679.12	0.71883
4677.19	0.71881
4675.27	0.71878
4673.34	0.71878
4671.41	0.7188
4669.48	0.7188
4667.55	0.71874
4665.62	0.71868
4663.69	0.71863
4661.76	0.71857
4659.84	0.71849
4657.91	0.71843
4655.98	0.71839
4654.05	0.71842
4652.12	0.71846
4650.19	0.71844
4648.26	0.71839
4646.33	0.71836
4644.41	0.71834
4642.48	0.7183
4640.55	0.71823
4638.62	0.71815
4636.69	0.71812
4634.76	0.71813
4632.83	0.71814
4630.9	0.71812
4628.98	0.71812
4627.05	0.71811
4625.12	0.71809
4623.19	0.71804
4621.26	0.71801
4619.33	0.71799
4617.4	0.71797
4615.47	0.71796
4613.55	0.71795
4611.62	0.71794
4609.69	0.7179
4607.76	0.71786
4605.83	0.71782
4603.9	0.71778
4601.97	0.71773
4600.04	0.71769
4598.12	0.71766
4596.19	0.71762
4594.26	0.71755
4592.33	0.71748
4590.4	0.71743
4588.47	0.71741
4586.54	0.71741
4584.61	0.71741
4582.69	0.71738
4580.76	0.71735
4578.83	0.71733
4576.9	0.71731
4574.97	0.71727
4573.04	0.71724
4571.11	0.7172
4569.18	0.71713
4567.26	0.71707
4565.33	0.71703
4563.4	0.717
4561.47	0.71698
4559.54	0.71699
4557.61	0.71698
4555.68	0.71689
4553.76	0.71679
4551.83	0.71673
4549.9	0.71672
4547.97	0.71673
4546.04	0.71673
4544.11	0.71672
4542.18	0.71668
4540.25	0.71661
4538.33	0.71653
4536.4	0.71649
4534.47	0.71646
4532.54	0.71642
4530.61	0.71636
4528.68	0.71632
4526.75	0.71629
4524.82	0.71625
4522.9	0.7162
4520.97	0.71618
4519.04	0.71616
4517.11	0.71615
4515.18	0.71613
4513.25	0.71612
4511.32	0.71609
4509.39	0.71601
4507.47	0.71591
4505.54	0.71584
4503.61	0.71582
4501.68	0.71583
4499.75	0.71584
4497.82	0.71583
4495.89	0.71578
4493.96	0.71575
4492.04	0.71575
4490.11	0.71575
4488.18	0.71573
4486.25	0.71569
4484.32	0.71565
4482.39	0.71562
4480.46	0.71561
4478.53	0.71561
4476.61	0.71559
4474.68	0.71554
4472.75	0.71551
4470.82	0.71549
4468.89	0.71548
4466.96	0.71548
4465.03	0.71546
4463.1	0.71545
4461.18	0.71543
4459.25	0.71539
4457.32	0.71534
4455.39	0.71531
4453.46	0.7153
4451.53	0.71527
4449.6	0.71522
4447.67	0.7152
4445.75	0.71523
4443.82	0.71525
4441.89	0.71527
4439.96	0.71529
4438.03	0.71531
4436.1	0.71528
4434.17	0.71522
4432.24	0.71517
4430.32	0.71516
4428.39	0.71514
4426.46	0.71511
4424.53	0.71505
4422.6	0.715
4420.67	0.71502
4418.74	0.71504
4416.81	0.71502
4414.89	0.71499
4412.96	0.71498
4411.03	0.71498
4409.1	0.71499
4407.17	0.71498
4405.24	0.71496
4403.31	0.71493
4401.38	0.71489
4399.46	0.71485
4397.53	0.71482
4395.6	0.71479
4393.67	0.71475
4391.74	0.71471
4389.81	0.7147
4387.88	0.71474
4385.95	0.71477
4384.03	0.71476
4382.1	0.7147
4380.17	0.71466
4378.24	0.71466
4376.31	0.71466
4374.38	0.71463
4372.45	0.71458
4370.52	0.71452
4368.6	0.71444
4366.67	0.71438
4364.74	0.71438
4362.81	0.71441
4360.88	0.71443
4358.95	0.71442
4357.02	0.7144
4355.09	0.71438
4353.17	0.71435
4351.24	0.71432
4349.31	0.71431
4347.38	0.71431
4345.45	0.7143
4343.52	0.71426
4341.59	0.71421
4339.66	0.71418
4337.74	0.7142
4335.81	0.71424
4333.88	0.71424
4331.95	0.71424
4330.02	0.71426
4328.09	0.71428
4326.16	0.71427
4324.23	0.71428
4322.31	0.7143
4320.38	0.71432
4318.45	0.7143
4316.52	0.71425
4314.59	0.71421
4312.66	0.71419
4310.73	0.71419
4308.81	0.71422
4306.88	0.71425
4304.95	0.71427
4303.02	0.71428
4301.09	0.7143
4299.16	0.71429
4297.23	0.71424
4295.3	0.71421
4293.38	0.7142
4291.45	0.71421
4289.52	0.71423
4287.59	0.71425
4285.66	0.71425
4283.73	0.71425
4281.8	0.71426
4279.87	0.71426
4277.95	0.71425
4276.02	0.71424
4274.09	0.71424
4272.16	0.71425
4270.23	0.71424
4268.3	0.71422
4266.37	0.71421
4264.44	0.71422
4262.52	0.71423
4260.59	0.71424
4258.66	0.71421
4256.73	0.71418
4254.8	0.7142
4252.87	0.71426
4250.94	0.71429
4249.01	0.71429
4247.09	0.7143
4245.16	0.71431
4243.23	0.71429
4241.3	0.71427
4239.37	0.71425
4237.44	0.71426
4235.51	0.7143
4233.58	0.71433
4231.66	0.71431
4229.73	0.71427
4227.8	0.71426
4225.87	0.7143
4223.94	0.71434
4222.01	0.71438
4220.08	0.71441
4218.15	0.71443
4216.23	0.7144
4214.3	0.71437
4212.37	0.71436
4210.44	0.71436
4208.51	0.71437
4206.58	0.71441
4204.65	0.71444
4202.72	0.71444
4200.8	0.71444
4198.87	0.71446
4196.94	0.71451
4195.01	0.71456
4193.08	0.71459
4191.15	0.71463
4189.22	0.71464
4187.29	0.7146
4185.37	0.71455
4183.44	0.71458
4181.51	0.71464
4179.58	0.7147
4177.65	0.71472
4175.72	0.71472
4173.79	0.71473
4171.86	0.71475
4169.94	0.7148
4168.01	0.71488
4166.08	0.71495
4164.15	0.71498
4162.22	0.71498
4160.29	0.715
4158.36	0.71502
4156.43	0.71508
4154.51	0.71515
4152.58	0.71521
4150.65	0.71524
4148.72	0.71525
4146.79	0.71527
4144.86	0.71533
4142.93	0.71542
4141	0.71553
4139.08	0.71561
4137.15	0.71566
4135.22	0.71569
4133.29	0.71567
4131.36	0.71565
4129.43	0.71569
4127.5	0.7158
4125.57	0.71591
4123.65	0.716
4121.72	0.71604
4119.79	0.71607
4117.86	0.71611
4115.93	0.71617
4114	0.71626
4112.07	0.71635
4110.14	0.71641
4108.22	0.7165
4106.29	0.71651
4104.36	0.71643
4102.43	0.71646
4100.5	0.71658
4098.57	0.71666
4096.64	0.71671
4094.71	0.71674
4092.79	0.71674
4090.86	0.71681
4088.93	0.71687
4087	0.71687
4085.07	0.71692
4083.14	0.71708
4081.21	0.71718
4079.28	0.71712
4077.36	0.71706
4075.43	0.71713
4073.5	0.71722
4071.57	0.71728
4069.64	0.71736
4067.71	0.71741
4065.78	0.71743
4063.86	0.71747
4061.93	0.71752
4060	0.71756
4058.07	0.71763
4056.14	0.71777
4054.21	0.71787
4052.28	0.71788
4050.35	0.71784
4048.43	0.71795
4046.5	0.71821
4044.57	0.71826
4042.64	0.71821
4040.71	0.71829
4038.78	0.71834
4036.85	0.71833
4034.92	0.71839
4033	0.71851
4031.07	0.7186
4029.14	0.71872
4027.21	0.71887
4025.28	0.71884
4023.35	0.71878
4021.42	0.71894
4019.49	0.71902
4017.57	0.719
4015.64	0.71905
4013.71	0.71909
4011.78	0.7192
4009.85	0.71934
4007.92	0.71928
4005.99	0.71924
4004.06	0.71942
4002.14	0.71953
4000.21	0.71955
3998.28	0.7197
3996.35	0.71968
3994.42	0.71966
3992.49	0.71979
3990.56	0.71985
3988.63	0.71986
3986.71	0.71995
3984.78	0.72003
3982.85	0.72001
3980.92	0.72001
3978.99	0.72019
3977.06	0.72038
3975.13	0.72043
3973.2	0.72043
3971.28	0.72047
3969.35	0.72044
3967.42	0.72048
3965.49	0.72078
3963.56	0.72099
3961.63	0.7209
3959.7	0.72087
3957.77	0.72088
3955.85	0.72083
3953.92	0.721
3951.99	0.72137
3950.06	0.72127
3948.13	0.7209
3946.2	0.72128
3944.27	0.72168
3942.34	0.72117
3940.42	0.72079
3938.49	0.72105
3936.56	0.72171
3934.63	0.72231
3932.7	0.72192
3930.77	0.72099
3928.84	0.7212
3926.91	0.72197
3924.99	0.72173
3923.06	0.72147
3921.13	0.7222
3919.2	0.7227
3917.27	0.72207
3915.34	0.72153
3913.41	0.7218
3911.48	0.72206
3909.56	0.72246
3907.63	0.72342
3905.7	0.72374
3903.77	0.72305
3901.84	0.72244
3899.91	0.72155
3897.98	0.72112
3896.05	0.72266
3894.13	0.72437
3892.2	0.72338
3890.27	0.72231
3888.34	0.72367
3886.41	0.72402
3884.48	0.72335
3882.55	0.7238
3880.62	0.72315
3878.7	0.72269
3876.77	0.72405
3874.84	0.72485
3872.91	0.72501
3870.98	0.72423
3869.05	0.72319
3867.12	0.72432
3865.19	0.72514
3863.27	0.72391
3861.34	0.72303
3859.41	0.72432
3857.48	0.72751
3855.55	0.72923
3853.62	0.7259
3851.69	0.72233
3849.76	0.723
3847.84	0.72541
3845.91	0.72671
3843.98	0.72669
3842.05	0.72685
3840.12	0.72695
3838.19	0.72579
3836.26	0.72522
3834.34	0.72612
3832.41	0.72665
3830.48	0.7269
3828.55	0.72718
3826.62	0.72732
3824.69	0.72872
3822.76	0.7292
3820.83	0.72731
3818.91	0.7277
3816.98	0.72865
3815.05	0.72752
3813.12	0.72765
3811.19	0.72982
3809.26	0.73102
3807.33	0.72968
3805.4	0.72969
3803.48	0.73118
3801.55	0.73006
3799.62	0.72939
3797.69	0.73044
3795.76	0.73071
3793.83	0.73099
3791.9	0.73178
3789.97	0.73245
3788.05	0.73298
3786.12	0.73294
3784.19	0.73288
3782.26	0.73379
3780.33	0.73398
3778.4	0.73311
3776.47	0.73333
3774.54	0.73487
3772.62	0.73624
3770.69	0.736
3768.76	0.73539
3766.83	0.7354
3764.9	0.73564
3762.97	0.737
3761.04	0.73807
3759.11	0.73717
3757.19	0.73683
3755.26	0.7391
3753.33	0.74098
3751.4	0.73911
3749.47	0.73757
3747.54	0.74075
3745.61	0.74239
3743.68	0.73975
3741.76	0.7395
3739.83	0.74264
3737.9	0.74505
3735.97	0.74463
3734.04	0.74314
3732.11	0.74303
3730.18	0.74529
3728.25	0.74794
3726.33	0.74905
3724.4	0.74951
3722.47	0.75038
3720.54	0.75148
3718.61	0.75292
3716.68	0.75557
3714.75	0.75908
3712.82	0.76113
3710.9	0.76137
3708.97	0.76291
3707.04	0.76679
3705.11	0.77149
3703.18	0.77471
3701.25	0.77622
3699.32	0.77783
3697.39	0.77917
3695.47	0.77975
3693.54	0.78023
3691.61	0.77969
3689.68	0.77673
3687.75	0.77414
3685.82	0.77486
3683.89	0.77704
3681.96	0.7789
3680.04	0.78122
3678.11	0.7838
3676.18	0.7838
3674.25	0.78446
3672.32	0.78869
3670.39	0.79097
3668.46	0.79145
3666.53	0.79402
3664.61	0.79733
3662.68	0.7997
3660.75	0.80213
3658.82	0.80462
3656.89	0.80546
3654.96	0.80678
3653.03	0.81064
3651.1	0.81316
3649.18	0.81187
3647.25	0.81074
3645.32	0.81287
3643.39	0.81608
3641.46	0.81824
3639.53	0.81979
3637.6	0.82158
3635.67	0.82343
3633.75	0.82602
3631.82	0.82996
3629.89	0.83196
3627.96	0.83185
3626.03	0.83441
3624.1	0.83921
3622.17	0.84273
3620.24	0.84262
3618.32	0.84064
3616.39	0.84067
3614.46	0.84189
3612.53	0.84319
3610.6	0.8452
3608.67	0.84657
3606.74	0.84754
3604.81	0.84992
3602.89	0.85277
3600.96	0.85474
3599.03	0.85681
3597.1	0.85934
3595.17	0.86116
3593.24	0.86309
3591.31	0.86673
3589.39	0.87013
3587.46	0.87119
3585.53	0.87257
3583.6	0.87591
3581.67	0.87928
3579.74	0.88171
3577.81	0.88381
3575.88	0.88585
3573.96	0.88799
3572.03	0.89102
3570.1	0.89469
3568.17	0.89686
3566.24	0.89767
3564.31	0.9
3562.38	0.90367
3560.45	0.90685
3558.53	0.90962
3556.6	0.91278
3554.67	0.91581
3552.74	0.91813
3550.81	0.92077
3548.88	0.9242
3546.95	0.92712
3545.02	0.9294
3543.1	0.9323
3541.17	0.936
3539.24	0.93966
3537.31	0.94272
3535.38	0.9457
3533.45	0.94929
3531.52	0.95321
3529.59	0.95684
3527.67	0.96031
3525.74	0.96406
3523.81	0.96787
3521.88	0.97183
3519.95	0.97606
3518.02	0.98024
3516.09	0.9843
3514.16	0.9885
3512.24	0.99275
3510.31	0.99656
3508.38	1.00027
3506.45	1.00438
3504.52	1.00805
3502.59	1.01101
3500.66	1.01421
3498.73	1.0176
3496.81	1.0204
3494.88	1.02273
3492.95	1.025
3491.02	1.02705
3489.09	1.02845
3487.16	1.02944
3485.23	1.03053
3483.3	1.03117
3481.38	1.03101
3479.45	1.03094
3477.52	1.03121
3475.59	1.03112
3473.66	1.03056
3471.73	1.02988
3469.8	1.02918
3467.87	1.02846
3465.95	1.02793
3464.02	1.02753
3462.09	1.02696
3460.16	1.0265
3458.23	1.02638
3456.3	1.0264
3454.37	1.02644
3452.44	1.02668
3450.52	1.02737
3448.59	1.02791
3446.66	1.02817
3444.73	1.02901
3442.8	1.03013
3440.87	1.03104
3438.94	1.03193
3437.01	1.03281
3435.09	1.03364
3433.16	1.03437
3431.23	1.03489
3429.3	1.03522
3427.37	1.03537
3425.44	1.03532
3423.51	1.03501
3421.58	1.03411
3419.66	1.03278
3417.73	1.03144
3415.8	1.02989
3413.87	1.02796
3411.94	1.02578
3410.01	1.02352
3408.08	1.02119
3406.15	1.01884
3404.23	1.01645
3402.3	1.01405
3400.37	1.01191
3398.44	1.00995
3396.51	1.00799
3394.58	1.00625
3392.65	1.00455
3390.72	1.00304
3388.8	1.00195
3386.87	1.00106
3384.94	1.00023
3383.01	0.99963
3381.08	0.9993
3379.15	0.99914
3377.22	0.99909
3375.29	0.99918
3373.37	0.99947
3371.44	0.99998
3369.51	1.0007
3367.58	1.00145
3365.65	1.00223
3363.72	1.00314
3361.79	1.00416
3359.86	1.00525
3357.94	1.00639
3356.01	1.00746
3354.08	1.00846
3352.15	1.00945
3350.22	1.01034
3348.29	1.01106
3346.36	1.01158
3344.44	1.0119
3342.51	1.01204
3340.58	1.01201
3338.65	1.01177
3336.72	1.01116
3334.79	1.01024
3332.86	1.00921
3330.93	1.00806
3329.01	1.0067
3327.08	1.00518
3325.15	1.00351
3323.22	1.0017
3321.29	0.99977
3319.36	0.99776
3317.43	0.99577
3315.5	0.99382
3313.58	0.99192
3311.65	0.99011
3309.72	0.98836
3307.79	0.98669
3305.86	0.98514
3303.93	0.98363
3302	0.98212
3300.07	0.98076
3298.15	0.97958
3296.22	0.97856
3294.29	0.9777
3292.36	0.97689
3290.43	0.9761
3288.5	0.97545
3286.57	0.97497
3284.64	0.97461
3282.72	0.9743
3280.79	0.97413
3278.86	0.97413
3276.93	0.9742
3275	0.97426
3273.07	0.97428
3271.14	0.97429
3269.21	0.97418
3267.29	0.97394
3265.36	0.97363
3263.43	0.97328
3261.5	0.97287
3259.57	0.97234
3257.64	0.97176
3255.71	0.97107
3253.78	0.97017
3251.86	0.96917
3249.93	0.96823
3248	0.96729
3246.07	0.96605
3244.14	0.96454
3242.21	0.96307
3240.28	0.96167
3238.35	0.9602
3236.43	0.95874
3234.5	0.95731
3232.57	0.95577
3230.64	0.95408
3228.71	0.95235
3226.78	0.95066
3224.85	0.94907
3222.92	0.94753
3221	0.94586
3219.07	0.94408
3217.14	0.9424
3215.21	0.94072
3213.28	0.93897
3211.35	0.93726
3209.42	0.93553
3207.49	0.93383
3205.57	0.93218
3203.64	0.93051
3201.71	0.92893
3199.78	0.92743
3197.85	0.9259
3195.92	0.92442
3193.99	0.92309
3192.06	0.9218
3190.14	0.92056
3188.21	0.91945
3186.28	0.91841
3184.35	0.91737
3182.42	0.91644
3180.49	0.91562
3178.56	0.91472
3176.63	0.91386
3174.71	0.9132
3172.78	0.91263
3170.85	0.91204
3168.92	0.91143
3166.99	0.91082
3165.06	0.91028
3163.13	0.9098
3161.2	0.9094
3159.28	0.90902
3157.35	0.90861
3155.42	0.90816
3153.49	0.9077
3151.56	0.90722
3149.63	0.90672
3147.7	0.90624
3145.77	0.90578
3143.85	0.90531
3141.92	0.90479
3139.99	0.90427
3138.06	0.90382
3136.13	0.90348
3134.2	0.9031
3132.27	0.90261
3130.34	0.90224
3128.42	0.90195
3126.49	0.90162
3124.56	0.90125
3122.63	0.90091
3120.7	0.90071
3118.77	0.90065
3116.84	0.90059
3114.92	0.90057
3112.99	0.90063
3111.06	0.90073
3109.13	0.90088
3107.2	0.90114
3105.27	0.90153
3103.34	0.90189
3101.41	0.90208
3099.49	0.90233
3097.56	0.90268
3095.63	0.90299
3093.7	0.90332
3091.77	0.90378
3089.84	0.90431
3087.91	0.90482
3085.98	0.90534
3084.06	0.90597
3082.13	0.90672
3080.2	0.90755
3078.27	0.9085
3076.34	0.90954
3074.41	0.9105
3072.48	0.91121
3070.55	0.9117
3068.63	0.91204
3066.7	0.91221
3064.77	0.91216
3062.84	0.91187
3060.91	0.91138
3058.98	0.91062
3057.05	0.90957
3055.12	0.9084
3053.2	0.90725
3051.27	0.90606
3049.34	0.90462
3047.41	0.90291
3045.48	0.90105
3043.55	0.8991
3041.62	0.8971
3039.69	0.89513
3037.77	0.89312
3035.84	0.89102
3033.91	0.88885
3031.98	0.88655
3030.05	0.88422
3028.12	0.88202
3026.19	0.87986
3024.26	0.87769
3022.34	0.87553
3020.41	0.87334
3018.48	0.87108
3016.55	0.86877
3014.62	0.86651
3012.69	0.86435
3010.76	0.86226
3008.83	0.86022
3006.91	0.85815
3004.98	0.85594
3003.05	0.85365
3001.12	0.85135
2999.19	0.84913
2997.26	0.84697
2995.33	0.84487
2993.4	0.84272
2991.48	0.8406
2989.55	0.83851
2987.62	0.8364
2985.69	0.83435
2983.76	0.83241
2981.83	0.83056
2979.9	0.82876
2977.97	0.82703
2976.05	0.82537
2974.12	0.82383
2972.19	0.82244
2970.26	0.82124
2968.33	0.82011
2966.4	0.81891
2964.47	0.81762
2962.54	0.81627
2960.62	0.8149
2958.69	0.81356
2956.76	0.81225
2954.83	0.81098
2952.9	0.80972
2950.97	0.8085
2949.04	0.80733
2947.11	0.80626
2945.19	0.80537
2943.26	0.80473
2941.33	0.80429
2939.4	0.80395
2937.47	0.80365
2935.54	0.80334
2933.61	0.803
2931.68	0.80261
2929.76	0.80213
2927.83	0.80146
2925.9	0.80042
2923.97	0.79889
2922.04	0.79688
2920.11	0.79449
2918.18	0.79189
2916.25	0.78927
2914.33	0.78676
2912.4	0.78445
2910.47	0.78234
2908.54	0.78042
2906.61	0.77866
2904.68	0.77707
2902.75	0.77567
2900.82	0.77441
2898.9	0.7732
2896.97	0.77199
2895.04	0.77077
2893.11	0.76956
2891.18	0.76837
2889.25	0.76729
2887.32	0.76631
2885.39	0.76543
2883.47	0.7646
2881.54	0.76378
2879.61	0.76297
2877.68	0.76222
2875.75	0.76154
2873.82	0.76092
2871.89	0.7603
2869.97	0.75965
2868.04	0.75897
2866.11	0.75833
2864.18	0.75779
2862.25	0.75742
2860.32	0.75723
2858.39	0.75713
2856.46	0.75693
2854.54	0.75647
2852.61	0.75563
2850.68	0.75438
2848.75	0.75283
2846.82	0.75113
2844.89	0.74945
2842.96	0.74788
2841.03	0.74642
2839.11	0.74503
2837.18	0.74371
2835.25	0.74248
2833.32	0.74135
2831.39	0.74034
2829.46	0.73941
2827.53	0.73849
2825.6	0.73757
2823.68	0.73668
2821.75	0.73586
2819.82	0.73514
2817.89	0.73447
2815.96	0.73379
2814.03	0.73309
2812.1	0.73237
2810.17	0.73161
2808.25	0.73085
2806.32	0.73011
2804.39	0.72942
2802.46	0.72872
2800.53	0.72795
2798.6	0.7271
2796.67	0.7262
2794.74	0.72531
2792.82	0.72452
2790.89	0.72383
2788.96	0.72318
2787.03	0.72252
2785.1	0.72186
2783.17	0.72128
2781.24	0.72081
2779.31	0.72048
2777.39	0.72033
2775.46	0.72032
2773.53	0.72034
2771.6	0.7202
2769.67	0.71971
2767.74	0.7188
2765.81	0.71758
2763.88	0.71626
2761.96	0.715
2760.03	0.71389
2758.1	0.71292
2756.17	0.71208
2754.24	0.71137
2752.31	0.71076
2750.38	0.71023
2748.45	0.70973
2746.53	0.70919
2744.6	0.70862
2742.67	0.70806
2740.74	0.70756
2738.81	0.7071
2736.88	0.70667
2734.95	0.70623
2733.02	0.70577
2731.1	0.7053
2729.17	0.70486
2727.24	0.70447
2725.31	0.70409
2723.38	0.7037
2721.45	0.70333
2719.52	0.70294
2717.59	0.70251
2715.67	0.70209
2713.74	0.7017
2711.81	0.70135
2709.88	0.70101
2707.95	0.70064
2706.02	0.70023
2704.09	0.69981
2702.16	0.6994
2700.24	0.69903
2698.31	0.69868
2696.38	0.69835
2694.45	0.69802
2692.52	0.69767
2690.59	0.6973
2688.66	0.69695
2686.73	0.69662
2684.81	0.69633
2682.88	0.69608
2680.95	0.69584
2679.02	0.69557
2677.09	0.69524
2675.16	0.69491
2673.23	0.6946
2671.3	0.69432
2669.38	0.69408
2667.45	0.69386
2665.52	0.69363
2663.59	0.69339
2661.66	0.69315
2659.73	0.69291
2657.8	0.6927
2655.87	0.69251
2653.95	0.69232
2652.02	0.69212
2650.09	0.69192
2648.16	0.69173
2646.23	0.69154
2644.3	0.69138
2642.37	0.69126
2640.44	0.69114
2638.52	0.69101
2636.59	0.69085
2634.66	0.69069
2632.73	0.69056
2630.8	0.69044
2628.87	0.69037
2626.94	0.69031
2625.02	0.69024
2623.09	0.69015
2621.16	0.69005
2619.23	0.68998
2617.3	0.68995
2615.37	0.68992
2613.44	0.68989
2611.51	0.68985
2609.59	0.68979
2607.66	0.68971
2605.73	0.68965
2603.8	0.68961
2601.87	0.6896
2599.94	0.6896
2598.01	0.68958
2596.08	0.68957
2594.16	0.68955
2592.23	0.68955
2590.3	0.68958
2588.37	0.68963
2586.44	0.68967
2584.51	0.68971
2582.58	0.68972
2580.65	0.68971
2578.73	0.6897
2576.8	0.68972
2574.87	0.68976
2572.94	0.68979
2571.01	0.68983
2569.08	0.68985
2567.15	0.68985
2565.22	0.68983
2563.3	0.68982
2561.37	0.68985
2559.44	0.68992
2557.51	0.68998
2555.58	0.69002
2553.65	0.69005
2551.72	0.69008
2549.79	0.69011
2547.87	0.69015
2545.94	0.69022
2544.01	0.6903
2542.08	0.69038
2540.15	0.69045
2538.22	0.69053
2536.29	0.69061
2534.36	0.69072
2532.44	0.69086
2530.51	0.69102
2528.58	0.69117
2526.65	0.69128
2524.72	0.69134
2522.79	0.6914
2520.86	0.69149
2518.93	0.69164
2517.01	0.6918
2515.08	0.69196
2513.15	0.69208
2511.22	0.69219
2509.29	0.69229
2507.36	0.69241
2505.43	0.69255
2503.5	0.69267
2501.58	0.69269
2499.65	0.69256
2497.72	0.6923
2495.79	0.69198
2493.86	0.69172
2491.93	0.69157
2490	0.69151
2488.07	0.6915
2486.15	0.69148
2484.22	0.69145
2482.29	0.69142
2480.36	0.69143
2478.43	0.69152
2476.5	0.69168
2474.57	0.69183
2472.64	0.69193
2470.72	0.69198
2468.79	0.69202
2466.86	0.69213
2464.93	0.69232
2463	0.69257
2461.07	0.69279
2459.14	0.69295
2457.21	0.69304
2455.29	0.69311
2453.36	0.69322
2451.43	0.69341
2449.5	0.69364
2447.57	0.69385
2445.64	0.69396
2443.71	0.69397
2441.78	0.69396
2439.86	0.694
2437.93	0.69412
2436	0.69428
2434.07	0.69441
2432.14	0.69445
2430.21	0.6944
2428.28	0.69433
2426.35	0.69429
2424.43	0.69432
2422.5	0.69441
2420.57	0.69449
2418.64	0.6945
2416.71	0.69443
2414.78	0.69438
2412.85	0.69441
2410.92	0.69455
2409	0.69475
2407.07	0.69491
2405.14	0.69497
2403.21	0.69495
2401.28	0.69493
2399.35	0.69498
2397.42	0.69514
2395.5	0.69536
2393.57	0.69553
2391.64	0.69557
2389.71	0.69547
2387.78	0.69527
2385.85	0.69507
2383.92	0.69495
2381.99	0.69492
2380.07	0.69485
2378.14	0.69466
2376.21	0.69436
2374.28	0.69405
2372.35	0.69372
2370.42	0.69348
2368.49	0.69334
2366.56	0.69324
2364.64	0.69319
2362.71	0.69323
2360.78	0.69355
2358.85	0.69452
2356.92	0.6962
2354.99	0.69767
2353.06	0.6977
2351.13	0.69701
2349.21	0.69789
2347.28	0.70053
2345.35	0.70263
2343.42	0.70291
2341.49	0.70215
2339.56	0.70109
2337.63	0.69996
2335.7	0.69907
2333.78	0.69865
2331.85	0.69855
2329.92	0.6986
2327.99	0.69882
2326.06	0.69918
2324.13	0.69954
2322.2	0.69985
2320.27	0.70015
2318.35	0.70054
2316.42	0.70114
2314.49	0.70185
2312.56	0.70241
2310.63	0.70276
2308.7	0.70302
2306.77	0.7033
2304.84	0.70369
2302.92	0.70418
2300.99	0.70464
2299.06	0.70492
2297.13	0.70499
2295.2	0.70496
2293.27	0.70494
2291.34	0.70501
2289.41	0.70521
2287.49	0.70541
2285.56	0.70546
2283.63	0.70534
2281.7	0.70512
2279.77	0.70495
2277.84	0.70491
2275.91	0.70501
2273.98	0.70509
2272.06	0.70504
2270.13	0.70482
2268.2	0.70456
2266.27	0.7044
2264.34	0.70443
2262.41	0.70462
2260.48	0.70483
2258.55	0.70488
2256.63	0.70475
2254.7	0.70454
2252.77	0.70442
2250.84	0.70452
2248.91	0.70486
2246.98	0.70514
2245.05	0.70524
2243.12	0.70512
2241.2	0.70493
2239.27	0.70485
2237.34	0.705
2235.41	0.70531
2233.48	0.70561
2231.55	0.70574
2229.62	0.70566
2227.69	0.7055
2225.77	0.70546
2223.84	0.70566
2221.91	0.70604
2219.98	0.70641
2218.05	0.70658
2216.12	0.70653
2214.19	0.7064
2212.26	0.7064
2210.34	0.70667
2208.41	0.70712
2206.48	0.70754
2204.55	0.70774
2202.62	0.70769
2200.69	0.70757
2198.76	0.70759
2196.83	0.70789
2194.91	0.7084
2192.98	0.70889
2191.05	0.70916
2189.12	0.70919
2187.19	0.70912
2185.26	0.7092
2183.33	0.70957
2181.4	0.71016
2179.48	0.71073
2177.55	0.71106
2175.62	0.71112
2173.69	0.7111
2171.76	0.71126
2169.83	0.7117
2167.9	0.71231
2165.97	0.71288
2164.05	0.71322
2162.12	0.71327
2160.19	0.71321
2158.26	0.71332
2156.33	0.71374
2154.4	0.71439
2152.47	0.71501
2150.55	0.71537
2148.62	0.71544
2146.69	0.7154
2144.76	0.7155
2142.83	0.71591
2140.9	0.71656
2138.97	0.71718
2137.04	0.71753
2135.12	0.71755
2133.19	0.71746
2131.26	0.7175
2129.33	0.71782
2127.4	0.71837
2125.47	0.71891
2123.54	0.7192
2121.61	0.71919
2119.69	0.71906
2117.76	0.71907
2115.83	0.71937
2113.9	0.71987
2111.97	0.72039
2110.04	0.72069
2108.11	0.72065
2106.18	0.72046
2104.26	0.72042
2102.33	0.7207
2100.4	0.72121
2098.47	0.72173
2096.54	0.72206
2094.61	0.7221
2092.68	0.72201
2090.75	0.72199
2088.83	0.72227
2086.9	0.72285
2084.97	0.72348
2083.04	0.7239
2081.11	0.72403
2079.18	0.72402
2077.25	0.72412
2075.32	0.72449
2073.4	0.7251
2071.47	0.72573
2069.54	0.72625
2067.61	0.72652
2065.68	0.72647
2063.75	0.72654
2061.82	0.72703
2059.89	0.72771
2057.97	0.72839
2056.04	0.72893
2054.11	0.72923
2052.18	0.72937
2050.25	0.72957
2048.32	0.72999
2046.39	0.73065
2044.46	0.7314
2042.54	0.73192
2040.61	0.73217
2038.68	0.73239
2036.75	0.73264
2034.82	0.733
2032.89	0.73354
2030.96	0.73418
2029.03	0.73469
2027.11	0.73496
2025.18	0.73503
2023.25	0.73508
2021.32	0.73537
2019.39	0.73581
2017.46	0.73613
2015.53	0.73652
2013.6	0.73698
2011.68	0.73719
2009.75	0.73725
2007.82	0.73744
2005.89	0.73782
2003.96	0.73835
2002.03	0.73884
2000.1	0.73911
1998.17	0.73922
1996.25	0.73951
1994.32	0.73985
1992.39	0.73989
1990.46	0.74028
1988.53	0.74105
1986.6	0.74163
1984.67	0.742
1982.74	0.74225
1980.82	0.74254
1978.89	0.74299
1976.96	0.74358
1975.03	0.74419
1973.1	0.7447
1971.17	0.74522
1969.24	0.74553
1967.31	0.7455
1965.39	0.7459
1963.46	0.74679
1961.53	0.74757
1959.6	0.74817
1957.67	0.74871
1955.74	0.74909
1953.81	0.74945
1951.88	0.75
1949.96	0.75069
1948.03	0.75144
1946.1	0.7523
1944.17	0.75276
1942.24	0.75276
1940.31	0.75337
1938.38	0.75442
1936.45	0.75524
1934.53	0.75602
1932.6	0.7569
1930.67	0.75775
1928.74	0.75852
1926.81	0.75939
1924.88	0.76006
1922.95	0.76063
1921.02	0.76202
1919.1	0.76328
1917.17	0.76403
1915.24	0.76524
1913.31	0.7664
1911.38	0.76684
1909.45	0.76694
1907.52	0.76744
1905.6	0.76826
1903.67	0.76884
1901.74	0.76909
1899.81	0.7693
1897.88	0.7695
1895.95	0.76959
1894.02	0.77016
1892.09	0.77116
1890.17	0.77153
1888.24	0.77182
1886.31	0.7726
1884.38	0.77318
1882.45	0.77367
1880.52	0.77439
1878.59	0.77528
1876.66	0.77611
1874.74	0.77692
1872.81	0.77785
1870.88	0.77808
1868.95	0.77742
1867.02	0.77771
1865.09	0.77939
1863.16	0.78089
1861.23	0.78158
1859.31	0.78187
1857.38	0.78217
1855.45	0.78268
1853.52	0.78346
1851.59	0.7845
1849.66	0.78568
1847.73	0.7869
1845.8	0.7873
1843.88	0.78699
1841.95	0.78809
1840.02	0.79016
1838.09	0.79163
1836.16	0.79282
1834.23	0.79442
1832.3	0.79558
1830.37	0.79561
1828.45	0.79632
1826.52	0.79802
1824.59	0.79956
1822.66	0.80136
1820.73	0.80323
1818.8	0.80442
1816.87	0.80528
1814.94	0.8065
1813.02	0.80784
1811.09	0.80903
1809.16	0.81067
1807.23	0.81277
1805.3	0.81485
1803.37	0.81641
1801.44	0.81732
1799.51	0.81852
1797.59	0.82073
1795.66	0.82312
1793.73	0.82403
1791.8	0.82384
1789.87	0.825
1787.94	0.82714
1786.01	0.82871
1784.08	0.83012
1782.16	0.83179
1780.23	0.8334
1778.3	0.83541
1776.37	0.8377
1774.44	0.8391
1772.51	0.83977
1770.58	0.84194
1768.65	0.84527
1766.73	0.84855
1764.8	0.85148
1762.87	0.85321
1760.94	0.85498
1759.01	0.85786
1757.08	0.86086
1755.15	0.86445
1753.22	0.86803
1751.3	0.87016
1749.37	0.87212
1747.44	0.87549
1745.51	0.8797
1743.58	0.88385
1741.65	0.88754
1739.72	0.89127
1737.79	0.89612
1735.87	0.89991
1733.94	0.90218
1732.01	0.90663
1730.08	0.91257
1728.15	0.91819
1726.22	0.92327
1724.29	0.92784
1722.36	0.93279
1720.44	0.93777
1718.51	0.94182
1716.58	0.94688
1714.65	0.95405
1712.72	0.96148
1710.79	0.96796
1708.86	0.97359
1706.93	0.97887
1705.01	0.9854
1703.08	0.99337
1701.15	1.00064
1699.22	1.00894
1697.29	1.01841
1695.36	1.02746
1693.43	1.03717
1691.5	1.04637
1689.58	1.05509
1687.65	1.06448
1685.72	1.07356
1683.79	1.08362
1681.86	1.09624
1679.93	1.10853
1678	1.11964
1676.08	1.13071
1674.15	1.14352
1672.22	1.15715
1670.29	1.17008
1668.36	1.18384
1666.43	1.1978
1664.5	1.2097
1662.57	1.22029
1660.65	1.23115
1658.72	1.24142
1656.79	1.24987
1654.86	1.25573
1652.93	1.26224
1651	1.27338
1649.07	1.28361
1647.14	1.29083
1645.22	1.29904
1643.29	1.30807
1641.36	1.3158
1639.43	1.32281
1637.5	1.32993
1635.57	1.33875
1633.64	1.35045
1631.71	1.36153
1629.79	1.36951
1627.86	1.37535
1625.93	1.37912
1624	1.37868
1622.07	1.3751
1620.14	1.36931
1618.21	1.35597
1616.28	1.33403
1614.36	1.31235
1612.43	1.29296
1610.5	1.27173
1608.57	1.2485
1606.64	1.22503
1604.71	1.20056
1602.78	1.1736
1600.85	1.14545
1598.93	1.11857
1597	1.09369
1595.07	1.07096
1593.14	1.0512
1591.21	1.03447
1589.28	1.01998
1587.35	1.00738
1585.42	0.99648
1583.5	0.98717
1581.57	0.97985
1579.64	0.9738
1577.71	0.96544
1575.78	0.95483
1573.85	0.94783
1571.92	0.9421
1569.99	0.93288
1568.07	0.92371
1566.14	0.91742
1564.21	0.91319
1562.28	0.90943
1560.35	0.90044
1558.42	0.88757
1556.49	0.88179
1554.56	0.8797
1552.64	0.87635
1550.71	0.8716
1548.78	0.8672
1546.85	0.86383
1544.92	0.85994
1542.99	0.85481
1541.06	0.8479
1539.13	0.8427
1537.21	0.84315
1535.28	0.84286
1533.35	0.83878
1531.42	0.83579
1529.49	0.83452
1527.56	0.83215
1525.63	0.82953
1523.7	0.82714
1521.78	0.82374
1519.85	0.8216
1517.92	0.82027
1515.99	0.81855
1514.06	0.81792
1512.13	0.8182
1510.2	0.81774
1508.27	0.81401
1506.35	0.80937
1504.42	0.81013
1502.49	0.81307
1500.56	0.81384
1498.63	0.81279
1496.7	0.8124
1494.77	0.81489
1492.84	0.8183
1490.92	0.81948
1488.99	0.81933
1487.06	0.82009
1485.13	0.82142
1483.2	0.82185
1481.27	0.82149
1479.34	0.82158
1477.41	0.82196
1475.49	0.82195
1473.56	0.82155
1471.63	0.82277
1469.7	0.8268
1467.77	0.83055
1465.84	0.83214
1463.91	0.83368
1461.98	0.83659
1460.06	0.83781
1458.13	0.83532
1456.2	0.8333
1454.27	0.83505
1452.34	0.83713
1450.41	0.83739
1448.48	0.83649
1446.55	0.83628
1444.63	0.83741
1442.7	0.83904
1440.77	0.84083
1438.84	0.84153
1436.91	0.84058
1434.98	0.8409
1433.05	0.84282
1431.13	0.84396
1429.2	0.84461
1427.27	0.84569
1425.34	0.8461
1423.41	0.84604
1421.48	0.84592
1419.55	0.84498
1417.62	0.84521
1415.7	0.84778
1413.77	0.85062
1411.84	0.85273
1409.91	0.85485
1407.98	0.85746
1406.05	0.86035
1404.12	0.86428
1402.19	0.86949
1400.27	0.8746
1398.34	0.87968
1396.41	0.88527
1394.48	0.89142
1392.55	0.89872
1390.62	0.9065
1388.69	0.91385
1386.76	0.92085
1384.84	0.92616
1382.91	0.92766
1380.98	0.92608
1379.05	0.92432
1377.12	0.9239
1375.19	0.92431
1373.26	0.92555
1371.33	0.92746
1369.41	0.9287
1367.48	0.92926
1365.55	0.92959
1363.62	0.92929
1361.69	0.92915
1359.76	0.9301
1357.83	0.93141
1355.9	0.93268
1353.98	0.93465
1352.05	0.93816
1350.12	0.94347
1348.19	0.95061
1346.26	0.95943
1344.33	0.96966
1342.4	0.98131
1340.47	0.99517
1338.55	1.01242
1336.62	1.03226
1334.69	1.05268
1332.76	1.07268
1330.83	1.09183
1328.9	1.11008
1326.97	1.12835
1325.04	1.14883
1323.12	1.17363
1321.19	1.20275
1319.26	1.23144
1317.33	1.2488
1315.4	1.24284
1313.47	1.21026
1311.54	1.16055
1309.61	1.10834
1307.69	1.06353
1305.76	1.02924
1303.83	1.00309
1301.9	0.98121
1299.97	0.96233
1298.04	0.94727
1296.11	0.93649
1294.18	0.92934
1292.26	0.92464
1290.33	0.92129
1288.4	0.9187
1286.47	0.91687
1284.54	0.91597
1282.61	0.91598
1280.68	0.91672
1278.75	0.91792
1276.83	0.91932
1274.9	0.9208
1272.97	0.92245
1271.04	0.92467
1269.11	0.92788
1267.18	0.932
1265.25	0.93657
1263.32	0.94114
1261.4	0.94545
1259.47	0.94965
1257.54	0.95411
1255.61	0.95904
1253.68	0.9644
1251.75	0.96996
1249.82	0.97534
1247.89	0.98033
1245.97	0.98502
1244.04	0.98973
1242.11	0.99469
1240.18	0.99985
1238.25	1.00493
1236.32	1.00961
1234.39	1.01383
1232.46	1.01775
1230.54	1.02172
1228.61	1.026
1226.68	1.03062
1224.75	1.0354
1222.82	1.04009
1220.89	1.04458
1218.96	1.04896
1217.03	1.05357
1215.11	1.05876
1213.18	1.06457
1211.25	1.07071
1209.32	1.07675
1207.39	1.08245
1205.46	1.08789
1203.53	1.09332
1201.6	1.0988
1199.68	1.10409
1197.75	1.10908
1195.82	1.11351
1193.89	1.11744
1191.96	1.12122
1190.03	1.12531
1188.1	1.12999
1186.18	1.13531
1184.25	1.14111
1182.32	1.1471
1180.39	1.15306
1178.46	1.15907
1176.53	1.1654
1174.6	1.17224
1172.67	1.17948
1170.75	1.18686
1168.82	1.19408
1166.89	1.20096
1164.96	1.2074
1163.03	1.21352
1161.1	1.21971
1159.17	1.22636
1157.24	1.23366
1155.32	1.24129
1153.39	1.24876
1151.46	1.25591
1149.53	1.26294
1147.6	1.27013
1145.67	1.27757
1143.74	1.28508
[truncated: 386 more rows]

## Sheet: RLL32_B_S4
Wavenumber (cm^-1)	Absorbance
3996.35	1.1416
3994.42	1.14171
3992.49	1.14184
3990.56	1.14183
3988.63	1.14179
3986.71	1.14229
3984.78	1.14299
3982.85	1.14319
3980.92	1.14323
3978.99	1.1438
3977.06	1.14461
3975.13	1.14469
3973.2	1.14436
3971.28	1.14438
3969.35	1.14446
3967.42	1.14475
3965.49	1.14583
3963.56	1.14671
3961.63	1.14621
3959.7	1.1457
3957.77	1.14605
3955.85	1.14662
3953.92	1.14791
3951.99	1.14966
3950.06	1.14948
3948.13	1.14729
3946.2	1.14767
3944.27	1.14925
3942.34	1.14709
3940.42	1.14525
3938.49	1.14713
3936.56	1.15061
3934.63	1.15373
3932.7	1.1527
3930.77	1.14829
3928.84	1.14819
3926.91	1.15186
3924.99	1.15209
3923.06	1.15043
3921.13	1.15244
3919.2	1.15386
3917.27	1.15008
3915.34	1.1466
3913.41	1.14815
3911.48	1.15149
3909.56	1.15557
3907.63	1.16231
3905.7	1.16652
3903.77	1.1617
3901.84	1.15375
3899.91	1.14762
3897.98	1.14541
3896.05	1.1516
3894.13	1.16066
3892.2	1.15965
3890.27	1.15382
3888.34	1.15835
3886.41	1.16212
3884.48	1.15815
3882.55	1.15839
3880.62	1.15586
3878.7	1.15252
3876.77	1.15952
3874.84	1.1662
3872.91	1.16738
3870.98	1.16433
3869.05	1.1571
3867.12	1.15872
3865.19	1.16295
3863.27	1.15795
3861.34	1.15538
3859.41	1.16267
3857.48	1.17637
3855.55	1.18693
3853.62	1.16905
3851.69	1.14426
3849.76	1.14728
3847.84	1.15965
3845.91	1.16979
3843.98	1.17453
3842.05	1.17632
3840.12	1.17625
3838.19	1.1685
3836.26	1.1611
3834.34	1.16226
3832.41	1.16439
3830.48	1.16593
3828.55	1.16958
3826.62	1.17264
3824.69	1.17853
3822.76	1.18423
3820.83	1.17523
3818.91	1.16907
3816.98	1.17016
3815.05	1.16429
3813.12	1.16491
3811.19	1.17534
3809.26	1.18473
3807.33	1.18318
3805.4	1.18046
3803.48	1.18568
3801.55	1.18061
3799.62	1.17228
3797.69	1.17418
3795.76	1.17436
3793.83	1.17499
3791.9	1.17943
3789.97	1.18322
3788.05	1.18613
3786.12	1.18718
3784.19	1.18639
3782.26	1.18881
3780.33	1.18977
3778.4	1.18484
3776.47	1.18424
3774.54	1.19061
3772.62	1.1978
3770.69	1.19843
3768.76	1.19375
3766.83	1.19219
3764.9	1.19276
3762.97	1.19732
3761.04	1.2037
3759.11	1.20236
3757.19	1.20048
3755.26	1.20893
3753.33	1.22016
3751.4	1.21577
3749.47	1.2026
3747.54	1.20735
3745.61	1.21232
3743.68	1.2017
3741.76	1.20186
3739.83	1.21658
3737.9	1.22957
3735.97	1.22776
3734.04	1.21445
3732.11	1.20877
3730.18	1.21514
3728.25	1.22577
3726.33	1.23166
3724.4	1.23186
3722.47	1.23216
3720.54	1.2338
3718.61	1.23844
3716.68	1.24808
3714.75	1.26153
3712.82	1.26982
3710.9	1.26425
3708.97	1.26184
3707.04	1.27176
3705.11	1.28688
3703.18	1.29851
3701.25	1.30194
3699.32	1.30519
3697.39	1.31097
3695.47	1.31579
3693.54	1.32039
3691.61	1.32177
3689.68	1.30927
3687.75	1.29383
3685.82	1.29439
3683.89	1.30376
3681.96	1.31378
3680.04	1.3239
3678.11	1.33478
3676.18	1.33491
3674.25	1.32759
3672.32	1.33529
3670.39	1.34154
3668.46	1.33817
3666.53	1.34367
3664.61	1.35512
3662.68	1.36444
3660.75	1.3729
3658.82	1.38215
3656.89	1.38659
3654.96	1.38954
3653.03	1.40194
3651.1	1.41449
3649.18	1.40558
3647.25	1.39142
3645.32	1.39489
3643.39	1.40532
3641.46	1.41363
3639.53	1.41915
3637.6	1.42514
3635.67	1.43212
3633.75	1.44046
3631.82	1.45196
3629.89	1.45767
3627.96	1.44957
3626.03	1.45157
3624.1	1.4659
3622.17	1.47988
3620.24	1.48329
3618.32	1.47528
3616.39	1.47268
3614.46	1.47628
3612.53	1.47851
3610.6	1.48165
3608.67	1.48375
3606.74	1.48407
3604.81	1.4896
3602.89	1.49863
3600.96	1.50463
3599.03	1.5085
3597.1	1.5136
3595.17	1.5174
3593.24	1.52098
3591.31	1.52975
3589.39	1.53971
3587.46	1.54024
3585.53	1.5382
3583.6	1.54454
3581.67	1.55353
3579.74	1.56035
3577.81	1.56583
3575.88	1.57121
3573.96	1.57697
3572.03	1.58527
3570.1	1.59649
3568.17	1.60346
3566.24	1.60129
3564.31	1.60225
3562.38	1.61004
3560.45	1.61791
3558.53	1.62434
3556.6	1.63164
3554.67	1.63932
3552.74	1.64486
3550.81	1.64969
3548.88	1.65692
3546.95	1.66332
3545.02	1.66627
3543.1	1.66998
3541.17	1.67664
3539.24	1.68438
3537.31	1.69085
3535.38	1.69621
3533.45	1.70276
3531.52	1.71087
3529.59	1.71843
3527.67	1.72468
3525.74	1.73104
3523.81	1.73762
3521.88	1.74444
3519.95	1.75225
3518.02	1.76055
3516.09	1.7687
3514.16	1.77732
3512.24	1.78646
3510.31	1.79443
3508.38	1.80127
3506.45	1.80913
3504.52	1.81705
3502.59	1.82243
3500.66	1.82732
3498.73	1.83359
3496.81	1.83918
3494.88	1.8432
3492.95	1.84664
3491.02	1.85003
3489.09	1.85253
3487.16	1.85379
3485.23	1.85474
3483.3	1.85492
3481.38	1.85334
3479.45	1.85161
3477.52	1.85093
3475.59	1.84961
3473.66	1.84728
3471.73	1.84528
3469.8	1.84385
3467.87	1.84242
3465.95	1.84086
3464.02	1.83948
3462.09	1.83812
3460.16	1.8371
3458.23	1.8369
3456.3	1.83717
3454.37	1.83792
3452.44	1.83937
3450.52	1.84175
3448.59	1.84398
3446.66	1.84505
3444.73	1.8465
3442.8	1.84911
3440.87	1.8519
3438.94	1.85484
3437.01	1.85799
3435.09	1.86081
3433.16	1.86332
3431.23	1.86564
3429.3	1.8677
3427.37	1.8694
3425.44	1.87074
3423.51	1.87165
3421.58	1.87128
3419.66	1.86964
3417.73	1.86797
3415.8	1.86644
3413.87	1.8643
3411.94	1.86138
3410.01	1.85813
3408.08	1.8548
3406.15	1.85116
3404.23	1.84712
3402.3	1.8432
3400.37	1.83969
3398.44	1.83604
3396.51	1.83228
3394.58	1.82898
3392.65	1.8258
3390.72	1.82265
3388.8	1.82032
3386.87	1.81866
3384.94	1.81707
3383.01	1.81569
3381.08	1.81487
3379.15	1.81463
3377.22	1.81473
3375.29	1.81502
3373.37	1.8156
3371.44	1.81673
3369.51	1.81849
3367.58	1.82041
3365.65	1.82218
3363.72	1.82409
3361.79	1.82634
3359.86	1.82866
3357.94	1.83096
3356.01	1.83329
3354.08	1.83571
3352.15	1.83812
3350.22	1.84007
3348.29	1.84142
3346.36	1.84258
3344.44	1.84372
3342.51	1.84459
3340.58	1.84506
3338.65	1.84504
3336.72	1.84414
3334.79	1.84251
3332.86	1.84073
3330.93	1.83887
3329.01	1.83679
3327.08	1.8345
3325.15	1.8318
3323.22	1.82865
3321.29	1.82546
3319.36	1.82233
3317.43	1.81911
3315.5	1.81584
3313.58	1.81253
3311.65	1.80923
3309.72	1.80607
3307.79	1.8031
3305.86	1.80034
3303.93	1.79762
3302	1.79496
3300.07	1.79268
3298.15	1.79075
3296.22	1.78901
3294.29	1.78747
3292.36	1.78597
3290.43	1.78437
3288.5	1.78296
3286.57	1.78203
3284.64	1.78142
3282.72	1.78084
3280.79	1.78052
3278.86	1.7806
3276.93	1.78071
3275	1.78065
3273.07	1.7805
3271.14	1.78041
3269.21	1.78031
3267.29	1.77993
3265.36	1.77919
3263.43	1.77834
3261.5	1.77753
3259.57	1.77667
3257.64	1.77566
3255.71	1.77429
3253.78	1.77249
3251.86	1.77064
3249.93	1.76898
3248	1.76728
3246.07	1.76513
3244.14	1.7624
3242.21	1.75958
3240.28	1.75681
3238.35	1.75389
3236.43	1.75091
3234.5	1.74797
3232.57	1.74504
3230.64	1.74198
3228.71	1.73876
3226.78	1.73552
3224.85	1.73249
3222.92	1.7296
3221	1.72648
3219.07	1.72313
3217.14	1.71996
3215.21	1.71683
3213.28	1.71346
3211.35	1.71017
3209.42	1.70699
3207.49	1.70384
3205.57	1.70086
3203.64	1.69796
3201.71	1.69513
3199.78	1.6923
3197.85	1.6893
3195.92	1.68644
3193.99	1.68405
3192.06	1.68187
3190.14	1.67971
3188.21	1.67773
3186.28	1.6758
3184.35	1.67379
3182.42	1.67206
3180.49	1.6707
3178.56	1.66919
3176.63	1.66749
3174.71	1.66612
3172.78	1.66501
3170.85	1.66395
3168.92	1.66307
3166.99	1.66236
3165.06	1.66153
3163.13	1.66051
3161.2	1.6595
3159.28	1.65865
3157.35	1.65789
3155.42	1.6571
3153.49	1.6562
3151.56	1.65515
3149.63	1.65392
3147.7	1.65266
3145.77	1.65142
3143.85	1.65025
3141.92	1.64917
3139.99	1.64806
3138.06	1.64687
3136.13	1.64572
3134.2	1.64446
3132.27	1.643
3130.34	1.64187
3128.42	1.64116
3126.49	1.64051
3124.56	1.63983
3122.63	1.63899
3120.7	1.63816
3118.77	1.63766
3116.84	1.63731
3114.92	1.63694
3112.99	1.63681
3111.06	1.63694
3109.13	1.63704
3107.2	1.63706
3105.27	1.63732
3103.34	1.6378
3101.41	1.63803
3099.49	1.63819
3097.56	1.63854
3095.63	1.63878
3093.7	1.63908
3091.77	1.63986
3089.84	1.64094
3087.91	1.64208
3085.98	1.64334
3084.06	1.64473
3082.13	1.6461
3080.2	1.64741
3078.27	1.64888
3076.34	1.65058
3074.41	1.65235
3072.48	1.65401
3070.55	1.65551
3068.63	1.65663
3066.7	1.65697
3064.77	1.65648
3062.84	1.65555
3060.91	1.65445
3058.98	1.65302
3057.05	1.65098
3055.12	1.64835
3053.2	1.64556
3051.27	1.64272
3049.34	1.63942
3047.41	1.63558
3045.48	1.63151
3043.55	1.6273
3041.62	1.62293
3039.69	1.61846
3037.77	1.61387
3035.84	1.60918
3033.91	1.60436
3031.98	1.59916
3030.05	1.5938
3028.12	1.58875
3026.19	1.58377
3024.26	1.5786
3022.34	1.5734
3020.41	1.56822
3018.48	1.56304
3016.55	1.55788
3014.62	1.55277
3012.69	1.54753
3010.76	1.54203
3008.83	1.53652
3006.91	1.53111
3004.98	1.52563
3003.05	1.52012
3001.12	1.51479
2999.19	1.50958
2997.26	1.50423
2995.33	1.49865
2993.4	1.49298
2991.48	1.48755
2989.55	1.48236
2987.62	1.47714
2985.69	1.47193
2983.76	1.46687
2981.83	1.46193
2979.9	1.45705
2977.97	1.45237
2976.05	1.448
2974.12	1.44381
2972.19	1.43971
2970.26	1.43575
2968.33	1.43193
2966.4	1.42817
2964.47	1.42446
2962.54	1.4208
2960.62	1.41719
2958.69	1.41359
2956.76	1.41
2954.83	1.40649
2952.9	1.40314
2950.97	1.39999
2949.04	1.39708
2947.11	1.39447
2945.19	1.39202
2943.26	1.38963
2941.33	1.38737
2939.4	1.38538
2937.47	1.38368
2935.54	1.38206
2933.61	1.38034
2931.68	1.37846
2929.76	1.37623
2927.83	1.37334
2925.9	1.36969
2923.97	1.36539
2922.04	1.36058
2920.11	1.35544
2918.18	1.35011
2916.25	1.34476
2914.33	1.33962
2912.4	1.33488
2910.47	1.3306
2908.54	1.32667
2906.61	1.32304
2904.68	1.31976
2902.75	1.31672
2900.82	1.31381
2898.9	1.31109
2896.97	1.30854
2895.04	1.30601
2893.11	1.3035
2891.18	1.30113
2889.25	1.29892
2887.32	1.29685
2885.39	1.29493
2883.47	1.29316
2881.54	1.29147
2879.61	1.28986
2877.68	1.28842
2875.75	1.28711
2873.82	1.28575
2871.89	1.28422
2869.97	1.28262
2868.04	1.28117
2866.11	1.27999
2864.18	1.27907
2862.25	1.27835
2860.32	1.27773
2858.39	1.27696
2856.46	1.27582
2854.54	1.27419
2852.61	1.27206
2850.68	1.26947
2848.75	1.26647
2846.82	1.26311
2844.89	1.25959
2842.96	1.25617
2841.03	1.25304
2839.11	1.25011
2837.18	1.2472
2835.25	1.24431
2833.32	1.24148
2831.39	1.23869
2829.46	1.236
2827.53	1.23349
2825.6	1.23122
2823.68	1.22915
2821.75	1.22716
2819.82	1.22511
2817.89	1.22301
2815.96	1.22097
2814.03	1.21909
2812.1	1.21733
2810.17	1.21558
2808.25	1.21369
2806.32	1.21166
2804.39	1.20959
2802.46	1.20754
2800.53	1.20554
2798.6	1.20358
2796.67	1.20157
2794.74	1.19947
2792.82	1.19737
2790.89	1.19537
2788.96	1.19349
2787.03	1.19171
2785.1	1.1901
2783.17	1.18867
2781.24	1.18737
2779.31	1.18622
2777.39	1.1854
2775.46	1.18499
2773.53	1.18477
2771.6	1.18433
2769.67	1.18313
2767.74	1.18086
2765.81	1.17775
2763.88	1.17442
2761.96	1.17138
2760.03	1.1688
2758.1	1.16658
2756.17	1.16458
2754.24	1.16267
2752.31	1.16092
2750.38	1.15936
2748.45	1.15792
2746.53	1.15651
2744.6	1.15509
2742.67	1.15362
2740.74	1.15215
2738.81	1.15076
2736.88	1.14947
2734.95	1.14827
2733.02	1.14712
2731.1	1.14596
2729.17	1.14477
2727.24	1.14357
2725.31	1.14238
2723.38	1.14121
2721.45	1.14012
2719.52	1.13905
2717.59	1.13795
2715.67	1.13683
2713.74	1.13572
2711.81	1.13462
2709.88	1.1336
2707.95	1.13265
2706.02	1.13168
2704.09	1.13061
2702.16	1.12947
2700.24	1.12835
2698.31	1.12732
2696.38	1.12638
2694.45	1.12546
2692.52	1.12451
2690.59	1.12351
2688.66	1.12251
2686.73	1.12157
2684.81	1.12074
2682.88	1.12006
2680.95	1.11944
2679.02	1.11872
2677.09	1.11783
2675.16	1.11688
2673.23	1.116
2671.3	1.11521
2669.38	1.11451
2667.45	1.11384
2665.52	1.11313
2663.59	1.11238
2661.66	1.11169
2659.73	1.11108
2657.8	1.11048
2655.87	1.10989
2653.95	1.10931
2652.02	1.10871
2650.09	1.10809
2648.16	1.10751
2646.23	1.10703
2644.3	1.1066
2642.37	1.10616
2640.44	1.10569
2638.52	1.1052
2636.59	1.10473
2634.66	1.10431
2632.73	1.10394
2630.8	1.10359
2628.87	1.10322
2626.94	1.10283
2625.02	1.10245
2623.09	1.10212
2621.16	1.10187
2619.23	1.10166
2617.3	1.1014
2615.37	1.10108
2613.44	1.10076
2611.51	1.10054
2609.59	1.10039
2607.66	1.10024
2605.73	1.10008
2603.8	1.09988
2601.87	1.09966
2599.94	1.09944
2598.01	1.09931
2596.08	1.09928
2594.16	1.09931
2592.23	1.09932
2590.3	1.09925
2588.37	1.09916
2586.44	1.09911
2584.51	1.09912
2582.58	1.09917
2580.65	1.09923
2578.73	1.09928
2576.8	1.09926
2574.87	1.0992
2572.94	1.09916
2571.01	1.09918
2569.08	1.09926
2567.15	1.09934
2565.22	1.09937
2563.3	1.09937
2561.37	1.09939
2559.44	1.09943
2557.51	1.09952
2555.58	1.09966
2553.65	1.09983
2551.72	1.09999
2549.79	1.10009
2547.87	1.10017
2545.94	1.1003
2544.01	1.1005
2542.08	1.10073
2540.15	1.10096
2538.22	1.10118
2536.29	1.10144
2534.36	1.10171
2532.44	1.10199
2530.51	1.10229
2528.58	1.10263
2526.65	1.10299
2524.72	1.10335
2522.79	1.10368
2520.86	1.10396
2518.93	1.10422
2517.01	1.10454
2515.08	1.10496
2513.15	1.10548
2511.22	1.10605
2509.29	1.1066
2507.36	1.10709
2505.43	1.1075
2503.5	1.10777
2501.58	1.10785
2499.65	1.1078
2497.72	1.10764
2495.79	1.10737
2493.86	1.10705
2491.93	1.10678
2490	1.10668
2488.07	1.10677
2486.15	1.10702
2484.22	1.10735
2482.29	1.10767
2480.36	1.10791
2478.43	1.10812
2476.5	1.10841
2474.57	1.1088
2472.64	1.10928
2470.72	1.1098
2468.79	1.1103
2466.86	1.1107
2464.93	1.11101
2463	1.11136
2461.07	1.11187
2459.14	1.11251
2457.21	1.11314
2455.29	1.11364
2453.36	1.11399
2451.43	1.11424
2449.5	1.11453
2447.57	1.11494
2445.64	1.11547
2443.71	1.11598
2441.78	1.1163
2439.86	1.11641
2437.93	1.11643
2436	1.11654
2434.07	1.11682
2432.14	1.11718
2430.21	1.11745
2428.28	1.11753
2426.35	1.11741
2424.43	1.11722
2422.5	1.11717
2420.57	1.11735
2418.64	1.11766
2416.71	1.11788
2414.78	1.11793
2412.85	1.11787
2410.92	1.11782
2409	1.11792
2407.07	1.11822
2405.14	1.11859
2403.21	1.11886
2401.28	1.1189
2399.35	1.1188
2397.42	1.11874
2395.5	1.11886
2393.57	1.11918
2391.64	1.11956
2389.71	1.1199
2387.78	1.12025
2385.85	1.12075
2383.92	1.12158
2381.99	1.12279
2380.07	1.12419
2378.14	1.1254
2376.21	1.12617
2374.28	1.12648
2372.35	1.12648
2370.42	1.12636
2368.49	1.12619
2366.56	1.12597
2364.64	1.1256
2362.71	1.12505
2360.78	1.12438
2358.85	1.12375
2356.92	1.12341
2354.99	1.12331
2353.06	1.12378
2351.13	1.12711
2349.21	1.13413
2347.28	1.14118
2345.35	1.14345
2343.42	1.14154
2341.49	1.13956
2339.56	1.13757
2337.63	1.13479
2335.7	1.13225
2333.78	1.13084
2331.85	1.12996
2329.92	1.12911
2327.99	1.12892
2326.06	1.12952
2324.13	1.13006
2322.2	1.13005
2320.27	1.12997
2318.35	1.13044
2316.42	1.1315
2314.49	1.13258
2312.56	1.13327
2310.63	1.13375
2308.7	1.13423
2306.77	1.13475
2304.84	1.13531
2302.92	1.13585
2300.99	1.13627
2299.06	1.13652
2297.13	1.13665
2295.2	1.1367
2293.27	1.1367
2291.34	1.13668
2289.41	1.13666
2287.49	1.1366
2285.56	1.13654
2283.63	1.13653
2281.7	1.1365
2279.77	1.13635
2277.84	1.13611
2275.91	1.13585
2273.98	1.13557
2272.06	1.13529
2270.13	1.13504
2268.2	1.13486
2266.27	1.13475
2264.34	1.13465
2262.41	1.13453
2260.48	1.13443
2258.55	1.13438
2256.63	1.13434
2254.7	1.1343
2252.77	1.13431
2250.84	1.13435
2248.91	1.13441
2246.98	1.13448
2245.05	1.13454
2243.12	1.1346
2241.2	1.13466
2239.27	1.13474
2237.34	1.13481
2235.41	1.1349
2233.48	1.135
2231.55	1.13508
2229.62	1.13519
2227.69	1.13535
2225.77	1.13557
2223.84	1.13578
2221.91	1.13595
2219.98	1.13611
2218.05	1.13629
2216.12	1.13651
2214.19	1.1368
2212.26	1.1371
2210.34	1.13739
2208.41	1.13767
2206.48	1.13794
2204.55	1.13818
2202.62	1.13842
2200.69	1.13869
2198.76	1.13901
2196.83	1.13936
2194.91	1.13971
2192.98	1.14006
2191.05	1.14041
2189.12	1.14077
2187.19	1.14116
2185.26	1.14159
2183.33	1.14208
2181.4	1.14261
2179.48	1.14316
2177.55	1.14369
2175.62	1.14421
2173.69	1.14476
2171.76	1.14536
2169.83	1.14595
2167.9	1.14651
2165.97	1.14707
2164.05	1.14762
2162.12	1.14816
2160.19	1.14872
2158.26	1.14934
2156.33	1.15001
2154.4	1.15068
2152.47	1.15134
2150.55	1.152
2148.62	1.15263
2146.69	1.15325
2144.76	1.15392
2142.83	1.15468
2140.9	1.15545
2138.97	1.15613
2137.04	1.15666
2135.12	1.1571
2133.19	1.15759
2131.26	1.15818
2129.33	1.15876
2127.4	1.15928
2125.47	1.15973
2123.54	1.16009
2121.61	1.16043
2119.69	1.16085
2117.76	1.16138
2115.83	1.16191
2113.9	1.16232
2111.97	1.16266
2110.04	1.16294
2108.11	1.16315
2106.18	1.16337
2104.26	1.16366
2102.33	1.16405
2100.4	1.16445
2098.47	1.16481
2096.54	1.1651
2094.61	1.16544
2092.68	1.16592
2090.75	1.16642
2088.83	1.16691
2086.9	1.16751
2084.97	1.16818
2083.04	1.16879
2081.11	1.16935
2079.18	1.16993
2077.25	1.17065
2075.32	1.17149
2073.4	1.17234
2071.47	1.17316
2069.54	1.17401
2067.61	1.1749
2065.68	1.17554
2063.75	1.17606
2061.82	1.17697
2059.89	1.17809
2057.97	1.17909
2056.04	1.17999
2054.11	1.18081
2052.18	1.18165
2050.25	1.18263
2048.32	1.18374
2046.39	1.18493
2044.46	1.18608
2042.54	1.18691
2040.61	1.18739
2038.68	1.18805
2036.75	1.18905
2034.82	1.19012
2032.89	1.19107
2030.96	1.19188
2029.03	1.19254
2027.11	1.19311
2025.18	1.19372
2023.25	1.19447
2021.32	1.19556
2019.39	1.19665
2017.46	1.19695
2015.53	1.19674
2013.6	1.19711
2011.68	1.19793
2009.75	1.19868
2007.82	1.19938
2005.89	1.20006
2003.96	1.20068
2002.03	1.20124
2000.1	1.20176
1998.17	1.20239
1996.25	1.20366
1994.32	1.20532
1992.39	1.2059
1990.46	1.20567
1988.53	1.20605
1986.6	1.20688
1984.67	1.2079
1982.74	1.20912
1980.82	1.21034
1978.89	1.21146
1976.96	1.21243
1975.03	1.21329
1973.1	1.21424
1971.17	1.2157
1969.24	1.21736
1967.31	1.21807
1965.39	1.21833
1963.46	1.21944
1961.53	1.22079
1959.6	1.22193
1957.67	1.22327
1955.74	1.22468
1953.81	1.226
1951.88	1.2274
1949.96	1.22892
1948.03	1.23055
1946.1	1.23251
1944.17	1.23407
1942.24	1.23409
1940.31	1.23451
1938.38	1.23662
1936.45	1.23882
1934.53	1.24045
1932.6	1.24202
1930.67	1.24384
1928.74	1.24602
1926.81	1.24888
1924.88	1.25176
1922.95	1.25351
1921.02	1.25548
1919.1	1.25785
1917.17	1.25891
1915.24	1.26067
1913.31	1.26403
1911.38	1.26662
1909.45	1.2673
1907.52	1.26732
1905.6	1.268
1903.67	1.269
1901.74	1.26983
1899.81	1.2709
1897.88	1.27233
1895.95	1.27325
1894.02	1.27405
1892.09	1.27594
1890.17	1.27701
1888.24	1.2768
1886.31	1.27801
1884.38	1.28005
1882.45	1.28173
1880.52	1.28338
1878.59	1.28499
1876.66	1.28653
1874.74	1.28854
1872.81	1.29196
1870.88	1.29541
1868.95	1.29506
1867.02	1.29276
1865.09	1.29387
1863.16	1.29682
1861.23	1.29897
1859.31	1.30038
1857.38	1.30182
1855.45	1.30369
1853.52	1.30584
1851.59	1.30835
1849.66	1.31135
1847.73	1.31493
1845.8	1.31741
1843.88	1.31624
1841.95	1.31629
1840.02	1.32041
1838.09	1.32447
1836.16	1.32695
1834.23	1.33046
1832.3	1.33536
1830.37	1.33786
1828.45	1.3386
1826.52	1.34126
1824.59	1.34354
1822.66	1.34552
1820.73	1.34922
1818.8	1.35312
1816.87	1.35644
1814.94	1.36044
1813.02	1.36481
1811.09	1.36755
1809.16	1.36938
1807.23	1.37289
1805.3	1.37835
1803.37	1.3844
1801.44	1.38881
1799.51	1.39126
1797.59	1.39475
1795.66	1.40014
1793.73	1.40397
1791.8	1.40293
1789.87	1.40287
1787.94	1.40748
1786.01	1.4124
1784.08	1.41579
1782.16	1.41914
1780.23	1.42245
1778.3	1.42688
1776.37	1.43398
1774.44	1.44132
1772.51	1.44412
1770.58	1.44455
1768.65	1.44816
1766.73	1.45415
1764.8	1.46187
1762.87	1.46905
1760.94	1.47387
1759.01	1.47937
1757.08	1.48539
1755.15	1.49186
1753.22	1.50062
1751.3	1.50899
1749.37	1.51424
1747.44	1.51986
1745.51	1.52768
1743.58	1.53635
1741.65	1.5447
1739.72	1.5527
1737.79	1.56267
1735.87	1.57453
1733.94	1.58297
1732.01	1.58888
1730.08	1.59827
1728.15	1.60906
1726.22	1.62013
1724.29	1.63146
1722.36	1.64325
1720.44	1.6563
1718.51	1.66845
1716.58	1.67628
1714.65	1.68479
1712.72	1.69743
1710.79	1.71229
1708.86	1.72809
1706.93	1.74396
1705.01	1.75938
1703.08	1.77531
1701.15	1.79281
1699.22	1.81038
1697.29	1.82694
1695.36	1.84438
1693.43	1.86183
1691.5	1.88013
1689.58	1.9002
1687.65	1.91995
1685.72	1.94026
1683.79	1.96101
1681.86	1.97896
1679.93	1.99758
1678	2.01756
1676.08	2.0391
1674.15	2.06152
1672.22	2.08321
1670.29	2.10552
1668.36	2.12707
1666.43	2.14539
1664.5	2.16286
1662.57	2.17889
1660.65	2.19153
1658.72	2.20404
1656.79	2.21774
1654.86	2.23196
1652.93	2.24202
1651	2.24979
1649.07	2.26205
1647.14	2.27424
1645.22	2.28343
1643.29	2.29325
1641.36	2.30538
1639.43	2.31883
1637.5	2.33309
1635.57	2.34704
1633.64	2.35894
1631.71	2.3724
1629.79	2.38657
1627.86	2.39878
1625.93	2.40666
1624	2.40741
1622.07	2.40052
1620.14	2.39121
1618.21	2.37344
1616.28	2.33322
1614.36	2.29246
1612.43	2.261
1610.5	2.226
1608.57	2.18493
1606.64	2.14187
1604.71	2.09679
1602.78	2.0456
1600.85	1.99147
1598.93	1.94094
1597	1.8946
1595.07	1.85117
1593.14	1.81287
1591.21	1.78087
1589.28	1.75325
1587.35	1.72963
1585.42	1.70973
1583.5	1.69265
1581.57	1.67868
1579.64	1.66875
1577.71	1.65609
1575.78	1.63138
1573.85	1.61271
1571.92	1.60348
1569.99	1.58667
1568.07	1.56521
1566.14	1.55135
1564.21	1.54196
1562.28	1.53798
1560.35	1.53126
1558.42	1.4986
1556.49	1.47665
1554.56	1.4703
1552.64	1.46329
1550.71	1.4546
1548.78	1.44613
1546.85	1.44183
1544.92	1.4393
1542.99	1.43459
1541.06	1.42107
1539.13	1.40017
1537.21	1.39611
1535.28	1.39832
1533.35	1.39299
1531.42	1.38617
1529.49	1.38569
1527.56	1.38454
1525.63	1.38094
1523.7	1.37857
1521.78	1.37274
1519.85	1.36591
1517.92	1.36302
1515.99	1.3597
1514.06	1.3584
1512.13	1.36124
1510.2	1.36622
1508.27	1.36665
1506.35	1.35245
1504.42	1.34723
1502.49	1.35338
1500.56	1.35974
1498.63	1.36263
1496.7	1.36284
1494.77	1.36699
1492.84	1.37644
1490.92	1.38482
1488.99	1.38563
1487.06	1.3835
1485.13	1.38462
1483.2	1.38711
1481.27	1.38912
1479.34	1.39193
1477.41	1.39654
1475.49	1.40137
1473.56	1.40343
1471.63	1.40411
1469.7	1.41013
1467.77	1.42013
1465.84	1.42862
1463.91	1.43382
1461.98	1.44042
1460.06	1.4487
1458.13	1.45072
1456.2	1.44272
1454.27	1.44126
1452.34	1.44499
1450.41	1.44798
1448.48	1.44863
1446.55	1.44855
1444.63	1.45091
1442.7	1.45517
1440.77	1.46026
1438.84	1.46493
1436.91	1.46493
1434.98	1.46308
1433.05	1.4659
1431.13	1.46904
1429.2	1.46875
1427.27	1.46799
1425.34	1.46704
1423.41	1.46509
1421.48	1.46458
1419.55	1.46302
1417.62	1.45962
1415.7	1.46117
1413.77	1.46663
1411.84	1.47277
1409.91	1.47965
1407.98	1.48814
1406.05	1.49761
1404.12	1.50729
1402.19	1.51787
1400.27	1.52927
1398.34	1.54028
1396.41	1.551
1394.48	1.56204
1392.55	1.57397
1390.62	1.58721
1388.69	1.60058
1386.76	1.61173
1384.84	1.61847
1382.91	1.62041
1380.98	1.61891
1379.05	1.61744
1377.12	1.61815
1375.19	1.61959
1373.26	1.62085
1371.33	1.62353
1369.41	1.62699
1367.48	1.62983
1365.55	1.63273
1363.62	1.63446
1361.69	1.63401
1359.76	1.6349
1357.83	1.63862
1355.9	1.64415
1353.98	1.65124
1352.05	1.66053
1350.12	1.67244
1348.19	1.68715
1346.26	1.70508
1344.33	1.72642
1342.4	1.75137
1340.47	1.78098
1338.55	1.81496
1336.62	1.84995
1334.69	1.88463
1332.76	1.9191
1330.83	1.9521
1328.9	1.98344
1326.97	2.01505
1325.04	2.05044
1323.12	2.09193
1321.19	2.13802
1319.26	2.18002
1317.33	2.19859
1315.4	2.17519
1313.47	2.10591
1311.54	2.00994
1309.61	1.91518
1307.69	1.83724
1305.76	1.77944
1303.83	1.73628
1301.9	1.70096
1299.97	1.67217
1298.04	1.6514
1296.11	1.63827
1294.18	1.63089
1292.26	1.62748
1290.33	1.62674
1288.4	1.62788
1286.47	1.63046
1284.54	1.63436
1282.61	1.63925
1280.68	1.64464
1278.75	1.65054
1276.83	1.65719
1274.9	1.66468
1272.97	1.67295
1271.04	1.68199
1269.11	1.69172
1267.18	1.7021
1265.25	1.71308
1263.32	1.72442
1261.4	1.73602
1259.47	1.74795
1257.54	1.76025
1255.61	1.77273
1253.68	1.78515
1251.75	1.79733
1249.82	1.8091
1247.89	1.82051
1245.97	1.8316
1244.04	1.8423
1242.11	1.85259
1240.18	1.86263
1238.25	1.87249
1236.32	1.88212
1234.39	1.89149
1232.46	1.90061
1230.54	1.90955
1228.61	1.91831
1226.68	1.92707
1224.75	1.93595
1222.82	1.94496
1220.89	1.9544
1218.96	1.96455
1217.03	1.97531
1215.11	1.98643
1213.18	1.99779
1211.25	2.00917
1209.32	2.02041
1207.39	2.03177
1205.46	2.04309
1203.53	2.05386
1201.6	2.06386
1199.68	2.07297
1197.75	2.08093
1195.82	2.08808
1193.89	2.09525
1191.96	2.10274
1190.03	2.11051
1188.1	2.11872
1186.18	2.12738
1184.25	2.1365
1182.32	2.14636
1180.39	2.15729
1178.46	2.16929
1176.53	2.18199
1174.6	2.19474
1172.67	2.20713
1170.75	2.21936
1168.82	2.23159
1166.89	2.24376
1164.96	2.25626
1163.03	2.26927
1161.1	2.28176
1159.17	2.29308
1157.24	2.30469
1155.32	2.31752
1153.39	2.33047
1151.46	2.34317
1149.53	2.35647
1147.6	2.36995
1145.67	2.38196
1143.74	2.39229
1141.81	2.40218
1139.89	2.4126
1137.96	2.42392
1136.03	2.43614
1134.1	2.44909
1132.17	2.46201
1130.24	2.47391
1128.31	2.48469
1126.38	2.49539
1124.46	2.50584
1122.53	2.51498
1120.6	2.52348
1118.67	2.53206
1116.74	2.54073
1114.81	2.54847
1112.88	2.55407
1110.95	2.55777
1109.03	2.55985
1107.1	2.56103
1105.17	2.56168
1103.24	2.55973
1101.31	2.55388
1099.38	2.54697
1097.45	2.5403
1095.52	2.53251
1093.6	2.52428
1091.67	2.5157
1089.74	2.50611
1087.81	2.49677
1085.88	2.48967
1083.95	2.48519
1082.02	2.48191
1080.09	2.47889
1078.17	2.47592
1076.24	2.47251
1074.31	2.46818
1072.38	2.46343
1070.45	2.45879
1068.52	2.45432
1066.59	2.44958
1064.66	2.44356
1062.74	2.43641
1060.81	2.42928
1058.88	2.42376
1056.95	2.4199
1055.02	2.41592
1053.09	2.41123
1051.16	2.40639
1049.23	2.40154
1047.31	2.39624
1045.38	2.39119
1043.45	2.38713
1041.52	2.38418
1039.59	2.38286
1037.66	2.38236
1035.73	2.38204
1033.8	2.38258
1031.88	2.38395
1029.95	2.38511
1028.02	2.38576
1026.09	2.38583
1024.16	2.38341
1022.23	2.37718
1020.3	2.36925
1018.37	2.36201
1016.45	2.35454
1014.52	2.34464
1012.59	2.33195
1010.66	2.31822
1008.73	2.30482
1006.8	2.29065
1004.87	2.27463
1002.94	2.25803
1001.02	2.24243
999.087	2.22723
997.159	2.21054
995.23	2.19186
993.301	2.17211
991.372	2.15264
989.444	2.13444
987.515	2.11731
985.586	2.10043
983.657	2.08317
981.729	2.06511
979.8	2.04631
977.871	2.02743
975.942	2.00901
974.014	1.99093
972.085	1.97277
970.156	1.95431
968.227	1.93564
966.299	1.91695
964.37	1.89845
962.441	1.88059
960.512	1.86403
958.584	1.84889
956.655	1.8347
954.726	1.82118
952.798	1.80832
950.869	1.796
948.94	1.78416
947.011	1.77278
945.083	1.7613
943.154	1.74905
941.225	1.73609
939.296	1.72287
937.368	1.70991
935.439	1.6977
933.51	1.68631
931.581	1.67541
929.653	1.66467
927.724	1.65409
925.795	1.64416
923.866	1.63547
921.938	1.62836
920.009	1.62277
918.08	1.61833
916.151	1.61433
914.223	1.60983
912.294	1.60406
910.365	1.59691
908.437	1.589
906.508	1.58119
904.579	1.57405
902.65	1.56778
900.722	1.56266
898.793	1.55912
896.864	1.55706
894.935	1.55561
893.007	1.55395
891.078	1.55163
889.149	1.54815
887.22	1.54301
885.292	1.53591
883.363	1.52676
881.434	1.51584
879.505	1.50364
877.577	1.49049
875.648	1.47663
873.719	1.46241
871.79	1.44803
869.862	1.43402
867.933	1.42153
866.004	1.41134
864.076	1.40243
862.147	1.39257
860.218	1.38134
858.289	1.3703
856.361	1.36038
854.432	1.35121
852.503	1.34254
850.574	1.33477
848.646	1.3283
846.717	1.32329
844.788	1.31999
842.859	1.31846
840.931	1.3183
839.002	1.31921
837.073	1.32112
835.144	1.32404
833.216	1.32791
831.287	1.3325
829.358	1.33748
827.429	1.34275
825.501	1.34842
823.572	1.35467
821.643	1.36171
819.714	1.36954
817.786	1.37803
815.857	1.38722
813.928	1.3974
812	1.40913
810.071	1.42314
808.142	1.43989
806.213	1.45928
804.285	1.48025
802.356	1.50109
800.427	1.52002
798.498	1.53627
796.57	1.55129
794.641	1.56855
792.712	1.59185
790.783	1.62522
788.855	1.67416
786.926	1.74249
784.997	1.82489
783.068	1.901
781.14	1.93713
779.211	1.90934
777.282	1.83286
775.353	1.74463
773.425	1.66826
771.496	1.61016
769.567	1.57006
767.639	1.54554
765.71	1.53153
763.781	1.52137
761.852	1.51029
759.924	1.49755
757.995	1.48458
756.066	1.47252
754.137	1.4618
752.209	1.45265
750.28	1.44533
748.351	1.44018
746.422	1.43724
744.494	1.43619
742.565	1.43672
740.636	1.43856
738.707	1.44154
736.779	1.44555
734.85	1.45068
732.921	1.45708
730.992	1.46452
729.064	1.4723
727.135	1.47995
725.206	1.48765
723.277	1.49584
721.349	1.50487
719.42	1.51473
717.491	1.52516
715.563	1.53584
713.634	1.54669
711.705	1.55776
709.776	1.56914
707.848	1.58141
705.919	1.59501
703.99	1.60976
702.061	1.62521
700.133	1.64132
698.204	1.65814
696.275	1.67457
694.346	1.68923
692.418	1.7021
690.489	1.71434
688.56	1.72661
686.631	1.739
684.703	1.75188
682.774	1.76508
680.845	1.77842
678.916	1.79183
676.988	1.80403
675.059	1.8139
673.13	1.82195
671.202	1.82815
669.273	1.82903
667.344	1.822
665.415	1.81587
663.487	1.81208
661.558	1.80701
659.629	1.80101
657.7	1.79517
655.772	1.78975
653.843	1.7851
651.914	1.78148
649.985	1.77857
648.057	1.77617
646.128	1.77485
644.199	1.77454
642.27	1.77418
640.342	1.77346
638.413	1.77315
636.484	1.77364
634.555	1.77466
632.627	1.77627
630.698	1.77942
628.769	1.78434
626.84	1.78985
624.912	1.79563
622.983	1.8024
621.054	1.80983
619.126	1.81685
617.197	1.82336
615.268	1.82984
613.339	1.83549
611.411	1.8391
609.482	1.8416
607.553	1.8449
605.624	1.84961
603.696	1.85553
601.767	1.86164
599.838	1.86641
597.909	1.86953
595.981	1.87091
594.052	1.86909
592.123	1.86333
590.194	1.85538
588.266	1.84799
586.337	1.84176
584.408	1.83608
582.479	1.83188
580.551	1.8302
578.622	1.83024
576.693	1.83119
574.765	1.83361
572.836	1.83776
570.907	1.843
568.978	1.84895
567.05	1.85606
565.121	1.86478
563.192	1.87484
561.263	1.88573
559.335	1.89659
557.406	1.90699
555.477	1.91711
553.548	1.92664
551.62	1.93551
549.691	1.94383
547.762	1.95092
545.833	1.95658
543.905	1.96234
541.976	1.96959
540.047	1.9784
538.118	1.98815
536.19	1.99754
534.261	2.00687
532.332	2.0176
530.403	2.02891
528.475	2.04037
526.546	2.05516
524.617	2.07428
522.689	2.09405
520.76	2.11315
518.831	2.13033
516.902	2.13944
514.974	2.13754
513.045	2.12859
511.116	2.11547
509.187	2.09897
507.259	2.08152
505.33	2.06728
503.401	2.05796
501.472	2.05233
499.544	2.05009
497.615	2.05096
495.686	2.05343
493.757	2.05766
491.829	2.06459
489.9	2.07318
487.971	2.08221
486.042	2.09092
484.114	2.10049
482.185	2.11349
480.256	2.12851
478.328	2.14381
476.399	2.15928
474.47	2.17042
472.541	2.17496
470.613	2.17864
468.684	2.18352
466.755	2.18785
464.826	2.18856
462.898	2.18233
460.969	2.17204
459.04	2.15979
457.111	2.14655
455.183	2.13768
453.254	2.12994
451.325	2.11791
449.396	2.10501
447.468	2.094
445.539	2.08155
443.61	2.0652
441.681	2.04906
439.753	2.03671
437.824	2.02566
435.895	2.01605
433.966	2.00723
432.038	1.99508
430.109	1.98078
428.18	1.96638
426.252	1.95127
424.323	1.93783
422.394	1.92847
420.465	1.91743
418.537	1.89846
416.608	1.88336
414.679	1.87505
412.75	1.86675
410.822	1.85773
408.893	1.84734
406.964	1.83485
405.035	1.82552
403.107	1.82466
401.178	1.83029
399.249	1.83658

## Sheet: RLL3-1-1
Wavenumber (cm^-1)	Analysis 1	Analysis 2	Analysis 3
3996.35	0.61059	0.63589	0.64847
3994.42	0.60973	0.63497	0.6475
3992.49	0.60884	0.63411	0.64659
3990.56	0.60792	0.6332	0.64566
3988.63	0.607	0.63221	0.64469
3986.71	0.60624	0.63136	0.64388
3984.78	0.60555	0.6306	0.64315
3982.85	0.60475	0.62979	0.64232
3980.92	0.60396	0.62899	0.64147
3978.99	0.60335	0.62835	0.64077
3977.06	0.60283	0.62775	0.64015
3975.13	0.60204	0.62685	0.63925
3973.2	0.60107	0.6258	0.63818
3971.28	0.60024	0.62493	0.63729
3969.35	0.59945	0.6241	0.63644
3967.42	0.5987	0.62331	0.63562
3965.49	0.59823	0.62284	0.63515
3963.56	0.59776	0.62237	0.63466
3961.63	0.59679	0.62136	0.63358
3959.7	0.59572	0.62023	0.6324
3957.77	0.59499	0.61945	0.63163
3955.85	0.59433	0.61877	0.63094
3953.92	0.5939	0.61833	0.63044
3951.99	0.59374	0.61815	0.63023
3950.06	0.59301	0.61731	0.62943
3948.13	0.59143	0.61559	0.6277
3946.2	0.59063	0.61473	0.62681
3944.27	0.59053	0.61461	0.62666
3942.34	0.58903	0.61305	0.62506
3940.42	0.58729	0.61128	0.62325
3938.49	0.58694	0.61094	0.62294
3936.56	0.58729	0.6113	0.62331
3934.63	0.58767	0.61162	0.62361
3932.7	0.5867	0.61049	0.62243
3930.77	0.5843	0.60795	0.61982
3928.84	0.58325	0.6069	0.61872
3926.91	0.58378	0.60749	0.61927
3924.99	0.58331	0.60697	0.61869
3923.06	0.58192	0.60547	0.6172
3921.13	0.58172	0.60526	0.61703
3919.2	0.58155	0.60508	0.61686
3917.27	0.57949	0.60296	0.61467
3915.34	0.57721	0.60064	0.61231
3913.41	0.57668	0.60016	0.61183
3911.48	0.57697	0.6005	0.61218
3909.56	0.57741	0.60093	0.61261
3907.63	0.57892	0.60239	0.61408
3905.7	0.58004	0.60338	0.61501
3903.77	0.57811	0.60123	0.61267
3901.84	0.57466	0.5976	0.60892
3899.91	0.57162	0.59447	0.60581
3897.98	0.56959	0.59245	0.60384
3896.05	0.57028	0.59322	0.60464
3894.13	0.57267	0.5957	0.60711
3892.2	0.57217	0.59518	0.60652
3890.27	0.56925	0.59214	0.60347
3888.34	0.56943	0.59232	0.60372
3886.41	0.57005	0.59289	0.60427
3884.48	0.56783	0.59051	0.60178
3882.55	0.56708	0.58973	0.60096
3880.62	0.56613	0.58875	0.59998
3878.7	0.5639	0.58648	0.5977
3876.77	0.56473	0.58739	0.59863
3874.84	0.56625	0.58891	0.60013
3872.91	0.56616	0.58869	0.59986
3870.98	0.56496	0.58732	0.59847
3869.05	0.56193	0.58413	0.5952
3867.12	0.56092	0.58315	0.5942
3865.19	0.56153	0.58382	0.59487
3863.27	0.55972	0.58194	0.59295
3861.34	0.55789	0.58007	0.59108
3859.41	0.55872	0.58098	0.59204
3857.48	0.56212	0.58451	0.59563
3855.55	0.56566	0.58805	0.59915
3853.62	0.5608	0.58265	0.59348
3851.69	0.55212	0.57356	0.58422
3849.76	0.55079	0.57245	0.58323
3847.84	0.55305	0.57502	0.58599
3845.91	0.55514	0.57722	0.58827
3843.98	0.55588	0.57788	0.58889
3842.05	0.55576	0.57764	0.58855
3840.12	0.5554	0.57717	0.58797
3838.19	0.55302	0.57463	0.58531
3836.26	0.54993	0.57143	0.58205
3834.34	0.5491	0.57067	0.58133
3832.41	0.54902	0.57068	0.58139
3830.48	0.54852	0.57022	0.58097
3828.55	0.54856	0.57025	0.58104
3826.62	0.54863	0.57027	0.58107
3824.69	0.54932	0.57091	0.58171
3822.76	0.55043	0.57193	0.58268
3820.83	0.54792	0.56919	0.57974
3818.91	0.54537	0.56655	0.577
3816.98	0.54513	0.56641	0.57689
3815.05	0.54305	0.56437	0.57487
3813.12	0.54171	0.56307	0.57365
3811.19	0.54315	0.56462	0.57529
3809.26	0.54498	0.56651	0.57719
3807.33	0.54424	0.56565	0.5762
3805.4	0.54259	0.56379	0.57427
3803.48	0.5432	0.56428	0.57479
3801.55	0.54205	0.56299	0.57343
3799.62	0.53918	0.56002	0.5704
3797.69	0.53863	0.55956	0.56999
3795.76	0.5381	0.55916	0.56963
3793.83	0.53723	0.55837	0.56886
3791.9	0.53727	0.55845	0.56898
3789.97	0.53738	0.55852	0.56908
3788.05	0.53729	0.55838	0.56894
3786.12	0.53698	0.558	0.56851
3784.19	0.53621	0.55718	0.56762
3782.26	0.53597	0.55691	0.56728
3780.33	0.5357	0.55656	0.56687
3778.4	0.53416	0.55496	0.56526
3776.47	0.53309	0.55393	0.56428
3774.54	0.53346	0.55434	0.56472
3772.62	0.53434	0.55518	0.56554
3770.69	0.53414	0.55488	0.56516
3768.76	0.53264	0.5533	0.56351
3766.83	0.53161	0.55224	0.56242
3764.9	0.53104	0.55165	0.56183
3762.97	0.53103	0.55162	0.56184
3761.04	0.53171	0.5522	0.56245
3759.11	0.53119	0.55148	0.56168
3757.19	0.53012	0.55028	0.56041
3755.26	0.53083	0.55098	0.56107
3753.33	0.53259	0.55268	0.56273
3751.4	0.53197	0.55183	0.56174
3749.47	0.52895	0.54861	0.55845
3747.54	0.52868	0.54832	0.55826
3745.61	0.52958	0.54924	0.55927
3743.68	0.52711	0.54669	0.55669
3741.76	0.5253	0.54491	0.55489
3739.83	0.5267	0.54639	0.55644
3737.9	0.52862	0.5482	0.55831
3735.97	0.52831	0.54757	0.55767
3734.04	0.52594	0.54505	0.55515
3732.11	0.52405	0.54329	0.55346
3730.18	0.52383	0.54318	0.55348
3728.25	0.52475	0.5441	0.55452
3726.33	0.52533	0.54461	0.55503
3724.4	0.52495	0.54419	0.55451
3722.47	0.52447	0.54375	0.55397
3720.54	0.52413	0.54349	0.55361
3718.61	0.52404	0.54349	0.55352
3716.68	0.52461	0.54412	0.55408
3714.75	0.52596	0.54544	0.55533
3712.82	0.52694	0.54618	0.55604
3710.9	0.52576	0.54474	0.55461
3708.97	0.52419	0.54318	0.55314
3707.04	0.52411	0.54323	0.55329
3705.11	0.52516	0.5443	0.55441
3703.18	0.52622	0.54528	0.55534
3701.25	0.52615	0.54515	0.55508
3699.32	0.5258	0.5448	0.55468
3697.39	0.52609	0.54511	0.55495
3695.47	0.5267	0.54567	0.55546
3693.54	0.52761	0.54645	0.55615
3691.61	0.52871	0.54731	0.55686
3689.68	0.52861	0.54699	0.55634
3687.75	0.52729	0.54569	0.55498
3685.82	0.52698	0.54555	0.55489
3683.89	0.52791	0.5466	0.55599
3681.96	0.52917	0.54786	0.55721
3680.04	0.53046	0.54902	0.55826
3678.11	0.53218	0.55053	0.55963
3676.18	0.53333	0.5514	0.56038
3674.25	0.53275	0.55069	0.55959
3672.32	0.53316	0.55114	0.56001
3670.39	0.53447	0.55245	0.56127
3668.46	0.53447	0.55247	0.56128
3666.53	0.53455	0.55268	0.56156
3664.61	0.53558	0.5538	0.56268
3662.68	0.53667	0.55486	0.56367
3660.75	0.53763	0.55569	0.56441
3658.82	0.53891	0.5568	0.56544
3656.89	0.54022	0.55792	0.56647
3654.96	0.54097	0.55848	0.56694
3653.03	0.54216	0.55949	0.56782
3651.1	0.54432	0.56131	0.56947
3649.18	0.54569	0.56225	0.5703
3647.25	0.54558	0.56207	0.57018
3645.32	0.54579	0.56246	0.57063
3643.39	0.54682	0.56364	0.57183
3641.46	0.54823	0.56507	0.57325
3639.53	0.5496	0.56636	0.57453
3637.6	0.55099	0.5676	0.57577
3635.67	0.55255	0.56896	0.5771
3633.75	0.55417	0.57037	0.57846
3631.82	0.55614	0.57211	0.58009
3629.89	0.5588	0.57446	0.58231
3627.96	0.56063	0.57609	0.58385
3626.03	0.56141	0.57693	0.58468
3624.1	0.56285	0.57842	0.58612
3622.17	0.56507	0.58052	0.5881
3620.24	0.56772	0.58295	0.59033
3618.32	0.57001	0.58505	0.59227
3616.39	0.57184	0.58679	0.5939
3614.46	0.5742	0.58909	0.59612
3612.53	0.57694	0.5918	0.59876
3610.6	0.57983	0.59461	0.60154
3608.67	0.58332	0.59795	0.60485
3606.74	0.58699	0.60147	0.60836
3604.81	0.59055	0.60497	0.61184
3602.89	0.59498	0.60931	0.61613
3600.96	0.60075	0.6149	0.62163
3599.03	0.60747	0.62144	0.62807
3597.1	0.61551	0.62934	0.63588
3595.17	0.62593	0.63961	0.64611
3593.24	0.63845	0.65204	0.65846
3591.31	0.65242	0.66595	0.67222
3589.39	0.67051	0.68387	0.68993
3587.46	0.69328	0.70634	0.71225
3585.53	0.71091	0.72381	0.7297
3583.6	0.71705	0.72994	0.7358
3581.67	0.71213	0.72499	0.73078
3579.74	0.69782	0.71061	0.71632
3577.81	0.6791	0.69186	0.6975
3575.88	0.66145	0.67421	0.67977
3573.96	0.64744	0.66017	0.6657
3572.03	0.63719	0.64986	0.65535
3570.1	0.62993	0.64244	0.6478
3568.17	0.62454	0.6368	0.64198
3566.24	0.61994	0.6321	0.63718
3564.31	0.61592	0.62813	0.63326
3562.38	0.61291	0.62513	0.63032
3560.45	0.61096	0.62313	0.62832
3558.53	0.60973	0.62184	0.62697
3556.6	0.60892	0.62096	0.62601
3554.67	0.60852	0.62044	0.62542
3552.74	0.60849	0.6203	0.62522
3550.81	0.60856	0.6203	0.62519
3548.88	0.60876	0.62043	0.62524
3546.95	0.6093	0.62083	0.62552
3545.02	0.61005	0.62146	0.62607
3543.1	0.61083	0.62223	0.62683
3541.17	0.61175	0.62316	0.62775
3539.24	0.61289	0.6242	0.62877
3537.31	0.61425	0.6254	0.62996
3535.38	0.61578	0.62681	0.63136
3533.45	0.61736	0.62834	0.63282
3531.52	0.61903	0.62993	0.63431
3529.59	0.62093	0.6317	0.63596
3527.67	0.62288	0.63353	0.63766
3525.74	0.62467	0.63523	0.63929
3523.81	0.62653	0.63698	0.64103
3521.88	0.62855	0.63893	0.643
3519.95	0.63051	0.64087	0.64495
3518.02	0.63238	0.64273	0.64677
3516.09	0.63419	0.64448	0.64845
3514.16	0.63593	0.6461	0.65002
3512.24	0.63777	0.64781	0.65167
3510.31	0.63968	0.64962	0.65341
3508.38	0.64126	0.6511	0.65485
3506.45	0.64224	0.652	0.65569
3504.52	0.64299	0.65264	0.65625
3502.59	0.64376	0.65328	0.65683
3500.66	0.64426	0.65371	0.65726
3498.73	0.64442	0.65382	0.65738
3496.81	0.64447	0.65382	0.65737
3494.88	0.64449	0.65382	0.65731
3492.95	0.64437	0.65369	0.65711
3491.02	0.64412	0.65339	0.65674
3489.09	0.64379	0.65298	0.65626
3487.16	0.64336	0.65247	0.65575
3485.23	0.64292	0.65197	0.65525
3483.3	0.64249	0.65147	0.65475
3481.38	0.64197	0.6509	0.65416
3479.45	0.64138	0.6503	0.65353
3477.52	0.64089	0.64983	0.65302
3475.59	0.64055	0.64947	0.65262
3473.66	0.64017	0.64905	0.65216
3471.73	0.63962	0.64844	0.65154
3469.8	0.63902	0.64776	0.65084
3467.87	0.63867	0.64735	0.6504
3465.95	0.63865	0.64733	0.65034
3464.02	0.63881	0.64749	0.65048
3462.09	0.63898	0.64764	0.65061
3460.16	0.63919	0.64782	0.65079
3458.23	0.63958	0.64817	0.65117
3456.3	0.64017	0.64872	0.65174
3454.37	0.64086	0.64937	0.6524
3452.44	0.64162	0.6501	0.65311
3450.52	0.64247	0.65088	0.65386
3448.59	0.64355	0.65188	0.65483
3446.66	0.64489	0.6532	0.65614
3444.73	0.64626	0.65462	0.65755
3442.8	0.64763	0.65604	0.65896
3440.87	0.64906	0.65749	0.6604
3438.94	0.65044	0.65886	0.66175
3437.01	0.65186	0.66025	0.66313
3435.09	0.65348	0.66186	0.66476
3433.16	0.65529	0.66368	0.6666
3431.23	0.65714	0.66557	0.66846
3429.3	0.65902	0.66745	0.67031
3427.37	0.66095	0.66937	0.67223
3425.44	0.66283	0.67125	0.67411
3423.51	0.66457	0.673	0.67586
3421.58	0.66626	0.67469	0.67756
3419.66	0.66792	0.67632	0.67927
3417.73	0.66935	0.67775	0.68075
3415.8	0.67047	0.67891	0.6819
3413.87	0.67139	0.67985	0.68284
3411.94	0.67213	0.68062	0.68362
3410.01	0.67266	0.68118	0.68419
3408.08	0.67292	0.68151	0.68452
3406.15	0.67293	0.68155	0.68456
3404.23	0.6726	0.6812	0.68425
3402.3	0.67201	0.68059	0.68369
3400.37	0.67147	0.68005	0.6832
3398.44	0.67114	0.67975	0.68294
3396.51	0.67083	0.67948	0.68272
3394.58	0.67031	0.67901	0.68226
3392.65	0.66973	0.67847	0.6817
3390.72	0.66928	0.67807	0.68128
3388.8	0.66892	0.67778	0.68101
3386.87	0.66857	0.67745	0.68073
3384.94	0.6682	0.6771	0.6804
3383.01	0.66776	0.6767	0.68003
3381.08	0.66724	0.67623	0.6796
3379.15	0.66676	0.67579	0.67921
3377.22	0.66634	0.67541	0.67889
3375.29	0.66593	0.67506	0.67858
3373.37	0.66545	0.67463	0.67818
3371.44	0.66486	0.67406	0.67759
3369.51	0.66423	0.67344	0.67699
3367.58	0.66371	0.67297	0.67656
3365.65	0.66329	0.67263	0.67629
3363.72	0.66279	0.67219	0.67591
3361.79	0.6621	0.67157	0.67532
3359.86	0.6613	0.67083	0.67461
3357.94	0.66044	0.67004	0.67386
3356.01	0.65949	0.66912	0.673
3354.08	0.6583	0.66797	0.67187
3352.15	0.65686	0.66657	0.67049
3350.22	0.65532	0.66508	0.66905
3348.29	0.6538	0.66363	0.66764
3346.36	0.65223	0.66214	0.66617
3344.44	0.65059	0.66054	0.66461
3342.51	0.64894	0.65891	0.66303
3340.58	0.64729	0.65728	0.66144
3338.65	0.64567	0.65568	0.65988
3336.72	0.64412	0.65418	0.65842
3334.79	0.64261	0.65274	0.65702
3332.86	0.64105	0.65124	0.65555
3330.93	0.63944	0.64967	0.65401
3329.01	0.63783	0.64808	0.65245
3327.08	0.6362	0.6465	0.6509
3325.15	0.6346	0.64496	0.64938
3323.22	0.63308	0.64348	0.64793
3321.29	0.63159	0.64204	0.64652
3319.36	0.6301	0.64059	0.64511
3317.43	0.62862	0.63916	0.6437
3315.5	0.62721	0.63777	0.64231
3313.58	0.62588	0.63645	0.64101
3311.65	0.62462	0.6352	0.6398
3309.72	0.62343	0.63401	0.63865
3307.79	0.6223	0.63289	0.63754
3305.86	0.6212	0.63181	0.63649
3303.93	0.62014	0.63079	0.6355
3302	0.61911	0.6298	0.63453
3300.07	0.61804	0.6288	0.63354
3298.15	0.61698	0.62776	0.63254
3296.22	0.61599	0.62675	0.63158
3294.29	0.6151	0.62583	0.6307
3292.36	0.61429	0.62505	0.62992
3290.43	0.61356	0.62436	0.62923
3288.5	0.61289	0.62371	0.62859
3286.57	0.61229	0.62313	0.628
3284.64	0.61175	0.62263	0.62749
3282.72	0.61126	0.6222	0.62706
3280.79	0.61083	0.62179	0.62667
3278.86	0.61044	0.62141	0.6263
3276.93	0.61012	0.62107	0.62597
3275	0.60988	0.62081	0.62571
3273.07	0.60966	0.62059	0.62548
3271.14	0.6094	0.62034	0.62525
3269.21	0.60907	0.62005	0.625
3267.29	0.60876	0.61976	0.62475
3265.36	0.60852	0.6195	0.62451
3263.43	0.60831	0.61928	0.62431
3261.5	0.60812	0.61912	0.62413
3259.57	0.60795	0.61898	0.62396
3257.64	0.60778	0.61882	0.62379
3255.71	0.60761	0.61864	0.62364
3253.78	0.60744	0.61845	0.6235
3251.86	0.60727	0.61828	0.62336
3249.93	0.60708	0.61812	0.62319
3248	0.60687	0.61793	0.62298
3246.07	0.60663	0.61769	0.62274
3244.14	0.60632	0.61739	0.62245
3242.21	0.60593	0.61703	0.62209
3240.28	0.60546	0.61659	0.62165
3238.35	0.60495	0.6161	0.62118
3236.43	0.60443	0.61556	0.62069
3234.5	0.60387	0.615	0.62014
3232.57	0.60324	0.61439	0.61954
3230.64	0.60257	0.61374	0.61891
3228.71	0.60189	0.61308	0.61827
3226.78	0.6012	0.61239	0.61762
3224.85	0.60046	0.61166	0.61691
3222.92	0.5997	0.61091	0.61618
3221	0.59895	0.61019	0.61546
3219.07	0.59822	0.60949	0.61474
3217.14	0.59745	0.60875	0.61399
3215.21	0.59668	0.60801	0.61323
3213.28	0.59593	0.60728	0.61251
3211.35	0.59519	0.60656	0.61182
3209.42	0.59448	0.60585	0.61117
3207.49	0.59378	0.60516	0.61053
3205.57	0.59307	0.60447	0.60985
3203.64	0.59238	0.6038	0.60919
3201.71	0.59173	0.60317	0.60857
3199.78	0.59113	0.60259	0.608
3197.85	0.59061	0.60208	0.60752
3195.92	0.59012	0.60163	0.60709
3193.99	0.58964	0.60119	0.60666
3192.06	0.58919	0.60076	0.60624
3190.14	0.58881	0.60039	0.60588
3188.21	0.5885	0.60006	0.60555
3186.28	0.58825	0.5998	0.60528
3184.35	0.58806	0.59962	0.60511
3182.42	0.58788	0.59945	0.60496
3180.49	0.58775	0.59933	0.60486
3178.56	0.58773	0.59933	0.60488
3176.63	0.58781	0.59943	0.605
3174.71	0.5879	0.59954	0.60514
3172.78	0.588	0.59967	0.60528
3170.85	0.58816	0.59985	0.60545
3168.92	0.58838	0.60007	0.60566
3166.99	0.58866	0.60034	0.60593
3165.06	0.58895	0.60065	0.60623
3163.13	0.58922	0.60095	0.60653
3161.2	0.58948	0.60122	0.60682
3159.28	0.58974	0.60147	0.60707
3157.35	0.58998	0.6017	0.60731
3155.42	0.59016	0.60188	0.6075
3153.49	0.59028	0.602	0.60762
3151.56	0.59035	0.60206	0.60768
3149.63	0.59034	0.60204	0.60768
3147.7	0.59027	0.60196	0.60762
3145.77	0.59015	0.60185	0.60752
3143.85	0.59002	0.60172	0.6074
3141.92	0.58986	0.60159	0.60725
3139.99	0.58966	0.60139	0.60704
3138.06	0.5894	0.60114	0.60678
3136.13	0.58915	0.60088	0.60654
3134.2	0.58894	0.60068	0.60634
3132.27	0.58877	0.60052	0.60618
3130.34	0.58856	0.60032	0.60598
3128.42	0.58838	0.60011	0.60577
3126.49	0.58827	0.59997	0.60563
3124.56	0.58824	0.59991	0.60556
3122.63	0.58824	0.5999	0.60554
3120.7	0.58828	0.59992	0.60557
3118.77	0.58834	0.59997	0.60561
3116.84	0.58846	0.6001	0.60574
3114.92	0.58864	0.6003	0.60595
3112.99	0.58883	0.6005	0.60617
3111.06	0.58898	0.60067	0.60632
3109.13	0.58909	0.60077	0.60641
3107.2	0.58915	0.60083	0.60648
3105.27	0.58918	0.60083	0.60649
3103.34	0.58913	0.60075	0.60642
3101.41	0.589	0.60059	0.60624
3099.49	0.58872	0.60029	0.60593
3097.56	0.58827	0.59983	0.60548
3095.63	0.58773	0.59929	0.60494
3093.7	0.58709	0.59865	0.6043
3091.77	0.58633	0.59786	0.60351
3089.84	0.5855	0.59701	0.60265
3087.91	0.58465	0.59614	0.60177
3085.98	0.58377	0.59526	0.60088
3084.06	0.5829	0.59438	0.59998
3082.13	0.58205	0.59351	0.59911
3080.2	0.58127	0.59269	0.5983
3078.27	0.58051	0.59193	0.59753
3076.34	0.57977	0.59119	0.5968
3074.41	0.57908	0.59049	0.5961
3072.48	0.57843	0.58985	0.59545
3070.55	0.57781	0.58923	0.59482
3068.63	0.57724	0.58862	0.59421
3066.7	0.57673	0.58807	0.59365
3064.77	0.57623	0.58755	0.59313
3062.84	0.57566	0.587	0.59257
3060.91	0.57501	0.58637	0.59192
3058.98	0.57431	0.58568	0.5912
3057.05	0.57356	0.58491	0.59042
3055.12	0.5727	0.58403	0.58955
3053.2	0.57167	0.58298	0.58853
3051.27	0.57051	0.58179	0.58733
3049.34	0.56924	0.58049	0.58602
3047.41	0.56784	0.57907	0.58458
3045.48	0.56626	0.57747	0.58298
3043.55	0.56451	0.57571	0.58124
3041.62	0.56263	0.57384	0.57936
3039.69	0.56062	0.57183	0.57735
3037.77	0.5585	0.5697	0.57521
3035.84	0.55628	0.56745	0.57296
3033.91	0.55396	0.56508	0.57061
3031.98	0.55153	0.56261	0.56814
3030.05	0.54897	0.56005	0.56557
3028.12	0.54626	0.55736	0.56287
3026.19	0.54347	0.55455	0.56006
3024.26	0.54059	0.55167	0.55718
3022.34	0.53764	0.54873	0.55423
3020.41	0.53465	0.54573	0.55125
3018.48	0.53163	0.54269	0.54823
3016.55	0.52859	0.53964	0.54516
3014.62	0.52552	0.53656	0.54205
3012.69	0.52241	0.53343	0.5389
3010.76	0.51924	0.53026	0.53573
3008.83	0.51604	0.52706	0.53255
3006.91	0.5129	0.52392	0.5294
3004.98	0.50985	0.52088	0.52634
3003.05	0.50686	0.5179	0.52335
3001.12	0.50395	0.51499	0.52044
2999.19	0.50116	0.51219	0.51764
2997.26	0.49847	0.50947	0.51492
2995.33	0.49584	0.50683	0.51227
2993.4	0.49329	0.50428	0.50973
2991.48	0.49078	0.50178	0.50723
2989.55	0.48831	0.49931	0.50477
2987.62	0.48597	0.49699	0.50244
2985.69	0.4838	0.49482	0.50026
2983.76	0.48177	0.49278	0.49821
2981.83	0.47986	0.49084	0.49626
2979.9	0.47797	0.48893	0.49436
2977.97	0.47608	0.48701	0.49246
2976.05	0.47425	0.48515	0.49063
2974.12	0.47248	0.48337	0.48885
2972.19	0.47073	0.48161	0.48708
2970.26	0.46902	0.4799	0.48534
2968.33	0.46739	0.47827	0.48369
2966.4	0.46585	0.47673	0.48214
2964.47	0.46441	0.47528	0.48069
2962.54	0.46303	0.47389	0.4793
2960.62	0.46166	0.47251	0.47792
2958.69	0.46035	0.4712	0.47659
2956.76	0.45916	0.46999	0.47536
2954.83	0.45806	0.46888	0.47424
2952.9	0.45696	0.46777	0.47313
2950.97	0.45579	0.4666	0.47198
2949.04	0.4547	0.46549	0.47087
2947.11	0.45373	0.4645	0.46987
2945.19	0.45276	0.46351	0.46885
2943.26	0.45167	0.46239	0.46773
2941.33	0.45051	0.46122	0.46657
2939.4	0.44942	0.46011	0.46547
2937.47	0.44843	0.45911	0.46445
2935.54	0.44747	0.45814	0.46347
2933.61	0.44654	0.45721	0.46252
2931.68	0.44564	0.4563	0.4616
2929.76	0.44461	0.45526	0.46057
2927.83	0.44336	0.45399	0.4593
2925.9	0.44196	0.45259	0.45788
2923.97	0.44052	0.45114	0.45642
2922.04	0.43904	0.44964	0.45492
2920.11	0.43753	0.44812	0.4534
2918.18	0.43597	0.44655	0.45183
2916.25	0.43431	0.44487	0.45014
2914.33	0.43251	0.44305	0.44833
2912.4	0.43057	0.4411	0.44638
2910.47	0.42857	0.43911	0.44438
2908.54	0.42667	0.4372	0.44246
2906.61	0.42494	0.43545	0.4407
2904.68	0.42333	0.43382	0.43908
2902.75	0.42175	0.43222	0.43747
2900.82	0.42017	0.43065	0.43589
2898.9	0.4187	0.42918	0.43441
2896.97	0.41732	0.42777	0.43301
2895.04	0.41588	0.42632	0.43156
2893.11	0.41437	0.42481	0.43005
2891.18	0.41293	0.42336	0.42858
2889.25	0.41157	0.42199	0.42721
2887.32	0.41026	0.42066	0.42589
2885.39	0.40898	0.41937	0.4246
2883.47	0.40775	0.41811	0.42334
2881.54	0.40654	0.41689	0.42211
2879.61	0.40534	0.41569	0.42089
2877.68	0.40421	0.41455	0.41974
2875.75	0.40322	0.41355	0.41872
2873.82	0.40221	0.41253	0.4177
2871.89	0.40101	0.41131	0.41648
2869.97	0.39971	0.41	0.41516
2868.04	0.39858	0.40884	0.414
2866.11	0.39761	0.40784	0.41301
2864.18	0.39676	0.40697	0.41214
2862.25	0.39603	0.40623	0.41139
2860.32	0.39534	0.40554	0.41068
2858.39	0.39448	0.40468	0.40981
2856.46	0.39341	0.4036	0.40872
2854.54	0.39213	0.40231	0.40742
2852.61	0.39063	0.40079	0.4059
2850.68	0.3889	0.39905	0.40413
2848.75	0.38694	0.39708	0.40216
2846.82	0.38473	0.39486	0.39995
2844.89	0.38241	0.39252	0.39762
2842.96	0.38023	0.39032	0.39542
2841.03	0.37829	0.38836	0.39345
2839.11	0.37642	0.38648	0.39155
2837.18	0.37443	0.38449	0.38955
2835.25	0.37237	0.38243	0.38749
2833.32	0.37037	0.38043	0.38549
2831.39	0.36845	0.37849	0.38355
2829.46	0.36658	0.37663	0.38167
2827.53	0.3648	0.37483	0.37986
2825.6	0.36308	0.3731	0.37814
2823.68	0.36139	0.37141	0.37645
2821.75	0.35972	0.36973	0.37477
2819.82	0.35808	0.36807	0.3731
2817.89	0.35648	0.36644	0.37147
2815.96	0.3549	0.36486	0.36989
2814.03	0.3534	0.36336	0.36837
2812.1	0.352	0.36196	0.36696
2810.17	0.35063	0.36057	0.36558
2808.25	0.3492	0.35911	0.36411
2806.32	0.34775	0.35764	0.36264
2804.39	0.34637	0.35625	0.36124
2802.46	0.34509	0.35496	0.35995
2800.53	0.34394	0.35379	0.35877
2798.6	0.3428	0.35265	0.35762
2796.67	0.34156	0.3514	0.35637
2794.74	0.34029	0.35013	0.3551
2792.82	0.33913	0.34896	0.35393
2790.89	0.33807	0.34789	0.35285
2788.96	0.33693	0.34675	0.3517
2787.03	0.33569	0.34549	0.35044
2785.1	0.33446	0.34425	0.3492
2783.17	0.33334	0.34311	0.34804
2781.24	0.33227	0.34203	0.34695
2779.31	0.33125	0.34099	0.34591
2777.39	0.33031	0.34005	0.34496
2775.46	0.3294	0.33913	0.34403
2773.53	0.32836	0.33808	0.34298
2771.6	0.32724	0.33695	0.34185
2769.67	0.32617	0.33586	0.34077
2767.74	0.32518	0.33486	0.33976
2765.81	0.32423	0.3339	0.33878
2763.88	0.32329	0.33294	0.33782
2761.96	0.32236	0.332	0.33687
2760.03	0.32146	0.33108	0.33595
2758.1	0.32058	0.33018	0.33505
2756.17	0.31969	0.32927	0.33414
2754.24	0.3188	0.32837	0.33324
2752.31	0.31798	0.32754	0.3324
2750.38	0.31721	0.32676	0.33161
2748.45	0.31641	0.32594	0.33078
2746.53	0.31549	0.32501	0.32984
2744.6	0.31454	0.32405	0.32888
2742.67	0.31364	0.32315	0.32797
2740.74	0.31282	0.32232	0.32713
2738.81	0.31204	0.32153	0.32634
2736.88	0.31124	0.32073	0.32552
2734.95	0.3104	0.31988	0.32467
2733.02	0.30956	0.31902	0.32381
2731.1	0.30876	0.3182	0.32299
2729.17	0.30805	0.31748	0.32225
2727.24	0.30739	0.31681	0.32157
2725.31	0.30665	0.31606	0.32081
2723.38	0.30581	0.3152	0.31995
2721.45	0.30494	0.31432	0.31907
2719.52	0.30409	0.31346	0.3182
2717.59	0.30328	0.31262	0.31736
2715.67	0.3025	0.31183	0.31656
2713.74	0.30173	0.31105	0.31578
2711.81	0.30099	0.31029	0.31502
2709.88	0.30025	0.30954	0.31425
2707.95	0.29948	0.30875	0.31346
2706.02	0.2987	0.30796	0.31266
2704.09	0.29793	0.3072	0.31189
2702.16	0.2972	0.30645	0.31114
2700.24	0.29648	0.30572	0.31041
2698.31	0.29575	0.30498	0.30966
2696.38	0.29502	0.30423	0.3089
2694.45	0.29429	0.30349	0.30815
2692.52	0.29358	0.30276	0.30741
2690.59	0.29286	0.30203	0.30668
2688.66	0.29216	0.30131	0.30596
2686.73	0.29145	0.3006	0.30523
2684.81	0.29078	0.29991	0.30454
2682.88	0.29017	0.29929	0.30391
2680.95	0.28959	0.29869	0.30332
2679.02	0.28895	0.29804	0.30266
2677.09	0.28823	0.2973	0.30192
2675.16	0.28749	0.29654	0.30116
2673.23	0.28677	0.29582	0.30043
2671.3	0.28605	0.2951	0.2997
2669.38	0.28535	0.2944	0.29898
2667.45	0.28469	0.29372	0.2983
2665.52	0.28404	0.29305	0.29763
2663.59	0.2834	0.2924	0.29697
2661.66	0.28276	0.29175	0.29631
2659.73	0.28212	0.2911	0.29566
2657.8	0.28149	0.29045	0.29501
2655.87	0.28087	0.28981	0.29436
2653.95	0.28025	0.28918	0.29373
2652.02	0.27964	0.28856	0.29309
2650.09	0.27903	0.28793	0.29246
2648.16	0.27842	0.28731	0.29183
2646.23	0.27782	0.2867	0.29121
2644.3	0.27721	0.28609	0.2906
2642.37	0.27664	0.2855	0.29001
2640.44	0.27609	0.28494	0.28944
2638.52	0.27553	0.28437	0.28886
2636.59	0.27495	0.28377	0.28825
2634.66	0.27434	0.28314	0.28762
2632.73	0.27373	0.28253	0.287
2630.8	0.27315	0.28193	0.2864
2628.87	0.2726	0.28136	0.28583
2626.94	0.27204	0.28079	0.28525
2625.02	0.27147	0.2802	0.28466
2623.09	0.27087	0.27959	0.28405
2621.16	0.27029	0.279	0.28345
2619.23	0.26974	0.27844	0.28287
2617.3	0.26921	0.2779	0.28232
2615.37	0.26867	0.27734	0.28176
2613.44	0.26812	0.27678	0.28119
2611.51	0.26758	0.27623	0.28063
2609.59	0.26706	0.2757	0.28009
2607.66	0.26654	0.27517	0.27956
2605.73	0.26603	0.27464	0.27902
2603.8	0.26552	0.27411	0.27849
2601.87	0.26501	0.27359	0.27796
2599.94	0.26451	0.27308	0.27744
2598.01	0.26402	0.27258	0.27693
2596.08	0.26353	0.27208	0.27643
2594.16	0.26305	0.27159	0.27593
2592.23	0.26258	0.27109	0.27544
2590.3	0.26211	0.27061	0.27495
2588.37	0.26164	0.27013	0.27446
2586.44	0.26118	0.26967	0.27398
2584.51	0.26074	0.26921	0.27352
2582.58	0.26031	0.26876	0.27307
2580.65	0.25988	0.26832	0.27264
2578.73	0.25947	0.2679	0.27221
2576.8	0.25907	0.26749	0.2718
2574.87	0.25868	0.26708	0.27137
2572.94	0.25827	0.26666	0.27095
2571.01	0.25787	0.26625	0.27054
2569.08	0.25749	0.26585	0.27014
2567.15	0.25713	0.26546	0.26974
2565.22	0.25676	0.26508	0.26935
2563.3	0.2564	0.26472	0.26898
2561.37	0.25605	0.26437	0.26861
2559.44	0.25572	0.26402	0.26826
2557.51	0.2554	0.26368	0.26791
2555.58	0.25508	0.26335	0.26757
2553.65	0.25476	0.26302	0.26724
2551.72	0.25446	0.2627	0.26691
2549.79	0.25416	0.26239	0.2666
2547.87	0.25387	0.26209	0.26629
2545.94	0.2536	0.2618	0.266
2544.01	0.25334	0.26152	0.26571
2542.08	0.25306	0.26123	0.26542
2540.15	0.25278	0.26094	0.26513
2538.22	0.25251	0.26067	0.26484
2536.29	0.25225	0.2604	0.26456
2534.36	0.252	0.26013	0.26428
2532.44	0.25175	0.25986	0.264
2530.51	0.2515	0.2596	0.26374
2528.58	0.25125	0.25935	0.26348
2526.65	0.25101	0.2591	0.26322
2524.72	0.25077	0.25885	0.26297
2522.79	0.25053	0.25859	0.26271
2520.86	0.25028	0.25832	0.26244
2518.93	0.25	0.25803	0.26214
2517.01	0.24971	0.25774	0.26183
2515.08	0.24943	0.25744	0.26153
2513.15	0.24917	0.25716	0.26123
2511.22	0.24889	0.25687	0.26093
2509.29	0.24862	0.25658	0.26065
2507.36	0.24835	0.2563	0.26036
2505.43	0.24808	0.25601	0.26007
2503.5	0.24781	0.25574	0.25978
2501.58	0.24755	0.25546	0.25949
2499.65	0.24728	0.25517	0.25921
2497.72	0.24701	0.25489	0.25893
2495.79	0.24674	0.25461	0.25865
2493.86	0.24648	0.25434	0.25837
2491.93	0.24623	0.25407	0.25809
2490	0.24598	0.25381	0.25782
2488.07	0.24572	0.25354	0.25754
2486.15	0.24545	0.25326	0.25725
2484.22	0.24518	0.25298	0.25696
2482.29	0.24493	0.2527	0.25668
2480.36	0.24466	0.25242	0.25639
2478.43	0.24439	0.25215	0.25611
2476.5	0.24413	0.25187	0.25583
2474.57	0.24386	0.25158	0.25554
2472.64	0.24359	0.2513	0.25525
2470.72	0.24332	0.25101	0.25496
2468.79	0.24303	0.25072	0.25466
2466.86	0.24275	0.25043	0.25436
2464.93	0.24247	0.25014	0.25406
2463	0.24219	0.24984	0.25376
2461.07	0.24191	0.24954	0.25346
2459.14	0.24162	0.24924	0.25314
2457.21	0.24133	0.24894	0.25283
2455.29	0.24104	0.24864	0.25252
2453.36	0.24075	0.24834	0.25222
2451.43	0.24048	0.24806	0.25192
2449.5	0.24019	0.24776	0.25162
2447.57	0.2399	0.24745	0.25131
2445.64	0.2396	0.24714	0.251
2443.71	0.23931	0.24683	0.25069
2441.78	0.23903	0.24652	0.25038
2439.86	0.23875	0.24623	0.25007
2437.93	0.23846	0.24593	0.24976
2436	0.23818	0.24564	0.24946
2434.07	0.23789	0.24535	0.24915
2432.14	0.2376	0.24505	0.24885
2430.21	0.23733	0.24476	0.24856
2428.28	0.23705	0.24447	0.24827
2426.35	0.23678	0.24419	0.24798
2424.43	0.23651	0.24389	0.24769
2422.5	0.23622	0.2436	0.24738
2420.57	0.23593	0.2433	0.24707
2418.64	0.23566	0.24301	0.24678
2416.71	0.23539	0.24272	0.24649
2414.78	0.23511	0.24244	0.24619
2412.85	0.23483	0.24215	0.24589
2410.92	0.23456	0.24185	0.24559
2409	0.23428	0.24156	0.2453
2407.07	0.234	0.24127	0.245
2405.14	0.23373	0.24098	0.24471
2403.21	0.23344	0.24069	0.24441
2401.28	0.23316	0.2404	0.24412
2399.35	0.23289	0.24011	0.24383
2397.42	0.23262	0.23983	0.24354
2395.5	0.23235	0.23955	0.24324
2393.57	0.23206	0.23926	0.24295
2391.64	0.23176	0.23894	0.24263
2389.71	0.23141	0.23854	0.24227
2387.78	0.23094	0.23799	0.2418
2385.85	0.23026	0.23716	0.24116
2383.92	0.2293	0.23592	0.24029
2381.99	0.22803	0.23426	0.23916
2380.07	0.22652	0.23225	0.23785
2378.14	0.22491	0.23008	0.23648
2376.21	0.22327	0.22784	0.23509
2374.28	0.22159	0.22553	0.23369
2372.35	0.21985	0.22311	0.23223
2370.42	0.21807	0.22062	0.23075
2368.49	0.21636	0.21821	0.22933
2366.56	0.21482	0.21602	0.22806
2364.64	0.21359	0.21427	0.22705
2362.71	0.21279	0.21313	0.22639
2360.78	0.21253	0.2127	0.22619
2358.85	0.21294	0.21315	0.22654
2356.92	0.21409	0.21462	0.22751
2354.99	0.21592	0.21706	0.22907
2353.06	0.21818	0.22015	0.23097
2351.13	0.21978	0.22258	0.23219
2349.21	0.21954	0.22274	0.2317
2347.28	0.21774	0.22071	0.22993
2345.35	0.21594	0.21828	0.22838
2343.42	0.21529	0.21716	0.22794
2341.49	0.21532	0.21708	0.22799
2339.56	0.21536	0.21721	0.22799
2337.63	0.21526	0.21723	0.22782
2335.7	0.21501	0.21708	0.22748
2333.78	0.21469	0.21681	0.2271
2331.85	0.21455	0.21671	0.22691
2329.92	0.21481	0.2171	0.2271
2327.99	0.21522	0.21776	0.2274
2326.06	0.21547	0.21824	0.22752
2324.13	0.21566	0.2186	0.22761
2322.2	0.21608	0.21922	0.2279
2320.27	0.21676	0.22023	0.22841
2318.35	0.21745	0.22131	0.22889
2316.42	0.21787	0.22206	0.22914
2314.49	0.21805	0.22244	0.2292
2312.56	0.21821	0.22276	0.22927
2310.63	0.21847	0.2232	0.22943
2308.7	0.21878	0.22373	0.22962
2306.77	0.21909	0.22426	0.22979
2304.84	0.21933	0.22471	0.2299
2302.92	0.21947	0.22501	0.22995
2300.99	0.21955	0.22521	0.22994
2299.06	0.21961	0.22538	0.22992
2297.13	0.21965	0.22553	0.22989
2295.2	0.21968	0.22564	0.22985
2293.27	0.2197	0.22575	0.22981
2291.34	0.21971	0.22584	0.22976
2289.41	0.21971	0.22591	0.22971
2287.49	0.21971	0.22597	0.22965
2285.56	0.21966	0.22599	0.22956
2283.63	0.21955	0.2259	0.22942
2281.7	0.21938	0.22572	0.22922
2279.77	0.21917	0.22548	0.22899
2277.84	0.21897	0.22525	0.22878
2275.91	0.21879	0.22503	0.22859
2273.98	0.21862	0.22484	0.2284
2272.06	0.21846	0.22467	0.22823
2270.13	0.2183	0.22451	0.22805
2268.2	0.21814	0.22435	0.22788
2266.27	0.21799	0.22419	0.22771
2264.34	0.21785	0.22405	0.22755
2262.41	0.21772	0.22391	0.22738
2260.48	0.21759	0.22378	0.22723
2258.55	0.21747	0.22366	0.22708
2256.63	0.21735	0.22354	0.22693
2254.7	0.21722	0.22341	0.22677
2252.77	0.21708	0.22328	0.22661
2250.84	0.21694	0.22315	0.22646
2248.91	0.21681	0.22302	0.2263
2246.98	0.21669	0.2229	0.22616
2245.05	0.21657	0.22277	0.22601
2243.12	0.21643	0.22263	0.22586
2241.2	0.21629	0.22249	0.2257
2239.27	0.21614	0.22233	0.22553
2237.34	0.21597	0.22216	0.22535
2235.41	0.21581	0.22199	0.22518
2233.48	0.21565	0.22181	0.22499
2231.55	0.21548	0.22163	0.22481
2229.62	0.21532	0.22145	0.22462
2227.69	0.21515	0.22127	0.22443
2225.77	0.215	0.22109	0.22424
2223.84	0.21484	0.22092	0.22406
2221.91	0.21467	0.22075	0.22388
2219.98	0.2145	0.22056	0.22369
2218.05	0.21432	0.22038	0.22351
2216.12	0.21416	0.2202	0.22332
2214.19	0.214	0.22003	0.22314
2212.26	0.21384	0.21986	0.22296
2210.34	0.21369	0.2197	0.2228
2208.41	0.21355	0.21956	0.22264
2206.48	0.21342	0.21942	0.22249
2204.55	0.2133	0.21928	0.22235
2202.62	0.21317	0.21913	0.2222
2200.69	0.21304	0.21899	0.22205
2198.76	0.21291	0.21884	0.2219
2196.83	0.21279	0.21871	0.22176
2194.91	0.21267	0.21858	0.22162
2192.98	0.21256	0.21846	0.22149
2191.05	0.21245	0.21833	0.22136
2189.12	0.21235	0.21822	0.22124
2187.19	0.21225	0.21811	0.22112
2185.26	0.21215	0.21799	0.221
2183.33	0.21204	0.21787	0.22088
2181.4	0.21193	0.21775	0.22075
2179.48	0.21182	0.21763	0.22062
2177.55	0.2117	0.2175	0.22048
2175.62	0.21158	0.21736	0.22034
2173.69	0.21143	0.21721	0.22017
2171.76	0.21128	0.21704	0.22
2169.83	0.21115	0.2169	0.21985
2167.9	0.21108	0.21682	0.21976
2165.97	0.21103	0.21675	0.21969
2164.05	0.21094	0.21666	0.21959
2162.12	0.21084	0.21655	0.21947
2160.19	0.21074	0.21644	0.21936
2158.26	0.21066	0.21634	0.21925
2156.33	0.21058	0.21625	0.21915
2154.4	0.21051	0.21616	0.21906
2152.47	0.21044	0.21607	0.21897
2150.55	0.21036	0.21599	0.21887
2148.62	0.21028	0.2159	0.21878
2146.69	0.2102	0.21581	0.21869
2144.76	0.21013	0.21573	0.2186
2142.83	0.21005	0.21564	0.21851
2140.9	0.20997	0.21555	0.2184
2138.97	0.20989	0.21546	0.2183
2137.04	0.20982	0.21537	0.2182
2135.12	0.20973	0.21527	0.21811
2133.19	0.20964	0.21517	0.218
2131.26	0.20953	0.21505	0.21788
2129.33	0.20942	0.21493	0.21775
2127.4	0.20932	0.21481	0.21763
2125.47	0.20923	0.2147	0.21751
2123.54	0.20915	0.21461	0.21741
2121.61	0.20908	0.21453	0.21733
2119.69	0.20902	0.21446	0.21725
2117.76	0.20897	0.21439	0.21719
2115.83	0.20893	0.21434	0.21713
2113.9	0.2089	0.2143	0.21708
2111.97	0.20886	0.21426	0.21702
2110.04	0.20882	0.2142	0.21696
2108.11	0.20878	0.21415	0.2169
2106.18	0.20874	0.21411	0.21685
2104.26	0.20871	0.21406	0.2168
2102.33	0.20867	0.21402	0.21675
2100.4	0.20865	0.21398	0.21671
2098.47	0.20864	0.21396	0.21668
2096.54	0.20864	0.21395	0.21667
2094.61	0.20865	0.21394	0.21666
2092.68	0.20866	0.21394	0.21665
2090.75	0.20869	0.21395	0.21665
2088.83	0.20874	0.21398	0.21668
2086.9	0.20877	0.21401	0.2167
2084.97	0.2088	0.21403	0.21672
2083.04	0.20884	0.21406	0.21674
2081.11	0.20889	0.2141	0.21677
2079.18	0.20894	0.21413	0.2168
2077.25	0.20899	0.21418	0.21684
2075.32	0.20906	0.21423	0.21689
2073.4	0.20913	0.2143	0.21695
2071.47	0.20919	0.21435	0.217
2069.54	0.20924	0.21439	0.21704
2067.61	0.2093	0.21443	0.21707
2065.68	0.20941	0.21452	0.21715
2063.75	0.20953	0.21464	0.21726
2061.82	0.2096	0.21471	0.21733
2059.89	0.20966	0.21476	0.21738
2057.97	0.20975	0.21484	0.21744
2056.04	0.20983	0.21491	0.21751
2054.11	0.2099	0.21497	0.21757
2052.18	0.20998	0.21504	0.21764
2050.25	0.21006	0.21511	0.21771
2048.32	0.21016	0.2152	0.21779
2046.39	0.21027	0.21529	0.21788
2044.46	0.21038	0.21539	0.21796
2042.54	0.21054	0.21553	0.21809
2040.61	0.21072	0.2157	0.21826
2038.68	0.21087	0.21585	0.21841
2036.75	0.21097	0.21596	0.21851
2034.82	0.21106	0.21604	0.21859
2032.89	0.21112	0.21609	0.21864
2030.96	0.21113	0.2161	0.21863
2029.03	0.2111	0.21606	0.21859
2027.11	0.21105	0.216	0.21852
2025.18	0.21099	0.21593	0.21845
2023.25	0.21094	0.21585	0.21838
2021.32	0.21088	0.21578	0.21829
2019.39	0.21087	0.21574	0.21824
2017.46	0.21097	0.21582	0.21831
2015.53	0.21112	0.21598	0.21847
2013.6	0.2112	0.21607	0.21856
2011.68	0.21124	0.21611	0.2186
2009.75	0.21129	0.21616	0.21864
2007.82	0.21133	0.21619	0.21867
2005.89	0.21131	0.21617	0.21864
2003.96	0.21124	0.21609	0.21857
2002.03	0.21113	0.21596	0.21844
2000.1	0.211	0.21583	0.2183
1998.17	0.21086	0.21568	0.21814
1996.25	0.21064	0.21545	0.2179
1994.32	0.2104	0.21516	0.21759
1992.39	0.21028	0.215	0.21741
1990.46	0.21021	0.21492	0.21734
1988.53	0.21002	0.21475	0.21718
1986.6	0.20979	0.21453	0.21697
1984.67	0.20959	0.21434	0.21678
1982.74	0.20941	0.21416	0.21659
1980.82	0.20924	0.21398	0.21641
1978.89	0.20909	0.21382	0.21625
1976.96	0.20893	0.21365	0.21608
1975.03	0.20876	0.21348	0.2159
1973.1	0.20857	0.21329	0.2157
1971.17	0.20831	0.21301	0.21542
1969.24	0.20806	0.21272	0.21511
1967.31	0.20793	0.21255	0.21493
1965.39	0.2078	0.21243	0.21481
1963.46	0.20756	0.21222	0.21461
1961.53	0.20734	0.21199	0.21439
1959.6	0.20719	0.21184	0.21423
1957.67	0.20709	0.21173	0.21412
1955.74	0.20704	0.21166	0.21405
1953.81	0.20702	0.21164	0.21403
1951.88	0.20699	0.21161	0.21399
1949.96	0.20692	0.21153	0.2139
1948.03	0.20683	0.21141	0.21377
1946.1	0.2067	0.21124	0.21357
1944.17	0.20667	0.21115	0.21346
1942.24	0.20687	0.21133	0.21363
1940.31	0.20697	0.21148	0.21381
1938.38	0.20683	0.21139	0.21374
1936.45	0.20674	0.2113	0.21365
1934.53	0.20674	0.2113	0.21365
1932.6	0.2068	0.21135	0.21369
1930.67	0.20687	0.21142	0.21376
1928.74	0.20695	0.21148	0.21382
1926.81	0.20701	0.21151	0.21385
1924.88	0.20716	0.2116	0.21391
1922.95	0.20753	0.21193	0.2142
1921.02	0.20786	0.21224	0.21451
1919.1	0.20824	0.21261	0.21487
1917.17	0.20893	0.21331	0.21558
1915.24	0.2095	0.21393	0.21622
1913.31	0.20984	0.21429	0.21658
1911.38	0.21036	0.21477	0.21704
1909.45	0.21114	0.21551	0.21777
1907.52	0.21192	0.2163	0.21857
1905.6	0.21256	0.21696	0.21924
1903.67	0.21313	0.21754	0.21982
1901.74	0.21372	0.21813	0.2204
1899.81	0.21428	0.21868	0.22094
1897.88	0.21479	0.21917	0.22142
1895.95	0.21538	0.21972	0.22195
1894.02	0.21591	0.22023	0.22246
1892.09	0.21623	0.22052	0.22274
1890.17	0.21666	0.22091	0.22311
1888.24	0.21719	0.22145	0.22366
1886.31	0.21742	0.22173	0.22395
1884.38	0.2175	0.22183	0.22406
1882.45	0.21763	0.22195	0.22418
1880.52	0.21774	0.22206	0.22429
1878.59	0.21783	0.22214	0.22436
1876.66	0.21788	0.22218	0.2244
1874.74	0.21783	0.22212	0.22433
1872.81	0.21756	0.22178	0.22396
1870.88	0.21728	0.22137	0.22349
1868.95	0.21739	0.22136	0.22344
1867.02	0.21741	0.22142	0.22352
1865.09	0.21676	0.22089	0.22304
1863.16	0.2158	0.22	0.22218
1861.23	0.21492	0.21913	0.22131
1859.31	0.21412	0.21832	0.22049
1857.38	0.21332	0.21751	0.21968
1855.45	0.21253	0.21673	0.2189
1853.52	0.21183	0.21602	0.21819
1851.59	0.21122	0.21539	0.21754
1849.66	0.21072	0.21484	0.21696
1847.73	0.21027	0.21429	0.21637
1845.8	0.21015	0.21405	0.21608
1843.88	0.21069	0.21457	0.21659
1841.95	0.21102	0.21501	0.21709
1840.02	0.21078	0.21484	0.21695
1838.09	0.21068	0.21474	0.21685
1836.16	0.21089	0.21496	0.21706
1834.23	0.21101	0.21505	0.21714
1832.3	0.21107	0.21502	0.21707
1830.37	0.21165	0.21547	0.21747
1828.45	0.21241	0.21621	0.21821
1826.52	0.21279	0.21664	0.21865
1824.59	0.21327	0.21716	0.21919
1822.66	0.21375	0.21771	0.21977
1820.73	0.21396	0.21798	0.22005
1818.8	0.21428	0.2183	0.22037
1816.87	0.21476	0.21877	0.22083
1814.94	0.21517	0.21915	0.22121
1813.02	0.21558	0.2195	0.22152
1811.09	0.21623	0.22008	0.22208
1809.16	0.21692	0.22078	0.22278
1807.23	0.21733	0.22123	0.22325
1805.3	0.21755	0.22145	0.22346
1803.37	0.21783	0.22165	0.22362
1801.44	0.21841	0.22214	0.22407
1799.51	0.21909	0.2228	0.22473
1797.59	0.21938	0.22311	0.22504
1795.66	0.21929	0.22298	0.22489
1793.73	0.2195	0.22307	0.22493
1791.8	0.22037	0.22392	0.22576
1789.87	0.22085	0.22452	0.22643
1787.94	0.22056	0.22433	0.22628
1786.01	0.22037	0.22415	0.2261
1784.08	0.22053	0.22426	0.22619
1782.16	0.22069	0.22437	0.22627
1780.23	0.22085	0.2245	0.22639
1778.3	0.22085	0.22451	0.2264
1776.37	0.22048	0.22409	0.22596
1774.44	0.22024	0.22368	0.22547
1772.51	0.2208	0.22408	0.22581
1770.58	0.22152	0.22485	0.2266
1768.65	0.22169	0.22518	0.22699
1766.73	0.22164	0.22525	0.22711
1764.8	0.2215	0.22511	0.22698
1762.87	0.22177	0.22531	0.22714
1760.94	0.22264	0.22614	0.22794
1759.01	0.2233	0.22681	0.22861
1757.08	0.22395	0.22747	0.22927
1755.15	0.22461	0.22812	0.22992
1753.22	0.225	0.22843	0.2302
1751.3	0.22604	0.22927	0.23096
1749.37	0.22784	0.23094	0.23258
1747.44	0.22921	0.23235	0.234
1745.51	0.23006	0.23329	0.23497
1743.58	0.23094	0.23419	0.23588
1741.65	0.23215	0.23538	0.23705
1739.72	0.23374	0.23697	0.23863
1737.79	0.23483	0.23805	0.2397
1735.87	0.23568	0.23876	0.24035
1733.94	0.23809	0.24101	0.24254
1732.01	0.24052	0.24352	0.24509
1730.08	0.24143	0.24461	0.24624
1728.15	0.24211	0.24542	0.24711
1726.22	0.24289	0.24627	0.24798
1724.29	0.2439	0.24725	0.24895
1722.36	0.24485	0.24811	0.24978
1720.44	0.24538	0.24845	0.25004
1718.51	0.24653	0.24929	0.25073
1716.58	0.24881	0.25144	0.25282
1714.65	0.25044	0.25325	0.25472
1712.72	0.25124	0.25426	0.25581
1710.79	0.25215	0.25525	0.25683
1708.86	0.25346	0.25648	0.25802
1706.93	0.2555	0.25836	0.25982
1705.01	0.25783	0.26056	0.26195
1703.08	0.25916	0.26177	0.26311
1701.15	0.26059	0.26297	0.26421
1699.22	0.26286	0.26508	0.26622
1697.29	0.26436	0.2666	0.26775
1695.36	0.26583	0.26827	0.26948
1693.43	0.2671	0.26974	0.27104
1691.5	0.26798	0.27065	0.27195
1689.58	0.26947	0.27203	0.27327
1687.65	0.27094	0.27331	0.27446
1685.72	0.27268	0.27474	0.27575
1683.79	0.27607	0.27793	0.27884
1681.86	0.27822	0.28026	0.28123
1679.93	0.27844	0.28066	0.2817
1678	0.27855	0.28077	0.28181
1676.08	0.27961	0.28171	0.2827
1674.15	0.28137	0.28335	0.28427
1672.22	0.28263	0.28449	0.28534
1670.29	0.28425	0.28598	0.28676
1668.36	0.28648	0.28825	0.28904
1666.43	0.28759	0.28947	0.29029
1664.5	0.2883	0.29014	0.29092
1662.57	0.28993	0.29166	0.29237
1660.65	0.29157	0.2933	0.294
1658.72	0.29228	0.294	0.29468
1656.79	0.29238	0.29389	0.29446
1654.86	0.29318	0.29424	0.29461
1652.93	0.29676	0.29753	0.29775
1651	0.29904	0.29995	0.30022
1649.07	0.29909	0.29999	0.30024
1647.14	0.30041	0.30118	0.30137
1645.22	0.30261	0.30355	0.30378
1643.29	0.30349	0.30465	0.30498
1641.36	0.30387	0.30507	0.30542
1639.43	0.30435	0.3054	0.30568
1637.5	0.30534	0.30612	0.30628
1635.57	0.30768	0.30837	0.30849
1633.64	0.30948	0.31045	0.31069
1631.71	0.30974	0.31093	0.31127
1629.79	0.31013	0.31134	0.31169
1627.86	0.3113	0.31246	0.3128
1625.93	0.31261	0.31375	0.31409
1624	0.31394	0.31509	0.31544
1622.07	0.31475	0.316	0.31642
1620.14	0.31392	0.31527	0.31575
1618.21	0.312	0.31333	0.31381
1616.28	0.3098	0.31117	0.3117
1614.36	0.3073	0.3089	0.30957
1612.43	0.30461	0.3064	0.30716
1610.5	0.30214	0.30399	0.30479
1608.57	0.30002	0.30192	0.30276
1606.64	0.29808	0.30008	0.30097
1604.71	0.29629	0.29837	0.29931
1602.78	0.29471	0.29686	0.29784
1600.85	0.29333	0.29555	0.29658
1598.93	0.29207	0.29435	0.29543
1597	0.29098	0.29329	0.29439
1595.07	0.29013	0.29244	0.29356
1593.14	0.28942	0.29177	0.29292
1591.21	0.28878	0.29119	0.29237
1589.28	0.28823	0.29069	0.2919
1587.35	0.28777	0.29027	0.29151
1585.42	0.28735	0.28988	0.29113
1583.5	0.28696	0.2895	0.29076
1581.57	0.28648	0.28901	0.29026
1579.64	0.28576	0.28819	0.28941
1577.71	0.28523	0.28746	0.2886
1575.78	0.28524	0.2874	0.28853
1573.85	0.28465	0.28695	0.28813
1571.92	0.28333	0.28565	0.28684
1569.99	0.28232	0.28454	0.28569
1568.07	0.28151	0.28376	0.28492
1566.14	0.2803	0.28264	0.28384
1564.21	0.27879	0.28113	0.28232
1562.28	0.27708	0.27924	0.28036
1560.35	0.27584	0.27757	0.27849
1558.42	0.27621	0.27767	0.27848
1556.49	0.27604	0.27786	0.27883
1554.56	0.27486	0.27697	0.27808
1552.64	0.27382	0.27607	0.27725
1550.71	0.2731	0.2754	0.27661
1548.78	0.27248	0.27481	0.27603
1546.85	0.27181	0.27407	0.27525
1544.92	0.27128	0.2733	0.27437
1542.99	0.2711	0.27275	0.27368
1541.06	0.2717	0.27307	0.27389
1539.13	0.2729	0.27451	0.27543
1537.21	0.27276	0.27476	0.27584
1535.28	0.27213	0.27424	0.27536
1533.35	0.27232	0.27443	0.27554
1531.42	0.27263	0.27484	0.276
1529.49	0.27235	0.2746	0.27577
1527.56	0.27217	0.2743	0.27543
1525.63	0.27223	0.27422	0.27528
1523.7	0.27218	0.27401	0.275
1521.78	0.2725	0.2742	0.27516
1519.85	0.27293	0.27468	0.27566
1517.92	0.27299	0.27484	0.27586
1515.99	0.27308	0.27507	0.27613
1514.06	0.27302	0.27517	0.2763
1512.13	0.27276	0.27492	0.27605
1510.2	0.27257	0.27448	0.2755
1508.27	0.27314	0.27467	0.27552
1506.35	0.27516	0.27672	0.27758
1504.42	0.27612	0.27817	0.27925
1502.49	0.27583	0.27813	0.27932
1500.56	0.27584	0.27812	0.2793
1498.63	0.27673	0.27889	0.28001
1496.7	0.27829	0.28044	0.28156
1494.77	0.27944	0.28171	0.2829
1492.84	0.27994	0.28221	0.2834
1490.92	0.28098	0.28306	0.28417
1488.99	0.28303	0.28501	0.28608
1487.06	0.28489	0.28706	0.2882
1485.13	0.28622	0.28859	0.28981
1483.2	0.28769	0.29014	0.29139
1481.27	0.28967	0.29211	0.29335
1479.34	0.29188	0.29427	0.2955
1477.41	0.29429	0.29656	0.29773
1475.49	0.29731	0.29936	0.30045
1473.56	0.30157	0.30346	0.30448
1471.63	0.30668	0.30868	0.30975
1469.7	0.31053	0.31277	0.31393
1467.77	0.31358	0.31588	0.31707
1465.84	0.31762	0.31984	0.32099
1463.91	0.32235	0.32454	0.32569
1461.98	0.32566	0.32785	0.32899
1460.06	0.32776	0.32977	0.33081
1458.13	0.33057	0.33228	0.33318
1456.2	0.33382	0.33555	0.33648
1454.27	0.33482	0.33685	0.33791
1452.34	0.33452	0.33672	0.33786
1450.41	0.33431	0.33654	0.33768
1448.48	0.33471	0.33691	0.33804
1446.55	0.33577	0.338	0.33915
1444.63	0.33725	0.33956	0.34074
1442.7	0.33925	0.3416	0.34279
1440.77	0.34167	0.34398	0.34515
1438.84	0.34448	0.34666	0.34777
1436.91	0.34862	0.35066	0.35171
1434.98	0.35282	0.35488	0.35594
1433.05	0.35508	0.35721	0.3583
1431.13	0.35614	0.35826	0.35935
1429.2	0.35575	0.35788	0.35897
1427.27	0.35293	0.35508	0.35618
1425.34	0.34756	0.34968	0.35076
1423.41	0.34043	0.3425	0.34356
1421.48	0.33319	0.33518	0.33621
1419.55	0.32641	0.32831	0.32931
1417.62	0.32072	0.32268	0.32371
1415.7	0.31691	0.31906	0.32016
1413.77	0.31445	0.31671	0.31786
1411.84	0.31301	0.31531	0.31648
1409.91	0.3124	0.31472	0.31591
1407.98	0.31235	0.31467	0.31586
1406.05	0.31282	0.31511	0.31628
1404.12	0.31362	0.3159	0.31708
1402.19	0.31416	0.31645	0.31763
1400.27	0.31448	0.3167	0.31785
1398.34	0.31477	0.31687	0.31798
1396.41	0.31481	0.31687	0.31795
1394.48	0.31471	0.31682	0.31791
1392.55	0.31448	0.3167	0.31783
1390.62	0.31422	0.31648	0.31763
1388.69	0.31449	0.3167	0.31783
1386.76	0.3155	0.31768	0.3188
1384.84	0.31647	0.31872	0.31988
1382.91	0.31704	0.31934	0.32051
1380.98	0.31758	0.31987	0.32103
1379.05	0.31837	0.3206	0.32175
1377.12	0.31938	0.32153	0.32264
1375.19	0.32067	0.32273	0.3238
1373.26	0.32217	0.32424	0.32531
1371.33	0.32348	0.32563	0.32672
1369.41	0.3247	0.32689	0.32799
1367.48	0.32605	0.32823	0.32933
1365.55	0.32737	0.3295	0.33058
1363.62	0.32893	0.33097	0.33201
1361.69	0.33076	0.33279	0.33383
1359.76	0.33234	0.33446	0.33553
1357.83	0.33373	0.3359	0.337
1355.9	0.33527	0.33744	0.33854
1353.98	0.33695	0.33913	0.34022
1352.05	0.33868	0.34086	0.34196
1350.12	0.34048	0.34265	0.34375
1348.19	0.34234	0.34452	0.34562
1346.26	0.34425	0.34643	0.34753
1344.33	0.34614	0.3483	0.34939
1342.4	0.34807	0.35016	0.35122
1340.47	0.35032	0.3523	0.35331
1338.55	0.35282	0.35478	0.35577
1336.62	0.35509	0.35712	0.35814
1334.69	0.35704	0.35915	0.3602
1332.76	0.359	0.36114	0.36221
1330.83	0.36121	0.36335	0.36443
1328.9	0.36364	0.36578	0.36684
1326.97	0.36619	0.36832	0.36938
1325.04	0.36881	0.37094	0.37199
1323.12	0.37149	0.37359	0.37463
1321.19	0.37421	0.37626	0.37729
1319.26	0.37701	0.37902	0.38004
1317.33	0.37976	0.38178	0.38279
1315.4	0.3824	0.38444	0.38545
1313.47	0.38506	0.38711	0.38812
1311.54	0.38778	0.38984	0.39086
1309.61	0.39055	0.39263	0.39366
1307.69	0.39344	0.39551	0.39655
1305.76	0.39649	0.39856	0.3996
1303.83	0.39969	0.40177	0.4028
1301.9	0.403	0.40508	0.40611
1299.97	0.4064	0.40847	0.4095
1298.04	0.40988	0.41194	0.41297
1296.11	0.41344	0.4155	0.41653
1294.18	0.41712	0.41917	0.42019
1292.26	0.42092	0.42297	0.42398
1290.33	0.42487	0.4269	0.4279
1288.4	0.42897	0.43099	0.432
1286.47	0.43316	0.43518	0.43618
1284.54	0.43735	0.43938	0.44037
1282.61	0.44156	0.44359	0.44458
1280.68	0.44579	0.44782	0.44881
1278.75	0.4501	0.45213	0.45311
1276.83	0.45453	0.45655	0.45753
1274.9	0.45911	0.46112	0.4621
1272.97	0.46393	0.46591	0.4669
1271.04	0.46901	0.47097	0.47195
1269.11	0.4743	0.47627	0.47724
1267.18	0.47982	0.48178	0.48276
1265.25	0.48561	0.48758	0.48856
1263.32	0.49177	0.49374	0.49471
1261.4	0.49841	0.50036	0.50133
1259.47	0.50551	0.50746	0.50842
1257.54	0.51294	0.5149	0.51585
1255.61	0.52059	0.52255	0.5235
1253.68	0.52837	0.53033	0.53128
1251.75	0.53624	0.53818	0.53913
1249.82	0.54411	0.54604	0.54698
1247.89	0.55194	0.55386	0.55479
1245.97	0.55973	0.56163	0.56256
1244.04	0.56749	0.56938	0.57031
1242.11	0.57528	0.57715	0.57808
1240.18	0.58311	0.58498	0.5859
1238.25	0.591	0.59289	0.59381
1236.32	0.59895	0.60085	0.60176
1234.39	0.60691	0.60881	0.60972
1232.46	0.61489	0.61678	0.61768
1230.54	0.62301	0.62491	0.6258
1228.61	0.63145	0.63334	0.63423
1226.68	0.64035	0.64223	0.64312
1224.75	0.64986	0.65171	0.6526
1222.82	0.65999	0.66183	0.66272
1220.89	0.67078	0.67261	0.67348
1218.96	0.68225	0.68408	0.68494
1217.03	0.69439	0.69621	0.69707
1215.11	0.70721	0.70903	0.70992
1213.18	0.72071	0.72253	0.72345
1211.25	0.73488	0.73669	0.7376
1209.32	0.74957	0.75139	0.75225
1207.39	0.76463	0.76645	0.76728
1205.46	0.77988	0.7817	0.78252
1203.53	0.79507	0.79686	0.79768
1201.6	0.80987	0.81164	0.81248
1199.68	0.82404	0.82579	0.82665
1197.75	0.8375	0.83923	0.84007
1195.82	0.85026	0.85197	0.85275
1193.89	0.86252	0.8642	0.86497
1191.96	0.87454	0.87619	0.87699
1190.03	0.8865	0.88813	0.88896
1188.1	0.89859	0.90022	0.90104
1186.18	0.91086	0.91248	0.91327
1184.25	0.92327	0.92485	0.92562
1182.32	0.93573	0.93724	0.938
1180.39	0.94819	0.94964	0.95038
1178.46	0.96062	0.96206	0.96279
1176.53	0.97303	0.97448	0.9752
1174.6	0.98547	0.98693	0.98761
1172.67	0.99786	0.9993	0.99997
1170.75	1.01016	1.01156	1.01225
1168.82	1.02234	1.02372	1.02441
1166.89	1.0344	1.03581	1.03646
1164.96	1.04601	1.04742	1.04804
1163.03	1.05645	1.05784	1.05843
1161.1	1.06626	1.06766	1.06821
1159.17	1.07829	1.07972	1.08025
1157.24	1.09501	1.09645	1.09701
1155.32	1.11485	1.11626	1.11686
1153.39	1.13381	1.13519	1.13579
1151.46	1.14955	1.15092	1.15149
1149.53	1.16229	1.16366	1.16422
1147.6	1.17346	1.17477	1.17538
1145.67	1.18426	1.1855	1.18615
1143.74	1.19541	1.19663	1.19727
1141.81	1.20717	1.20837	1.20897
1139.89	1.21954	1.22072	1.22132
1137.96	1.23257	1.23376	1.23434
1136.03	1.24636	1.24757	1.24812
1134.1	1.26119	1.26244	1.26298
1132.17	1.27735	1.27863	1.27914
1130.24	1.29522	1.2965	1.29695
1128.31	1.31478	1.31603	1.31653
1126.38	1.33574	1.33698	1.33763
1124.46	1.3578	1.35905	1.35974
1122.53	1.38045	1.38172	1.38217
1120.6	1.40353	1.40474	1.40489
1118.67	1.42681	1.4279	1.42796
1116.74	1.45021	1.45129	1.45141
1114.81	1.47365	1.47484	1.47497
1112.88	1.49708	1.4983	1.49845
1110.95	1.52054	1.52159	1.52189
1109.03	1.54379	1.54473	1.54512
1107.1	1.56682	1.5678	1.56803
1105.17	1.58916	1.59008	1.59015
1103.24	1.61028	1.61106	1.61114
1101.31	1.62932	1.63009	1.63031
1099.38	1.64582	1.64661	1.64696
1097.45	1.65995	1.66055	1.66097
1095.52	1.67146	1.67173	1.67219
1093.6	1.68049	1.68066	1.6811
1091.67	1.68717	1.68753	1.6879
1089.74	1.69198	1.69258	1.69284
1087.81	1.69522	1.69595	1.69612
1085.88	1.69731	1.6979	1.69818
1083.95	1.69858	1.6988	1.69929
1082.02	1.69851	1.69852	1.69901
1080.09	1.69662	1.69678	1.6971
1078.17	1.69152	1.69192	1.69204
1076.24	1.6822	1.68254	1.68248
1074.31	1.66792	1.66792	1.66787
1072.38	1.64857	1.64832	1.64846
1070.45	1.62521	1.62491	1.62517
1068.52	1.59871	1.59851	1.5987
1066.59	1.57024	1.57023	1.57031
1064.66	1.54116	1.54124	1.5413
1062.74	1.51324	1.5133	1.51338
1060.81	1.48788	1.48786	1.48796
1058.88	1.46591	1.46582	1.46596
1056.95	1.44768	1.44759	1.44776
1055.02	1.43266	1.43265	1.4328
1053.09	1.42	1.42011	1.42007
1051.16	1.40846	1.40863	1.40833
1049.23	1.39718	1.39727	1.39695
1047.31	1.38565	1.38563	1.3855
1045.38	1.37392	1.37383	1.37384
1043.45	1.36237	1.36223	1.36227
1041.52	1.35076	1.35061	1.35063
1039.59	1.3385	1.33832	1.33832
1037.66	1.32487	1.32457	1.32462
1035.73	1.30972	1.30931	1.30947
1033.8	1.29324	1.29276	1.29296
1031.88	1.27554	1.27502	1.27519
1029.95	1.2566	1.25614	1.25625
1028.02	1.23634	1.23602	1.23609
1026.09	1.21506	1.21481	1.21487
1024.16	1.19303	1.19274	1.1928
1022.23	1.17054	1.17025	1.17024
1020.3	1.1477	1.14748	1.14737
1018.37	1.1246	1.1244	1.12425
1016.45	1.10121	1.10098	1.10085
1014.52	1.07742	1.07715	1.07704
1012.59	1.05332	1.05303	1.05293
1010.66	1.02911	1.02882	1.0287
1008.73	1.00518	1.00491	1.00476
1006.8	0.98197	0.98169	0.98153
1004.87	0.95953	0.95918	0.95905
1002.94	0.93752	0.93712	0.937
1001.02	0.9156	0.91521	0.91506
999.087	0.89372	0.89338	0.8932
997.159	0.87196	0.87164	0.87147
995.23	0.85053	0.85021	0.85005
993.301	0.82968	0.82935	0.8292
991.372	0.8095	0.80917	0.80902
989.444	0.78974	0.78941	0.78924
987.515	0.77015	0.76983	0.76963
985.586	0.75089	0.75058	0.75037
983.657	0.73218	0.73187	0.73164
981.729	0.71404	0.7137	0.71346
979.8	0.69629	0.69592	0.69569
977.871	0.6787	0.67835	0.67812
975.942	0.66123	0.66089	0.66067
974.014	0.64389	0.6435	0.64332
972.085	0.62669	0.62625	0.6261
970.156	0.60978	0.60933	0.60917
968.227	0.59326	0.59286	0.59268
966.299	0.5773	0.57694	0.57675
964.37	0.5621	0.56175	0.56156
962.441	0.54777	0.54743	0.54723
960.512	0.53449	0.53414	0.53394
958.584	0.52239	0.52205	0.52185
956.655	0.5115	0.51118	0.51097
954.726	0.50178	0.50149	0.50127
952.798	0.4931	0.49281	0.4926
950.869	0.48534	0.48505	0.48484
948.94	0.47853	0.47826	0.47803
947.011	0.47259	0.47232	0.47209
945.083	0.46739	0.46712	0.46691
943.154	0.46281	0.46252	0.46234
941.225	0.45866	0.45837	0.45819
939.296	0.45481	0.45452	0.45433
937.368	0.45095	0.45067	0.45047
935.439	0.44679	0.4465	0.44631
933.51	0.44214	0.44185	0.44167
931.581	0.43681	0.43652	0.43634
929.653	0.43074	0.43045	0.43026
927.724	0.42395	0.42366	0.42347
925.795	0.41648	0.41621	0.41602
923.866	0.40856	0.40831	0.40813
921.938	0.40041	0.40017	0.4
920.009	0.39222	0.39198	0.39181
918.08	0.38424	0.38399	0.38382
916.151	0.37651	0.37626	0.37609
914.223	0.36901	0.36876	0.3686
912.294	0.36181	0.36156	0.3614
910.365	0.35492	0.35466	0.35449
908.437	0.34843	0.34818	0.34799
906.508	0.34243	0.34217	0.34199
904.579	0.33691	0.33666	0.33648
902.65	0.33198	0.33173	0.33155
900.722	0.3276	0.32735	0.32715
898.793	0.32365	0.32339	0.32319
896.864	0.32005	0.31978	0.31957
894.935	0.31656	0.31628	0.31608
893.007	0.31307	0.31279	0.31258
891.078	0.30951	0.30922	0.30901
889.149	0.30581	0.3055	0.3053
887.22	0.30204	0.30173	0.30154
885.292	0.29822	0.2979	0.29771
883.363	0.29435	0.29404	0.29385
881.434	0.29056	0.29025	0.29005
879.505	0.2868	0.28651	0.28628
877.577	0.2831	0.28281	0.28256
875.648	0.27948	0.27918	0.27893
873.719	0.27588	0.27557	0.27533
871.79	0.27236	0.27204	0.27181
869.862	0.26891	0.26859	0.26835
867.933	0.26553	0.2652	0.26496
866.004	0.26228	0.26195	0.2617
864.076	0.25908	0.25874	0.25849
862.147	0.25592	0.25557	0.25532
860.218	0.25284	0.25247	0.25221
858.289	0.24976	0.24938	0.24911
856.361	0.24677	0.2464	0.24611
854.432	0.24394	0.24357	0.24329
852.503	0.24127	0.24089	0.24061
850.574	0.23888	0.23848	0.23822
848.646	0.23678	0.23637	0.23611
846.717	0.23502	0.23461	0.23435
844.788	0.23367	0.23325	0.23298
842.859	0.23269	0.23227	0.23198
840.931	0.23217	0.23177	0.23144
839.002	0.23213	0.23173	0.23139
837.073	0.23249	0.23208	0.23175
835.144	0.23334	0.23291	0.23259
833.216	0.23471	0.23428	0.23394
831.287	0.23668	0.23623	0.23589
829.358	0.2394	0.23895	0.23859
827.429	0.24293	0.24248	0.24211
825.501	0.24743	0.24697	0.24661
823.572	0.25312	0.25266	0.25229
821.643	0.26017	0.2597	0.25934
819.714	0.26895	0.26847	0.26811
817.786	0.27986	0.27937	0.27902
815.857	0.29339	0.29288	0.29251
813.928	0.31034	0.3098	0.30942
812	0.33163	0.33109	0.33069
810.071	0.35841	0.35787	0.35745
808.142	0.39149	0.39093	0.3905
806.213	0.43004	0.42946	0.429
804.285	0.47105	0.47042	0.46994
802.356	0.50963	0.50895	0.50845
800.427	0.54013	0.53942	0.5389
798.498	0.5573	0.55656	0.55604
796.57	0.55826	0.55749	0.55695
794.641	0.54589	0.5451	0.54453
792.712	0.52775	0.52693	0.52635
790.783	0.51072	0.50987	0.50932
788.855	0.49878	0.49788	0.49736
786.926	0.4939	0.49297	0.4924
784.997	0.49673	0.4958	0.49512
783.068	0.50603	0.50512	0.50433
781.14	0.51697	0.51603	0.51523
779.211	0.52135	0.52037	0.51961
777.282	0.5126	0.51156	0.51086
775.353	0.49099	0.48992	0.48926
773.425	0.46275	0.46167	0.46101
771.496	0.4343	0.43318	0.43247
769.567	0.40885	0.40771	0.40694
767.639	0.38719	0.38604	0.38525
765.71	0.36897	0.36782	0.36703
763.781	0.35338	0.35223	0.35144
761.852	0.33982	0.33866	0.33787
759.924	0.32785	0.32668	0.32589
757.995	0.31713	0.31595	0.31516
756.066	0.30763	0.30645	0.30564
754.137	0.2992	0.298	0.29719
752.209	0.29167	0.29046	0.28967
750.28	0.28502	0.28379	0.28301
748.351	0.27902	0.2778	0.27699
746.422	0.27367	0.27245	0.27163
744.494	0.26897	0.26776	0.26693
742.565	0.26481	0.26359	0.26275
740.636	0.26126	0.26001	0.25917
738.707	0.25825	0.25697	0.25613
736.779	0.25568	0.25438	0.25355
734.85	0.25363	0.25233	0.25148
732.921	0.25197	0.25068	0.24981
730.992	0.25076	0.24946	0.24857
729.064	0.25008	0.24877	0.24786
727.135	0.24983	0.24853	0.2476
725.206	0.25008	0.24877	0.24787
723.277	0.25072	0.24935	0.24853
721.349	0.25169	0.25025	0.24954
719.42	0.25333	0.25187	0.25117
717.491	0.25555	0.25415	0.25337
715.563	0.2582	0.25683	0.25597
713.634	0.26127	0.25989	0.25902
711.705	0.26469	0.26329	0.26243
709.776	0.26858	0.26717	0.26632
707.848	0.27322	0.2718	0.27095
705.919	0.27904	0.27758	0.27674
703.99	0.2872	0.28571	0.2849
702.061	0.29946	0.29794	0.29719
700.133	0.31771	0.31613	0.31545
698.204	0.34098	0.33932	0.33871
696.275	0.36155	0.35979	0.35927
694.346	0.36943	0.36759	0.36715
692.418	0.3633	0.36141	0.36106
690.489	0.35089	0.34891	0.34868
688.56	0.33954	0.33747	0.33735
686.631	0.33179	0.32966	0.32963
684.703	0.32742	0.32523	0.32528
682.774	0.32575	0.32349	0.32361
680.845	0.32608	0.32378	0.32395
678.916	0.3279	0.32558	0.32577
676.988	0.33078	0.32848	0.32861
675.059	0.33413	0.33187	0.33192
673.13	0.33717	0.33487	0.335
671.202	0.33869	0.33602	0.33671
669.273	0.33839	0.33516	0.33669
667.344	0.33799	0.33502	0.33619
665.415	0.3379	0.33568	0.33573
663.487	0.33709	0.33512	0.33473
661.558	0.33609	0.33406	0.33371
659.629	0.33545	0.33334	0.33311
657.7	0.33505	0.33291	0.33276
655.772	0.33471	0.33255	0.33245
653.843	0.3344	0.33223	0.33214
651.914	0.33442	0.33224	0.33215
649.985	0.335	0.33282	0.33271
648.057	0.33628	0.33415	0.33396
646.128	0.33828	0.33623	0.3359
644.199	0.34056	0.33859	0.33813
642.27	0.34278	0.34088	0.3403
640.342	0.3447	0.34288	0.34216
638.413	0.34605	0.34429	0.34346
636.484	0.34679	0.34506	0.34416
634.555	0.34688	0.3452	0.34424
632.627	0.34634	0.34469	0.34369
630.698	0.34546	0.34383	0.34277
628.769	0.34466	0.34303	0.34193
626.84	0.34451	0.34287	0.34176
624.912	0.3456	0.34397	0.34285
622.983	0.34815	0.34652	0.34538
621.054	0.3522	0.35054	0.34942
619.126	0.35781	0.35609	0.35506
617.197	0.36496	0.36321	0.36225
615.268	0.37294	0.37123	0.37019
613.339	0.38025	0.37858	0.37745
611.411	0.38591	0.38425	0.3831
609.482	0.38966	0.38802	0.38686
607.553	0.39146	0.38983	0.38868
605.624	0.39148	0.38983	0.38873
603.696	0.38988	0.38822	0.38716
601.767	0.3869	0.38522	0.38416
599.838	0.38305	0.38134	0.38027
597.909	0.37899	0.37728	0.37618
595.981	0.37525	0.3736	0.37241
594.052	0.37222	0.37059	0.3693
592.123	0.37037	0.36868	0.36738
590.194	0.37031	0.36862	0.36738
588.266	0.37229	0.37068	0.36943
586.337	0.37597	0.37443	0.37317
584.408	0.38104	0.37949	0.37822
582.479	0.38728	0.38565	0.38436
580.551	0.39442	0.39271	0.39142
578.622	0.40203	0.40026	0.39905
576.693	0.40956	0.4078	0.40662
574.764	0.41655	0.4148	0.41363
572.836	0.42254	0.4208	0.41961
570.907	0.42735	0.4256	0.4244
568.978	0.43114	0.42937	0.42816
567.05	0.43401	0.43224	0.43104
565.121	0.43606	0.43432	0.43313
563.192	0.43742	0.43572	0.4345
561.263	0.43825	0.43656	0.43526
559.335	0.43877	0.43705	0.43566
557.406	0.43926	0.43751	0.4361
555.477	0.43993	0.43818	0.43688
553.548	0.44096	0.43921	0.43798
551.62	0.44258	0.44084	0.43957
549.691	0.44489	0.44317	0.44194
547.762	0.44809	0.44636	0.44525
545.833	0.45246	0.45073	0.44971
543.905	0.45835	0.45663	0.45561
541.976	0.46625	0.46458	0.46349
540.047	0.47657	0.47494	0.47384
538.118	0.48944	0.48779	0.4868
536.19	0.50472	0.50304	0.50216
534.261	0.52204	0.52038	0.51953
532.332	0.54097	0.53935	0.5385
530.403	0.5611	0.55946	0.55862
528.475	0.582	0.5803	0.57945
526.546	0.6037	0.60202	0.60107
524.617	0.62526	0.62367	0.62263
522.689	0.64446	0.64289	0.64184
520.76	0.6609	0.65923	0.65818
518.831	0.67507	0.67326	0.67225
516.902	0.68683	0.68495	0.68395
514.974	0.6959	0.69406	0.693
513.045	0.70213	0.70038	0.69926
511.116	0.70568	0.70395	0.70281
509.187	0.7064	0.7046	0.70343
507.259	0.70416	0.70232	0.70113
505.33	0.69969	0.69785	0.69674
503.401	0.69442	0.69259	0.69153
501.472	0.69032	0.68853	0.68736
499.544	0.6891	0.68742	0.68611
497.615	0.69126	0.68965	0.68835
495.686	0.69677	0.6951	0.6939
493.757	0.70585	0.70401	0.70287
491.829	0.71879	0.71678	0.71566
489.9	0.73521	0.73313	0.73209
487.971	0.7543	0.7523	0.75142
486.042	0.77589	0.774	0.77327
484.114	0.79998	0.79817	0.79757
482.185	0.82487	0.82317	0.82266
480.256	0.84882	0.84715	0.84661
478.328	0.87143	0.86961	0.86897
476.399	0.89169	0.88987	0.88909
474.47	0.90955	0.90786	0.90686
472.541	0.92649	0.92466	0.92358
470.613	0.94224	0.94042	0.93946
468.684	0.95587	0.95436	0.9535
466.755	0.96839	0.96686	0.96606
464.826	0.97983	0.97802	0.97706
462.898	0.98909	0.98708	0.98578
460.969	0.99456	0.99242	0.9912
459.04	0.9928	0.99051	0.98985
457.111	0.98092	0.97867	0.97807
455.183	0.96003	0.95807	0.95688
453.254	0.93231	0.93043	0.9289
451.325	0.9008	0.8987	0.89728
449.396	0.87078	0.86855	0.8673
447.468	0.84339	0.84123	0.84011
445.539	0.81696	0.81495	0.81404
443.61	0.78999	0.78819	0.78741
441.681	0.76199	0.76037	0.75943
439.753	0.73464	0.73302	0.73187
437.824	0.70732	0.70555	0.70435
435.895	0.67886	0.67695	0.67578
433.966	0.65167	0.64962	0.64854
432.038	0.62704	0.62489	0.62389
430.109	0.6044	0.60223	0.6011
428.18	0.58388	0.58172	0.58031
426.252	0.56447	0.56237	0.56074
424.323	0.545	0.54294	0.5414
422.394	0.52657	0.52438	0.52311
420.465	0.50767	0.50529	0.50405
418.537	0.4855	0.48315	0.48175
416.608	0.4666	0.46445	0.46313
414.679	0.45262	0.45064	0.44948
412.75	0.43961	0.43777	0.43661
410.822	0.42778	0.42607	0.42482
408.893	0.41894	0.41728	0.41608
406.964	0.41608	0.41435	0.41339
405.035	0.42493	0.42308	0.42233
403.107	0.45082	0.44888	0.44822
401.178	0.49379	0.49177	0.49125
399.249	0.54862	0.54655	0.54636

## Sheet: RLL3-1-2
Wavenumber (cm^-1)	Analysis 1	Analysis 2	Analysis 3
3996.35	0.20879	0.22054	0.22653
3994.42	0.20872	0.22045	0.22643
3992.49	0.20867	0.2204	0.22637
3990.56	0.20859	0.22034	0.22629
3988.63	0.20852	0.22027	0.22621
3986.71	0.20848	0.22023	0.22617
3984.78	0.20844	0.22018	0.22611
3982.85	0.20835	0.22007	0.22599
3980.92	0.20827	0.21997	0.2259
3978.99	0.20826	0.21992	0.22587
3977.06	0.20825	0.21989	0.22582
3975.13	0.20815	0.21976	0.22569
3973.2	0.20802	0.21962	0.22554
3971.28	0.20793	0.21952	0.22544
3969.35	0.20785	0.21945	0.22536
3967.42	0.20781	0.21942	0.22532
3965.49	0.20784	0.21945	0.22533
3963.56	0.20783	0.21939	0.22526
3961.63	0.20769	0.21921	0.22508
3959.7	0.20759	0.21909	0.22495
3957.77	0.20754	0.21904	0.22489
3955.85	0.2075	0.219	0.22485
3953.92	0.20755	0.21901	0.22486
3951.99	0.20762	0.219	0.22484
3950.06	0.20746	0.21878	0.22461
3948.13	0.20718	0.21852	0.22435
3946.2	0.20719	0.21853	0.22435
3944.27	0.20721	0.2185	0.22429
3942.34	0.20691	0.2182	0.22398
3940.42	0.20674	0.21811	0.2239
3938.49	0.20684	0.21827	0.22407
3936.56	0.20705	0.21843	0.22422
3934.63	0.2072	0.21844	0.22418
3932.7	0.20695	0.21806	0.22376
3930.77	0.20652	0.21765	0.22336
3928.84	0.20653	0.21774	0.22346
3926.91	0.20673	0.21791	0.22363
3924.99	0.2066	0.2177	0.2234
3923.06	0.20644	0.21753	0.22324
3921.13	0.20658	0.21766	0.22337
3919.2	0.20652	0.21754	0.22325
3917.27	0.20602	0.21706	0.22276
3915.34	0.20567	0.21683	0.22254
3913.41	0.20576	0.21702	0.22275
3911.48	0.20595	0.21723	0.22297
3909.56	0.20626	0.21746	0.22318
3907.63	0.2068	0.21777	0.22345
3905.7	0.20699	0.21765	0.22323
3903.77	0.20646	0.21691	0.22241
3901.84	0.20574	0.21619	0.22168
3899.91	0.20508	0.21572	0.22125
3897.98	0.20484	0.21572	0.22132
3896.05	0.2054	0.2164	0.22202
3894.13	0.20601	0.21691	0.2225
3892.2	0.20564	0.2164	0.22198
3890.27	0.20519	0.21598	0.22158
3888.34	0.20563	0.2164	0.222
3886.41	0.20562	0.21626	0.22182
3884.48	0.20518	0.21575	0.22125
3882.55	0.20526	0.21581	0.22127
3880.62	0.20487	0.21545	0.22094
3878.7	0.20458	0.21532	0.22088
3876.77	0.20515	0.21591	0.22148
3874.84	0.20552	0.21609	0.22159
3872.91	0.20554	0.21591	0.22135
3870.98	0.20513	0.21539	0.22082
3869.05	0.20446	0.21479	0.22025
3867.12	0.20465	0.21504	0.22051
3865.19	0.20477	0.21511	0.22054
3863.27	0.20418	0.21457	0.22001
3861.34	0.20401	0.21458	0.22008
3859.41	0.20467	0.21529	0.2208
3857.48	0.20588	0.21628	0.22173
3855.55	0.20637	0.21635	0.22168
3853.62	0.20422	0.21396	0.21923
3851.69	0.20245	0.21252	0.21788
3849.76	0.20293	0.21342	0.21888
3847.84	0.20386	0.21452	0.22001
3845.91	0.20446	0.21504	0.22051
3843.98	0.20465	0.215	0.22041
3842.05	0.20476	0.21485	0.22019
3840.12	0.20467	0.21456	0.21983
3838.19	0.20388	0.21376	0.21904
3836.26	0.20325	0.21332	0.21867
3834.34	0.20329	0.21356	0.21892
3832.41	0.2033	0.21369	0.21907
3830.48	0.20331	0.21377	0.21919
3828.55	0.20351	0.21396	0.21937
3826.62	0.20367	0.21405	0.21945
3824.69	0.20417	0.21442	0.21978
3822.76	0.20434	0.21432	0.2196
3820.83	0.20344	0.21328	0.21851
3818.91	0.20322	0.21316	0.21843
3816.98	0.20311	0.21318	0.2185
3815.05	0.20237	0.21267	0.21806
3813.12	0.20247	0.21301	0.21847
3811.19	0.20329	0.21388	0.21933
3809.26	0.20377	0.21419	0.21956
3807.33	0.20336	0.21359	0.21888
3805.4	0.20327	0.2134	0.21866
3803.48	0.20363	0.21357	0.2188
3801.55	0.20293	0.21275	0.21797
3799.62	0.20239	0.21233	0.2176
3797.69	0.20252	0.21263	0.21794
3795.76	0.20233	0.21263	0.21798
3793.83	0.20228	0.21278	0.21818
3791.9	0.20249	0.21309	0.2185
3789.97	0.20262	0.21321	0.21861
3788.05	0.20273	0.21324	0.21861
3786.12	0.20269	0.2131	0.21844
3784.19	0.20262	0.21297	0.2183
3782.26	0.20278	0.21307	0.21838
3780.33	0.20264	0.21284	0.21812
3778.4	0.20216	0.21241	0.21774
3776.47	0.20214	0.21253	0.21792
3774.54	0.20257	0.21298	0.21837
3772.62	0.20295	0.21321	0.21853
3770.69	0.20278	0.21286	0.21811
3768.76	0.2024	0.21244	0.21767
3766.83	0.20229	0.21236	0.21759
3764.9	0.20227	0.21239	0.21765
3762.97	0.20259	0.21272	0.21797
3761.04	0.20287	0.21286	0.21806
3759.11	0.20259	0.21242	0.21758
3757.19	0.20259	0.2124	0.21756
3755.26	0.20332	0.21305	0.21818
3753.33	0.2039	0.21329	0.21833
3751.4	0.20318	0.2122	0.21719
3749.47	0.20246	0.21148	0.21651
3747.54	0.20307	0.21216	0.21722
3745.61	0.20299	0.21202	0.21709
3743.68	0.20181	0.2109	0.21602
3741.76	0.20207	0.21128	0.21645
3739.83	0.20326	0.21237	0.21753
3737.9	0.20386	0.21258	0.21768
3735.97	0.20335	0.21165	0.2167
3734.04	0.20241	0.2107	0.21583
3732.11	0.2021	0.21069	0.21597
3730.18	0.20253	0.21133	0.21672
3728.25	0.20311	0.21191	0.21731
3726.33	0.20324	0.21195	0.21729
3724.4	0.2031	0.21182	0.21711
3722.47	0.20302	0.21191	0.21716
3720.54	0.20298	0.21213	0.21737
3718.61	0.20317	0.2126	0.21782
3716.68	0.20377	0.21333	0.21851
3714.75	0.20457	0.21396	0.21905
3712.82	0.20474	0.21368	0.21869
3710.9	0.20408	0.21275	0.21779
3708.97	0.20386	0.21272	0.21787
3707.04	0.20437	0.21346	0.21869
3705.11	0.20513	0.21426	0.21949
3703.18	0.20549	0.21451	0.2197
3701.25	0.20539	0.21441	0.21959
3699.32	0.20554	0.21467	0.21988
3697.39	0.20593	0.21514	0.22034
3695.47	0.20637	0.21554	0.22068
3693.54	0.20692	0.21588	0.22092
3691.61	0.20716	0.21581	0.2207
3689.68	0.20646	0.21501	0.21982
3687.75	0.20577	0.2146	0.21946
3685.82	0.20608	0.21523	0.22016
3683.89	0.20681	0.2161	0.22103
3681.96	0.20749	0.21672	0.22159
3680.04	0.2083	0.2173	0.22208
3678.11	0.20912	0.21774	0.22239
3676.18	0.20899	0.21729	0.22184
3674.25	0.20886	0.21727	0.22181
3672.32	0.2097	0.21826	0.2228
3670.39	0.20995	0.21854	0.22307
3668.46	0.20986	0.21868	0.22328
3666.53	0.21054	0.21966	0.22434
3664.61	0.21141	0.22065	0.22537
3662.68	0.21212	0.22134	0.22603
3660.75	0.21294	0.22206	0.2267
3658.82	0.21379	0.22274	0.22729
3656.89	0.21425	0.22303	0.22749
3654.96	0.21495	0.22361	0.22802
3653.03	0.21631	0.2247	0.22901
3651.1	0.21724	0.22506	0.22921
3649.18	0.2169	0.22437	0.22841
3647.25	0.21672	0.22449	0.2286
3645.32	0.21749	0.22568	0.2299
3643.39	0.21855	0.22691	0.23117
3641.46	0.21945	0.22777	0.23204
3639.53	0.22027	0.22847	0.23274
3637.6	0.22119	0.22922	0.23346
3635.67	0.22216	0.22997	0.23415
3633.75	0.22335	0.23087	0.23499
3631.82	0.22475	0.23186	0.23588
3629.89	0.22544	0.2321	0.236
3627.96	0.2255	0.23213	0.236
3626.03	0.2265	0.2334	0.23731
3624.1	0.22809	0.2351	0.23897
3622.17	0.22951	0.23637	0.24012
3620.24	0.23028	0.23689	0.24048
3618.32	0.23064	0.23718	0.24066
3616.39	0.23144	0.23802	0.24145
3614.46	0.23244	0.239	0.24234
3612.53	0.23334	0.23983	0.24314
3610.6	0.23429	0.24064	0.24394
3608.67	0.23509	0.24127	0.24454
3606.74	0.23591	0.24206	0.24531
3604.81	0.23709	0.24325	0.24649
3602.89	0.23838	0.24442	0.2476
3600.96	0.23952	0.24536	0.24847
3599.03	0.24068	0.24637	0.24943
3597.1	0.24191	0.24749	0.25049
3595.17	0.24303	0.24853	0.25147
3593.24	0.24428	0.24978	0.25267
3591.31	0.2459	0.25135	0.25417
3589.39	0.24743	0.25264	0.25533
3587.46	0.24843	0.25348	0.25607
3585.53	0.24948	0.25467	0.25725
3583.6	0.25085	0.2562	0.25878
3581.67	0.25212	0.25749	0.26002
3579.74	0.25316	0.25848	0.26094
3577.81	0.25414	0.25938	0.26179
3575.88	0.25515	0.26033	0.26268
3573.96	0.25628	0.26138	0.26367
3572.03	0.25765	0.26262	0.26481
3570.1	0.25916	0.26381	0.26589
3568.17	0.26033	0.26458	0.26652
3566.24	0.26118	0.26531	0.26719
3564.31	0.26228	0.2666	0.26851
3562.38	0.26362	0.26807	0.27
3560.45	0.26492	0.2694	0.27132
3558.53	0.26625	0.27072	0.27261
3556.6	0.26767	0.27208	0.27393
3554.67	0.26903	0.2733	0.27508
3552.74	0.27024	0.27438	0.27608
3550.81	0.27149	0.27556	0.27721
3548.88	0.27286	0.2768	0.27839
3546.95	0.27401	0.27777	0.27928
3545.02	0.27497	0.27867	0.28014
3543.1	0.27611	0.27986	0.28133
3541.17	0.27746	0.28124	0.28268
3539.24	0.27884	0.28255	0.28394
3537.31	0.2801	0.28369	0.28503
3535.38	0.28138	0.28489	0.28619
3533.45	0.28285	0.2863	0.28754
3531.52	0.28441	0.28773	0.2889
3529.59	0.28592	0.28906	0.29017
3527.67	0.28738	0.29036	0.29142
3525.74	0.28882	0.29171	0.29272
3523.81	0.29026	0.29311	0.29407
3521.88	0.29182	0.29469	0.29563
3519.95	0.29352	0.29639	0.2973
3518.02	0.29523	0.29803	0.29891
3516.09	0.29688	0.2996	0.30044
3514.16	0.29855	0.30118	0.30198
3512.24	0.30028	0.3028	0.30354
3510.31	0.30195	0.30437	0.30503
3508.38	0.30352	0.30589	0.30649
3506.45	0.30503	0.30732	0.30787
3504.52	0.30633	0.30849	0.30899
3502.59	0.30743	0.30949	0.30996
3500.66	0.30854	0.3106	0.31106
3498.73	0.30964	0.31168	0.31213
3496.81	0.31058	0.31254	0.31296
3494.88	0.31138	0.31329	0.31365
3492.95	0.3121	0.31397	0.31428
3491.02	0.31269	0.31448	0.31476
3489.09	0.31306	0.31475	0.31501
3487.16	0.31327	0.3149	0.31512
3485.23	0.31347	0.31505	0.31522
3483.3	0.31354	0.31504	0.31517
3481.38	0.31334	0.31479	0.31489
3479.45	0.31309	0.31453	0.31462
3477.52	0.31296	0.31438	0.31444
3475.59	0.31277	0.31415	0.31418
3473.66	0.31245	0.31378	0.31381
3471.73	0.31206	0.31333	0.31337
3469.8	0.31164	0.31285	0.31287
3467.87	0.31131	0.31247	0.31247
3465.95	0.31114	0.31227	0.31223
3464.02	0.31104	0.31215	0.31206
3462.09	0.31089	0.31198	0.31186
3460.16	0.31079	0.31188	0.31173
3458.23	0.31085	0.31191	0.31175
3456.3	0.31102	0.31203	0.31186
3454.37	0.31123	0.31218	0.31201
3452.44	0.31152	0.31241	0.31224
3450.52	0.31189	0.31271	0.31255
3448.59	0.31225	0.31302	0.31284
3446.66	0.3126	0.31337	0.31315
3444.73	0.31308	0.31388	0.31365
3442.8	0.31365	0.31446	0.31423
3440.87	0.3142	0.31502	0.31479
3438.94	0.31471	0.31555	0.31534
3437.01	0.31523	0.31608	0.31589
3435.09	0.31584	0.31668	0.31652
3433.16	0.31651	0.31734	0.3172
3431.23	0.31714	0.31797	0.31783
3429.3	0.31769	0.31854	0.3184
3427.37	0.31819	0.31908	0.31893
3425.44	0.31861	0.31953	0.31938
3423.51	0.31889	0.31979	0.31966
3421.58	0.31896	0.31986	0.31974
3419.66	0.31885	0.3198	0.3197
3417.73	0.31864	0.31964	0.31958
3415.8	0.31828	0.31932	0.3193
3413.87	0.31774	0.31883	0.31884
3411.94	0.31709	0.31825	0.31826
3410.01	0.31634	0.31756	0.31759
3408.08	0.31552	0.31678	0.31683
3406.15	0.31464	0.31592	0.316
3404.23	0.31366	0.31498	0.31509
3402.3	0.31263	0.314	0.31416
3400.37	0.31165	0.31307	0.31327
3398.44	0.31073	0.31217	0.3124
3396.51	0.30984	0.3113	0.31155
3394.58	0.30895	0.31044	0.31072
3392.65	0.30808	0.30961	0.30994
3390.72	0.30728	0.30889	0.30925
3388.8	0.30658	0.30828	0.30866
3386.87	0.30591	0.30767	0.30809
3384.94	0.30525	0.30708	0.30753
3383.01	0.30466	0.30655	0.30703
3381.08	0.30413	0.3061	0.30661
3379.15	0.30365	0.30569	0.30623
3377.22	0.30319	0.3053	0.30588
3375.29	0.30274	0.30492	0.30557
3373.37	0.30233	0.30459	0.30529
3371.44	0.30196	0.30428	0.30504
3369.51	0.30162	0.304	0.3048
3367.58	0.30124	0.30368	0.30453
3365.65	0.30081	0.30333	0.30424
3363.72	0.30037	0.30299	0.30396
3361.79	0.29996	0.30268	0.30369
3359.86	0.29955	0.30237	0.30341
3357.94	0.29911	0.302	0.30308
3356.01	0.29864	0.3016	0.30273
3354.08	0.2982	0.30123	0.30241
3352.15	0.29778	0.30089	0.30212
3350.22	0.29726	0.30047	0.30175
3348.29	0.29661	0.29991	0.30124
3346.36	0.29594	0.29931	0.30068
3344.44	0.29529	0.29873	0.30014
3342.51	0.29461	0.29813	0.29956
3340.58	0.29388	0.29747	0.29894
3338.65	0.29306	0.29672	0.29823
3336.72	0.29211	0.29582	0.29737
3334.79	0.29106	0.29482	0.29642
3332.86	0.29001	0.29384	0.29548
3330.93	0.28898	0.29289	0.29456
3329.01	0.28799	0.29197	0.29366
3327.08	0.28703	0.29105	0.29278
3325.15	0.28597	0.29004	0.29182
3323.22	0.28478	0.28889	0.29071
3321.29	0.28356	0.28772	0.28959
3319.36	0.2824	0.28661	0.28851
3317.43	0.28128	0.28555	0.28748
3315.5	0.28019	0.28451	0.28647
3313.58	0.27918	0.28353	0.28551
3311.65	0.27828	0.28266	0.28466
3309.72	0.27749	0.28191	0.28393
3307.79	0.27671	0.28117	0.28321
3305.86	0.27581	0.28031	0.28238
3303.93	0.27471	0.27927	0.28136
3302	0.27357	0.27819	0.28029
3300.07	0.27264	0.27728	0.27941
3298.15	0.27195	0.27662	0.27877
3296.22	0.27138	0.27607	0.27825
3294.29	0.27079	0.2755	0.27771
3292.36	0.2701	0.27484	0.27705
3290.43	0.2693	0.27407	0.27629
3288.5	0.26851	0.27333	0.27557
3286.57	0.26788	0.27274	0.27502
3284.64	0.26737	0.27227	0.27457
3282.72	0.26692	0.27184	0.27416
3280.79	0.26653	0.27145	0.27378
3278.86	0.26621	0.27114	0.27347
3276.93	0.26597	0.27093	0.27326
3275	0.2658	0.27078	0.27311
3273.07	0.26566	0.27065	0.273
3271.14	0.26543	0.27044	0.27281
3269.21	0.26496	0.26997	0.27238
3267.29	0.26435	0.26936	0.2718
3265.36	0.26384	0.26887	0.27132
3263.43	0.26345	0.2685	0.27095
3261.5	0.26309	0.26816	0.27062
3259.57	0.26277	0.26786	0.27032
3257.64	0.2625	0.26761	0.27007
3255.71	0.26215	0.26728	0.26975
3253.78	0.26162	0.26677	0.26926
3251.86	0.26107	0.26624	0.26875
3249.93	0.26069	0.26588	0.26841
3248	0.26037	0.26558	0.26811
3246.07	0.25985	0.26508	0.26762
3244.14	0.25912	0.26437	0.26693
3242.21	0.2584	0.26368	0.26625
3240.28	0.25777	0.26307	0.26566
3238.35	0.25719	0.2625	0.2651
3236.43	0.2567	0.26204	0.26465
3234.5	0.25624	0.26161	0.26424
3232.57	0.25557	0.26097	0.26361
3230.64	0.25469	0.26011	0.26276
3228.71	0.25383	0.25927	0.26193
3226.78	0.25306	0.25853	0.26121
3224.85	0.25234	0.25784	0.26053
3222.92	0.25164	0.25716	0.25985
3221	0.25096	0.25649	0.25919
3219.07	0.25027	0.25581	0.25853
3217.14	0.24955	0.25512	0.25786
3215.21	0.24882	0.25442	0.25717
3213.28	0.24808	0.25371	0.25647
3211.35	0.24735	0.25299	0.25578
3209.42	0.24665	0.2523	0.25512
3207.49	0.24598	0.25166	0.2545
3205.57	0.24533	0.25104	0.2539
3203.64	0.24468	0.25042	0.25329
3201.71	0.24404	0.2498	0.2527
3199.78	0.24341	0.24918	0.2521
3197.85	0.24278	0.24859	0.25152
3195.92	0.2422	0.24804	0.25099
3193.99	0.24166	0.24753	0.25049
3192.06	0.24114	0.24705	0.25001
3190.14	0.24066	0.24658	0.24955
3188.21	0.24019	0.24612	0.2491
3186.28	0.23974	0.24568	0.24867
3184.35	0.23931	0.24527	0.24827
3182.42	0.23891	0.24489	0.24791
3180.49	0.23854	0.24454	0.24756
3178.56	0.23819	0.2442	0.24723
3176.63	0.23785	0.24389	0.24693
3174.71	0.23755	0.2436	0.24666
3172.78	0.23727	0.24334	0.24642
3170.85	0.237	0.24309	0.24618
3168.92	0.23675	0.24284	0.24595
3166.99	0.2365	0.24261	0.24573
3165.06	0.23627	0.2424	0.24552
3163.13	0.23604	0.24218	0.2453
3161.2	0.23579	0.24195	0.24508
3159.28	0.23554	0.24171	0.24485
3157.35	0.23529	0.24148	0.24463
3155.42	0.23504	0.24124	0.2444
3153.49	0.23477	0.24096	0.24413
3151.56	0.23443	0.24062	0.24379
3149.63	0.23402	0.24021	0.2434
3147.7	0.23359	0.2398	0.24298
3145.77	0.23315	0.23938	0.24256
3143.85	0.23272	0.23895	0.24213
3141.92	0.23229	0.23852	0.2417
3139.99	0.23185	0.23809	0.24128
3138.06	0.23139	0.23763	0.24083
3136.13	0.2309	0.23714	0.24035
3134.2	0.2304	0.23664	0.23986
3132.27	0.22993	0.23618	0.2394
3130.34	0.22949	0.23577	0.23899
3128.42	0.22908	0.23537	0.23858
3126.49	0.22868	0.23496	0.23818
3124.56	0.22832	0.23459	0.23781
3122.63	0.228	0.23428	0.23749
3120.7	0.22773	0.234	0.23722
3118.77	0.22748	0.23374	0.23697
3116.84	0.22725	0.23351	0.23675
3114.92	0.22706	0.23333	0.23657
3112.99	0.2269	0.2332	0.23644
3111.06	0.22679	0.2331	0.23635
3109.13	0.22672	0.23303	0.23628
3107.2	0.22666	0.23297	0.23623
3105.27	0.22662	0.23294	0.23619
3103.34	0.22661	0.23292	0.23616
3101.41	0.2266	0.2329	0.23614
3099.49	0.22658	0.23288	0.23612
3097.56	0.22656	0.23286	0.23611
3095.63	0.22654	0.23283	0.2361
3093.7	0.22652	0.23283	0.23609
3091.77	0.22653	0.23285	0.2361
3089.84	0.22657	0.23289	0.23612
3087.91	0.22664	0.23295	0.23619
3085.98	0.22675	0.23305	0.23629
3084.06	0.22689	0.23318	0.23641
3082.13	0.22706	0.23333	0.23657
3080.2	0.22725	0.23352	0.23677
3078.27	0.22748	0.23376	0.23701
3076.34	0.22773	0.23403	0.23729
3074.41	0.228	0.23431	0.23757
3072.48	0.22828	0.23458	0.23783
3070.55	0.22853	0.23482	0.23806
3068.63	0.22874	0.235	0.23824
3066.7	0.22889	0.23513	0.23837
3064.77	0.22897	0.2352	0.23844
3062.84	0.22898	0.23521	0.23846
3060.91	0.22892	0.23515	0.2384
3058.98	0.2288	0.23501	0.23826
3057.05	0.22859	0.23479	0.23803
3055.12	0.22832	0.23451	0.23775
3053.2	0.22797	0.23418	0.23741
3051.27	0.22755	0.23375	0.23698
3049.34	0.22705	0.23324	0.23647
3047.41	0.22648	0.23268	0.2359
3045.48	0.22586	0.23205	0.23526
3043.55	0.22518	0.23136	0.23457
3041.62	0.22446	0.23063	0.23384
3039.69	0.22371	0.22989	0.23309
3037.77	0.22293	0.2291	0.2323
3035.84	0.22211	0.22827	0.23145
3033.91	0.22126	0.2274	0.23058
3031.98	0.22039	0.22652	0.2297
3030.05	0.2195	0.22564	0.22883
3028.12	0.21862	0.22476	0.22795
3026.19	0.21772	0.22386	0.22705
3024.26	0.2168	0.22293	0.22613
3022.34	0.21587	0.22199	0.22519
3020.41	0.21493	0.22105	0.22424
3018.48	0.21397	0.22009	0.22327
3016.55	0.21301	0.21912	0.22229
3014.62	0.21205	0.21814	0.22131
3012.69	0.21109	0.21717	0.22033
3010.76	0.21011	0.2162	0.21937
3008.83	0.20915	0.21524	0.21841
3006.91	0.20817	0.21427	0.21744
3004.98	0.2072	0.21329	0.21646
3003.05	0.20624	0.21233	0.21549
3001.12	0.20529	0.21138	0.21455
2999.19	0.20435	0.21044	0.21361
2997.26	0.20343	0.20951	0.21268
2995.33	0.20252	0.20859	0.21175
2993.4	0.20163	0.20769	0.21085
2991.48	0.20076	0.20681	0.20997
2989.55	0.19988	0.20594	0.2091
2987.62	0.19904	0.20509	0.20824
2985.69	0.19822	0.20428	0.20742
2983.76	0.19745	0.20349	0.20663
2981.83	0.1967	0.20273	0.20588
2979.9	0.19596	0.20199	0.20514
2977.97	0.19525	0.20127	0.20442
2976.05	0.19457	0.20058	0.20373
2974.12	0.19391	0.19992	0.20307
2972.19	0.19327	0.19929	0.20243
2970.26	0.19266	0.19868	0.20182
2968.33	0.19208	0.19809	0.20122
2966.4	0.19152	0.19753	0.20065
2964.47	0.19099	0.19699	0.20011
2962.54	0.19048	0.19648	0.1996
2960.62	0.18996	0.19596	0.19908
2958.69	0.18945	0.19544	0.19856
2956.76	0.18895	0.19494	0.19805
2954.83	0.18849	0.19446	0.19758
2952.9	0.18803	0.19399	0.19711
2950.97	0.18757	0.19352	0.19665
2949.04	0.18714	0.19309	0.19621
2947.11	0.18676	0.1927	0.19582
2945.19	0.1864	0.19234	0.19545
2943.26	0.18604	0.19197	0.19508
2941.33	0.18569	0.19162	0.19472
2939.4	0.18538	0.19132	0.19441
2937.47	0.18512	0.19106	0.19414
2935.54	0.1849	0.19083	0.19392
2933.61	0.18471	0.19062	0.19371
2931.68	0.18452	0.19042	0.19351
2929.76	0.18429	0.19018	0.19326
2927.83	0.18396	0.18985	0.19293
2925.9	0.18354	0.18943	0.19251
2923.97	0.18305	0.18895	0.19202
2922.04	0.18253	0.18841	0.19149
2920.11	0.18198	0.18786	0.19093
2918.18	0.18141	0.18728	0.19034
2916.25	0.18081	0.18667	0.18973
2914.33	0.1802	0.18605	0.1891
2912.4	0.17959	0.18544	0.18849
2910.47	0.17902	0.18486	0.18791
2908.54	0.17851	0.18435	0.18739
2906.61	0.17807	0.1839	0.18694
2904.68	0.17769	0.18352	0.18656
2902.75	0.17734	0.18316	0.18621
2900.82	0.177	0.18282	0.18587
2898.9	0.17672	0.18252	0.18557
2896.97	0.17646	0.18226	0.1853
2895.04	0.1762	0.18199	0.18502
2893.11	0.17592	0.1817	0.18473
2891.18	0.17567	0.18144	0.18446
2889.25	0.17544	0.18121	0.18423
2887.32	0.17524	0.181	0.18401
2885.39	0.17505	0.1808	0.18382
2883.47	0.17489	0.18064	0.18365
2881.54	0.17474	0.18049	0.18349
2879.61	0.1746	0.18035	0.18334
2877.68	0.17449	0.18022	0.18322
2875.75	0.17442	0.18015	0.18314
2873.82	0.17435	0.18006	0.18307
2871.89	0.1742	0.17991	0.18292
2869.97	0.17402	0.17973	0.18273
2868.04	0.17389	0.17959	0.18259
2866.11	0.17383	0.17952	0.18251
2864.18	0.17381	0.17949	0.18247
2862.25	0.17384	0.17951	0.18248
2860.32	0.17387	0.17953	0.18251
2858.39	0.17386	0.17952	0.18249
2856.46	0.17377	0.17942	0.18238
2854.54	0.17357	0.17923	0.18218
2852.61	0.17327	0.17892	0.18187
2850.68	0.17287	0.1785	0.18145
2848.75	0.17239	0.17801	0.18096
2846.82	0.17184	0.17745	0.1804
2844.89	0.17126	0.17687	0.17981
2842.96	0.17073	0.17632	0.17926
2841.03	0.17026	0.17585	0.17878
2839.11	0.16983	0.17539	0.17832
2837.18	0.16935	0.17491	0.17785
2835.25	0.16886	0.17442	0.17735
2833.32	0.16839	0.17395	0.17687
2831.39	0.16794	0.1735	0.1764
2829.46	0.1675	0.17305	0.17596
2827.53	0.1671	0.17265	0.17555
2825.6	0.16672	0.17226	0.17517
2823.68	0.16635	0.17189	0.17479
2821.75	0.16599	0.17151	0.17441
2819.82	0.16563	0.17114	0.17405
2817.89	0.16529	0.1708	0.17369
2815.96	0.16496	0.17046	0.17335
2814.03	0.16464	0.17013	0.17302
2812.1	0.16433	0.16982	0.1727
2810.17	0.16404	0.16952	0.17239
2808.25	0.16372	0.1692	0.17206
2806.32	0.1634	0.16887	0.17173
2804.39	0.16309	0.16854	0.17141
2802.46	0.16279	0.16825	0.17111
2800.53	0.16253	0.16797	0.17083
2798.6	0.16226	0.16771	0.17055
2796.67	0.16196	0.1674	0.17026
2794.74	0.16165	0.16709	0.16994
2792.82	0.16137	0.1668	0.16966
2790.89	0.16113	0.16654	0.1694
2788.96	0.16087	0.16627	0.16912
2787.03	0.16058	0.16597	0.16882
2785.1	0.16029	0.16568	0.16852
2783.17	0.16003	0.16541	0.16826
2781.24	0.1598	0.16517	0.16802
2779.31	0.15959	0.16496	0.16779
2777.39	0.15942	0.16478	0.1676
2775.46	0.15926	0.16462	0.16743
2773.53	0.15908	0.16444	0.16725
2771.6	0.15889	0.16423	0.16704
2769.67	0.15867	0.164	0.16681
2767.74	0.15842	0.16374	0.16655
2765.81	0.15812	0.16344	0.16624
2763.88	0.1578	0.16312	0.16592
2761.96	0.1575	0.1628	0.16559
2760.03	0.15722	0.16252	0.1653
2758.1	0.15696	0.16225	0.16504
2756.17	0.15671	0.162	0.16478
2754.24	0.15647	0.16175	0.16454
2752.31	0.15626	0.16154	0.16432
2750.38	0.15608	0.16134	0.16412
2748.45	0.15588	0.16114	0.16391
2746.53	0.15566	0.16091	0.16367
2744.6	0.15542	0.16066	0.16342
2742.67	0.1552	0.16043	0.1632
2740.74	0.155	0.16024	0.163
2738.81	0.15481	0.16006	0.1628
2736.88	0.15462	0.15987	0.1626
2734.95	0.15442	0.15966	0.16239
2733.02	0.15422	0.15944	0.16217
2731.1	0.15404	0.15924	0.16198
2729.17	0.15388	0.15908	0.16181
2727.24	0.15374	0.15892	0.16165
2725.31	0.15356	0.15874	0.16146
2723.38	0.15336	0.15854	0.16125
2721.45	0.15316	0.15833	0.16104
2719.52	0.15297	0.15814	0.16084
2717.59	0.15279	0.15795	0.16066
2715.67	0.15262	0.15776	0.16048
2713.74	0.15246	0.15758	0.1603
2711.81	0.15229	0.15741	0.16011
2709.88	0.15211	0.15724	0.15993
2707.95	0.15194	0.15705	0.15974
2706.02	0.15176	0.15687	0.15954
2704.09	0.15158	0.15669	0.15936
2702.16	0.1514	0.15651	0.15918
2700.24	0.15124	0.15633	0.15901
2698.31	0.15108	0.15615	0.15883
2696.38	0.15091	0.15597	0.15865
2694.45	0.15073	0.15579	0.15846
2692.52	0.15056	0.15562	0.15829
2690.59	0.15039	0.15545	0.15811
2688.66	0.15023	0.15527	0.15793
2686.73	0.15006	0.1551	0.15775
2684.81	0.14991	0.15494	0.15759
2682.88	0.14978	0.1548	0.15745
2680.95	0.14965	0.15467	0.15732
2679.02	0.1495	0.15451	0.15716
2677.09	0.14932	0.15432	0.15696
2675.16	0.14913	0.15412	0.15676
2673.23	0.14895	0.15393	0.15657
2671.3	0.14876	0.15374	0.15637
2669.38	0.14859	0.15355	0.15617
2667.45	0.14842	0.15337	0.15599
2665.52	0.14826	0.1532	0.15582
2663.59	0.14809	0.15304	0.15565
2661.66	0.14793	0.15287	0.15548
2659.73	0.14777	0.1527	0.15531
2657.8	0.14761	0.15253	0.15514
2655.87	0.14745	0.15237	0.15497
2653.95	0.1473	0.15221	0.1548
2652.02	0.14714	0.15205	0.15464
2650.09	0.14699	0.15189	0.15447
2648.16	0.14684	0.15174	0.15431
2646.23	0.14669	0.15157	0.15415
2644.3	0.14654	0.1514	0.15398
2642.37	0.14638	0.15124	0.15381
2640.44	0.14625	0.15109	0.15367
2638.52	0.14611	0.15095	0.15352
2636.59	0.14596	0.15079	0.15336
2634.66	0.1458	0.15063	0.15319
2632.73	0.14565	0.15048	0.15304
2630.8	0.14554	0.15036	0.15291
2628.87	0.14546	0.15028	0.15281
2626.94	0.14539	0.1502	0.15273
2625.02	0.14532	0.15012	0.15265
2623.09	0.14523	0.15002	0.15255
2621.16	0.14514	0.14993	0.15246
2619.23	0.14507	0.14985	0.15238
2617.3	0.145	0.14977	0.15229
2615.37	0.14491	0.14967	0.15219
2613.44	0.14481	0.14957	0.15208
2611.51	0.14471	0.14947	0.15197
2609.59	0.14461	0.14936	0.15186
2607.66	0.14452	0.14926	0.15176
2605.73	0.14442	0.14916	0.15166
2603.8	0.14433	0.14906	0.15156
2601.87	0.14424	0.14896	0.15146
2599.94	0.14416	0.14887	0.15136
2598.01	0.14406	0.14876	0.15125
2596.08	0.14396	0.14865	0.15114
2594.16	0.14387	0.14855	0.15103
2592.23	0.14377	0.14845	0.15092
2590.3	0.14367	0.14835	0.15081
2588.37	0.14358	0.14824	0.15071
2586.44	0.14349	0.14814	0.15061
2584.51	0.1434	0.14804	0.15051
2582.58	0.14331	0.14795	0.15041
2580.65	0.14321	0.14785	0.1503
2578.73	0.14312	0.14775	0.1502
2576.8	0.14303	0.14766	0.1501
2574.87	0.14294	0.14756	0.15
2572.94	0.14284	0.14745	0.14988
2571.01	0.14274	0.14735	0.14977
2569.08	0.14264	0.14724	0.14967
2567.15	0.14255	0.14714	0.14957
2565.22	0.14246	0.14705	0.14947
2563.3	0.14238	0.14695	0.14937
2561.37	0.14229	0.14686	0.14927
2559.44	0.1422	0.14676	0.14918
2557.51	0.14211	0.14667	0.14908
2555.58	0.14203	0.14657	0.14899
2553.65	0.14195	0.14648	0.14889
2551.72	0.14187	0.14639	0.14879
2549.79	0.14179	0.14631	0.14869
2547.87	0.14171	0.14622	0.1486
2545.94	0.14163	0.14614	0.14852
2544.01	0.14155	0.14605	0.14842
2542.08	0.14146	0.14596	0.14833
2540.15	0.14138	0.14587	0.14823
2538.22	0.1413	0.14578	0.14815
2536.29	0.14122	0.1457	0.14806
2534.36	0.14115	0.14562	0.14798
2532.44	0.14108	0.14554	0.14789
2530.51	0.141	0.14545	0.14781
2528.58	0.14093	0.14537	0.14772
2526.65	0.14085	0.14529	0.14764
2524.72	0.14078	0.14521	0.14756
2522.79	0.14071	0.14513	0.14748
2520.86	0.14063	0.14505	0.14739
2518.93	0.14055	0.14496	0.1473
2517.01	0.14048	0.14488	0.14721
2515.08	0.14041	0.1448	0.14713
2513.15	0.14035	0.14473	0.14704
2511.22	0.14028	0.14466	0.14696
2509.29	0.14022	0.14459	0.14689
2507.36	0.14016	0.14452	0.14683
2505.43	0.1401	0.14445	0.14676
2503.5	0.14003	0.14439	0.14669
2501.58	0.13996	0.14432	0.14661
2499.65	0.13989	0.14424	0.14653
2497.72	0.13981	0.14415	0.14643
2495.79	0.13972	0.14405	0.14633
2493.86	0.13963	0.14395	0.14623
2491.93	0.13954	0.14386	0.14613
2490	0.13947	0.14377	0.14603
2488.07	0.1394	0.14369	0.14595
2486.15	0.13932	0.1436	0.14587
2484.22	0.13924	0.14352	0.14579
2482.29	0.13918	0.14345	0.14571
2480.36	0.13911	0.14338	0.14563
2478.43	0.13905	0.14331	0.14556
2476.5	0.13899	0.14324	0.14549
2474.57	0.13894	0.14318	0.14542
2472.64	0.13888	0.14312	0.14535
2470.72	0.13883	0.14306	0.14529
2468.79	0.13878	0.143	0.14522
2466.86	0.13872	0.14293	0.14516
2464.93	0.13866	0.14287	0.14509
2463	0.13861	0.14281	0.14502
2461.07	0.13855	0.14274	0.14495
2459.14	0.13849	0.14267	0.14488
2457.21	0.13843	0.1426	0.1448
2455.29	0.13837	0.14254	0.14474
2453.36	0.13832	0.14248	0.14468
2451.43	0.13827	0.14242	0.14463
2449.5	0.13821	0.14236	0.14456
2447.57	0.13815	0.14229	0.14448
2445.64	0.13809	0.14222	0.1444
2443.71	0.13803	0.14215	0.14433
2441.78	0.13796	0.14208	0.14426
2439.86	0.1379	0.14201	0.14418
2437.93	0.13783	0.14194	0.1441
2436	0.13776	0.14187	0.14403
2434.07	0.1377	0.14179	0.14395
2432.14	0.13762	0.14172	0.14387
2430.21	0.13755	0.14164	0.14378
2428.28	0.13748	0.14155	0.1437
2426.35	0.1374	0.14147	0.14362
2424.43	0.13732	0.14138	0.14352
2422.5	0.13723	0.14128	0.14342
2420.57	0.13714	0.14118	0.14332
2418.64	0.13705	0.14109	0.14322
2416.71	0.13698	0.141	0.14313
2414.78	0.1369	0.14091	0.14304
2412.85	0.13681	0.14082	0.14295
2410.92	0.13673	0.14073	0.14285
2409	0.13665	0.14064	0.14276
2407.07	0.13658	0.14056	0.14267
2405.14	0.1365	0.14047	0.14258
2403.21	0.13642	0.14039	0.14248
2401.28	0.13634	0.1403	0.14239
2399.35	0.13626	0.14021	0.1423
2397.42	0.13618	0.14012	0.14221
2395.5	0.13609	0.14003	0.14211
2393.57	0.136	0.13993	0.14201
2391.64	0.13592	0.13982	0.1419
2389.71	0.13583	0.13967	0.14177
2387.78	0.13575	0.13941	0.14156
2385.85	0.13566	0.13897	0.14121
2383.92	0.13557	0.13824	0.14065
2381.99	0.13546	0.13718	0.13986
2380.07	0.13533	0.13584	0.13886
2378.14	0.13518	0.13431	0.13773
2376.21	0.13503	0.13269	0.13653
2374.28	0.13486	0.13097	0.13526
2372.35	0.13468	0.12914	0.13389
2370.42	0.1345	0.12723	0.13248
2368.49	0.13434	0.12535	0.13109
2366.56	0.13418	0.1236	0.12979
2364.64	0.13405	0.12215	0.12872
2362.71	0.13396	0.12114	0.12796
2360.78	0.1339	0.12067	0.1276
2358.85	0.1339	0.12085	0.12773
2356.92	0.13398	0.12182	0.12844
2354.99	0.13414	0.12355	0.1297
2353.06	0.13438	0.12586	0.13141
2351.13	0.13462	0.12816	0.1331
2349.21	0.13468	0.12928	0.1339
2347.28	0.13447	0.12855	0.13332
2345.35	0.13418	0.1267	0.13193
2343.42	0.13406	0.12541	0.13098
2341.49	0.13402	0.12513	0.13076
2339.56	0.13391	0.12523	0.13079
2337.63	0.13375	0.12539	0.13086
2335.7	0.13357	0.12552	0.13089
2333.78	0.1334	0.12554	0.13084
2331.85	0.13326	0.12553	0.13079
2329.92	0.13318	0.1258	0.13095
2327.99	0.13315	0.12637	0.13133
2326.06	0.13311	0.12691	0.1317
2324.13	0.13306	0.12731	0.13196
2322.2	0.13301	0.12783	0.13231
2320.27	0.13299	0.12866	0.13289
2318.35	0.13298	0.12964	0.13359
2316.42	0.13296	0.13044	0.13415
2314.49	0.13292	0.13092	0.13447
2312.56	0.13286	0.13126	0.13469
2310.63	0.13282	0.13168	0.13497
2308.7	0.13278	0.1322	0.13532
2306.77	0.13272	0.13274	0.13568
2304.84	0.13266	0.13322	0.136
2302.92	0.1326	0.13358	0.13623
2300.99	0.13253	0.13384	0.13639
2299.06	0.13246	0.13406	0.13652
2297.13	0.13237	0.13425	0.13663
2295.2	0.13228	0.1344	0.13671
2293.27	0.13219	0.13454	0.13677
2291.34	0.1321	0.13467	0.13683
2289.41	0.13202	0.13478	0.13687
2287.49	0.13193	0.13488	0.13691
2285.56	0.13183	0.13495	0.13693
2283.63	0.13173	0.13496	0.1369
2281.7	0.13164	0.13486	0.1368
2279.77	0.13154	0.1347	0.13665
2277.84	0.13143	0.13454	0.13649
2275.91	0.13133	0.1344	0.13636
2273.98	0.13123	0.13427	0.13624
2272.06	0.13113	0.13416	0.13612
2270.13	0.13103	0.13406	0.13601
2268.2	0.13093	0.13396	0.13591
2266.27	0.13083	0.13387	0.13582
2264.34	0.13074	0.1338	0.13573
2262.41	0.13065	0.13373	0.13565
2260.48	0.13056	0.13367	0.13558
2258.55	0.13047	0.13361	0.1355
2256.63	0.13038	0.13355	0.13543
2254.7	0.13028	0.13349	0.13535
2252.77	0.13019	0.13343	0.13527
2250.84	0.1301	0.13336	0.13519
2248.91	0.13002	0.1333	0.13512
2246.98	0.12995	0.13324	0.13504
2245.05	0.12987	0.13317	0.13497
2243.12	0.12979	0.13309	0.13488
2241.2	0.1297	0.13301	0.1348
2239.27	0.12962	0.13293	0.13471
2237.34	0.12954	0.13285	0.13463
2235.41	0.12946	0.13278	0.13454
2233.48	0.12938	0.1327	0.13445
2231.55	0.1293	0.13262	0.13437
2229.62	0.12923	0.13254	0.13428
2227.69	0.12915	0.13246	0.1342
2225.77	0.12908	0.13238	0.13412
2223.84	0.129	0.1323	0.13404
2221.91	0.12893	0.13222	0.13395
2219.98	0.12885	0.13213	0.13386
2218.05	0.12878	0.13205	0.13378
2216.12	0.12872	0.13198	0.1337
2214.19	0.12865	0.13191	0.13362
2212.26	0.12858	0.13183	0.13354
2210.34	0.12851	0.13175	0.13346
2208.41	0.12844	0.13167	0.13338
2206.48	0.12837	0.1316	0.13331
2204.55	0.12831	0.13153	0.13323
2202.62	0.12824	0.13146	0.13315
2200.69	0.12818	0.13139	0.13307
2198.76	0.12811	0.13131	0.133
2196.83	0.12805	0.13124	0.13292
2194.91	0.12799	0.13117	0.13285
2192.98	0.12792	0.1311	0.13278
2191.05	0.12786	0.13104	0.13271
2189.12	0.12781	0.13097	0.13264
2187.19	0.12776	0.13091	0.13258
2185.26	0.1277	0.13085	0.13251
2183.33	0.12765	0.13079	0.13245
2181.4	0.12759	0.13073	0.13238
2179.48	0.12754	0.13067	0.13232
2177.55	0.12749	0.13061	0.13225
2175.62	0.12743	0.13055	0.13218
2173.69	0.12737	0.13048	0.1321
2171.76	0.12731	0.13041	0.13203
2169.83	0.12725	0.13033	0.13196
2167.9	0.1272	0.13029	0.1319
2165.97	0.12717	0.13025	0.13186
2164.05	0.12712	0.13019	0.1318
2162.12	0.12707	0.13013	0.13174
2160.19	0.12703	0.13007	0.13167
2158.26	0.12698	0.13001	0.13162
2156.33	0.12693	0.12996	0.13156
2154.4	0.12688	0.1299	0.1315
2152.47	0.12683	0.12985	0.13144
2150.55	0.12679	0.1298	0.13139
2148.62	0.12674	0.12975	0.13134
2146.69	0.1267	0.12971	0.13129
2144.76	0.12666	0.12966	0.13124
2142.83	0.12662	0.12961	0.13118
2140.9	0.12658	0.12956	0.13112
2138.97	0.12655	0.12951	0.13107
2137.04	0.1265	0.12945	0.13101
2135.12	0.12646	0.1294	0.13096
2133.19	0.12642	0.12936	0.13091
2131.26	0.12637	0.12931	0.13085
2129.33	0.12632	0.12926	0.13079
2127.4	0.12627	0.12919	0.13073
2125.47	0.12622	0.12913	0.13067
2123.54	0.12617	0.12907	0.13061
2121.61	0.12611	0.12902	0.13055
2119.69	0.12606	0.12896	0.13048
2117.76	0.12601	0.1289	0.13042
2115.83	0.12596	0.12884	0.13035
2113.9	0.12591	0.12878	0.13029
2111.97	0.12585	0.12871	0.13023
2110.04	0.12579	0.12865	0.13016
2108.11	0.12573	0.12858	0.13009
2106.18	0.12568	0.12851	0.13001
2104.26	0.12562	0.12845	0.12994
2102.33	0.12556	0.12838	0.12987
2100.4	0.1255	0.12831	0.1298
2098.47	0.12544	0.12825	0.12973
2096.54	0.12538	0.12819	0.12966
2094.61	0.12533	0.12813	0.12959
2092.68	0.12528	0.12806	0.12953
2090.75	0.12523	0.12799	0.12945
2088.83	0.12518	0.12794	0.12939
2086.9	0.12513	0.12789	0.12934
2084.97	0.12508	0.12784	0.12929
2083.04	0.12503	0.12779	0.12923
2081.11	0.12498	0.12773	0.12917
2079.18	0.12494	0.12767	0.12911
2077.25	0.1249	0.12762	0.12906
2075.32	0.12486	0.12758	0.12901
2073.4	0.12482	0.12753	0.12896
2071.47	0.12478	0.12749	0.12892
2069.54	0.12474	0.12744	0.12887
2067.61	0.12471	0.12739	0.12881
2065.68	0.12467	0.12733	0.12874
2063.75	0.12464	0.1273	0.1287
2061.82	0.1246	0.12727	0.12868
2059.89	0.12456	0.12723	0.12864
2057.97	0.12453	0.12719	0.1286
2056.04	0.12449	0.12714	0.12856
2054.11	0.12445	0.1271	0.12851
2052.18	0.12441	0.12706	0.12847
2050.25	0.12437	0.12702	0.12842
2048.32	0.12433	0.12698	0.12837
2046.39	0.1243	0.12693	0.12832
2044.46	0.12426	0.12688	0.12827
2042.54	0.12423	0.12683	0.1282
2040.61	0.1242	0.12679	0.12816
2038.68	0.12415	0.12675	0.12813
2036.75	0.1241	0.12671	0.12808
2034.82	0.12405	0.12666	0.12803
2032.89	0.124	0.1266	0.12797
2030.96	0.12395	0.12654	0.12791
2029.03	0.12388	0.12647	0.12784
2027.11	0.12381	0.12639	0.12776
2025.18	0.12373	0.12631	0.12767
2023.25	0.12366	0.12623	0.12759
2021.32	0.12359	0.12614	0.12749
2019.39	0.12351	0.12603	0.12737
2017.46	0.12343	0.12592	0.12726
2015.53	0.12335	0.12587	0.1272
2013.6	0.12327	0.12581	0.12715
2011.68	0.12318	0.12573	0.12707
2009.75	0.12309	0.12562	0.12697
2007.82	0.123	0.12553	0.12687
2005.89	0.1229	0.12543	0.12678
2003.96	0.12281	0.12534	0.12669
2002.03	0.12272	0.12525	0.12659
2000.1	0.12264	0.12516	0.12649
1998.17	0.12256	0.12507	0.1264
1996.25	0.12248	0.12498	0.12629
1994.32	0.1224	0.12484	0.12614
1992.39	0.12232	0.12471	0.12599
1990.46	0.12225	0.12465	0.12593
1988.53	0.12217	0.12461	0.12591
1986.6	0.12209	0.12456	0.12586
1984.67	0.12201	0.12449	0.1258
1982.74	0.12193	0.12441	0.12573
1980.82	0.12185	0.12434	0.12565
1978.89	0.12178	0.12426	0.12557
1976.96	0.12171	0.12419	0.1255
1975.03	0.12165	0.12413	0.12543
1973.1	0.12159	0.12406	0.12536
1971.17	0.12153	0.12398	0.12527
1969.24	0.12146	0.12387	0.12514
1967.31	0.12141	0.12377	0.12503
1965.39	0.12136	0.12373	0.125
1963.46	0.12129	0.12371	0.12499
1961.53	0.12122	0.12365	0.12494
1959.6	0.12116	0.12359	0.12489
1957.67	0.12111	0.12353	0.12482
1955.74	0.12106	0.12348	0.12476
1953.81	0.12102	0.12344	0.12472
1951.88	0.12098	0.12341	0.12468
1949.96	0.12094	0.12336	0.12464
1948.03	0.12091	0.12329	0.12456
1946.1	0.12087	0.12319	0.12444
1944.17	0.12084	0.12308	0.1243
1942.24	0.12083	0.12304	0.12426
1940.31	0.12081	0.12311	0.12435
1938.38	0.12076	0.12313	0.1244
1936.45	0.12071	0.1231	0.12437
1934.53	0.12068	0.12307	0.12434
1932.6	0.12067	0.12306	0.12432
1930.67	0.12066	0.12305	0.12432
1928.74	0.12066	0.12304	0.12431
1926.81	0.12067	0.12302	0.12427
1924.88	0.1207	0.12297	0.12419
1922.95	0.12075	0.12295	0.12415
1921.02	0.1208	0.12299	0.12418
1919.1	0.12083	0.123	0.1242
1917.17	0.12089	0.12308	0.12428
1915.24	0.12094	0.12321	0.12444
1913.31	0.12094	0.12325	0.12448
1911.38	0.12094	0.12321	0.12443
1909.45	0.12095	0.12318	0.12439
1907.52	0.12094	0.12319	0.1244
1905.6	0.12089	0.12318	0.12441
1903.67	0.12082	0.12313	0.12437
1901.74	0.12076	0.12308	0.12431
1899.81	0.1207	0.12302	0.12425
1897.88	0.12066	0.12295	0.12416
1895.95	0.12063	0.12287	0.12406
1894.02	0.12061	0.12283	0.12402
1892.09	0.12056	0.12276	0.12394
1890.17	0.12053	0.12267	0.12383
1888.24	0.12052	0.12268	0.12384
1886.31	0.12048	0.12271	0.12389
1884.38	0.12042	0.12268	0.12388
1882.45	0.12038	0.12265	0.12386
1880.52	0.12035	0.12263	0.12384
1878.59	0.12033	0.1226	0.12382
1876.66	0.1203	0.12258	0.12378
1874.74	0.12028	0.12254	0.12374
1872.81	0.12025	0.12243	0.1236
1870.88	0.12023	0.12222	0.12333
1868.95	0.12027	0.12208	0.12314
1867.02	0.1203	0.12218	0.12326
1865.09	0.12022	0.1223	0.12344
1863.16	0.1201	0.12229	0.12346
1861.23	0.12002	0.12222	0.12339
1859.31	0.11996	0.12216	0.12334
1857.38	0.11991	0.12212	0.1233
1855.45	0.11986	0.12208	0.12326
1853.52	0.11982	0.12204	0.12321
1851.59	0.1198	0.12199	0.12316
1849.66	0.1198	0.12192	0.12306
1847.73	0.11982	0.12181	0.1229
1845.8	0.11985	0.12167	0.12271
1843.88	0.11994	0.12173	0.12276
1841.95	0.12001	0.12196	0.12304
1840.02	0.11998	0.12206	0.12318
1838.09	0.11995	0.12205	0.12318
1836.16	0.11999	0.12209	0.12322
1834.23	0.12005	0.12212	0.12325
1832.3	0.1201	0.12205	0.12313
1830.37	0.12023	0.12199	0.12301
1828.45	0.12038	0.12212	0.12313
1826.52	0.12045	0.12226	0.12329
1824.59	0.1205	0.12238	0.12343
1822.66	0.12056	0.12257	0.12365
1820.73	0.1206	0.12269	0.12379
1818.8	0.12065	0.12275	0.12385
1816.87	0.12074	0.12283	0.12393
1814.94	0.12084	0.1229	0.124
1813.02	0.12094	0.12292	0.12399
1811.09	0.12107	0.12296	0.124
1809.16	0.12119	0.1231	0.12414
1807.23	0.12127	0.12324	0.12431
1805.3	0.12134	0.12332	0.12439
1803.37	0.12143	0.12332	0.12436
1801.44	0.12158	0.12333	0.12433
1799.51	0.12175	0.12347	0.12446
1797.59	0.12186	0.12362	0.12463
1795.66	0.12194	0.12365	0.12464
1793.73	0.12204	0.1236	0.12453
1791.8	0.12225	0.12376	0.12468
1789.87	0.12241	0.12412	0.1251
1787.94	0.12244	0.12432	0.12535
1786.01	0.12249	0.12439	0.12542
1784.08	0.12263	0.12448	0.1255
1782.16	0.1228	0.12458	0.12558
1780.23	0.12296	0.12472	0.1257
1778.3	0.12312	0.12489	0.12588
1776.37	0.12324	0.12495	0.12591
1774.44	0.1234	0.12486	0.12575
1772.51	0.12369	0.12493	0.12574
1770.58	0.12401	0.1253	0.12614
1768.65	0.12417	0.12571	0.12662
1766.73	0.12429	0.12602	0.12699
1764.8	0.12443	0.1262	0.12718
1762.87	0.12465	0.12631	0.12725
1760.94	0.12499	0.1266	0.12752
1759.01	0.12531	0.12694	0.12787
1757.08	0.12562	0.12726	0.12819
1755.15	0.12596	0.12763	0.12856
1753.22	0.12629	0.12784	0.12874
1751.3	0.12676	0.12803	0.12885
1749.37	0.12741	0.1285	0.12925
1747.44	0.12798	0.12913	0.1299
1745.51	0.12842	0.1297	0.13051
1743.58	0.12889	0.13023	0.13105
1741.65	0.12946	0.13079	0.13161
1739.72	0.13017	0.1315	0.13232
1737.79	0.13086	0.13218	0.133
1735.87	0.1315	0.13265	0.13341
1733.94	0.1326	0.13353	0.13422
1732.01	0.13382	0.13488	0.1356
1730.08	0.13468	0.136	0.1368
1728.15	0.1355	0.13704	0.13791
1726.22	0.13637	0.13802	0.13891
1724.29	0.13731	0.13893	0.13981
1722.36	0.13822	0.13975	0.14059
1720.44	0.13903	0.1403	0.14106
1718.51	0.14004	0.14086	0.14147
1716.58	0.14144	0.14205	0.14259
1714.65	0.1427	0.14358	0.1442
1712.72	0.14372	0.14494	0.14566
1710.79	0.14485	0.1462	0.14696
1708.86	0.14615	0.14741	0.14813
1706.93	0.1477	0.14873	0.14938
1705.01	0.14942	0.15028	0.15087
1703.08	0.15087	0.1516	0.15214
1701.15	0.15254	0.15299	0.15344
1699.22	0.15479	0.15502	0.15539
1697.29	0.15677	0.15709	0.15748
1695.36	0.15878	0.15941	0.15989
1693.43	0.16077	0.16173	0.16231
1691.5	0.16257	0.16362	0.16422
1689.58	0.16475	0.16567	0.16622
1687.65	0.16704	0.16773	0.16819
1685.72	0.16963	0.16991	0.17022
1683.79	0.1735	0.17351	0.17373
1681.86	0.17707	0.17738	0.17767
1679.93	0.17984	0.18047	0.18085
1678	0.1828	0.18349	0.18388
1676.08	0.18669	0.18724	0.18759
1674.15	0.19141	0.1918	0.1921
1672.22	0.19583	0.19609	0.19633
1670.29	0.20074	0.20084	0.20102
1668.36	0.20642	0.20663	0.2068
1666.43	0.21105	0.21148	0.21169
1664.5	0.21509	0.2155	0.21569
1662.57	0.21959	0.21986	0.22
1660.65	0.22373	0.22401	0.22414
1658.72	0.22692	0.22721	0.22732
1656.79	0.2296	0.22961	0.22961
1654.86	0.23266	0.23204	0.23182
1652.93	0.23766	0.23656	0.23618
1651	0.24186	0.24097	0.24061
1649.07	0.24447	0.24358	0.24321
1647.14	0.24772	0.24666	0.24621
1645.22	0.25127	0.25043	0.25002
1643.29	0.25388	0.25337	0.25305
1641.36	0.25623	0.2558	0.25549
1639.43	0.25876	0.25812	0.25773
1637.5	0.2617	0.26065	0.26012
1635.57	0.26568	0.26445	0.26386
1633.64	0.26949	0.26861	0.26813
1631.71	0.27225	0.27166	0.27128
1629.79	0.27468	0.2741	0.27372
1627.86	0.27676	0.27608	0.27568
1625.93	0.2778	0.27704	0.27662
1624	0.27708	0.2763	0.27587
1622.07	0.27427	0.2736	0.27322
1620.14	0.26998	0.26944	0.26911
1618.21	0.26331	0.26269	0.26235
1616.28	0.25266	0.25206	0.25176
1614.36	0.24182	0.24151	0.24133
1612.43	0.23276	0.23267	0.23258
1610.5	0.22393	0.22389	0.22383
1608.57	0.21527	0.21527	0.21525
1606.64	0.20716	0.20726	0.20729
1604.71	0.19928	0.19948	0.19956
1602.78	0.19129	0.19157	0.19169
1600.85	0.18356	0.18393	0.1841
1598.93	0.17666	0.17712	0.17733
1597	0.17069	0.17117	0.17141
1595.07	0.16548	0.166	0.16626
1593.14	0.16105	0.16164	0.16194
1591.21	0.15736	0.15804	0.15837
1589.28	0.15424	0.15499	0.15535
1587.35	0.15162	0.15242	0.15282
1585.42	0.14939	0.15024	0.15067
1583.5	0.14749	0.14837	0.14881
1581.57	0.14583	0.1467	0.14715
1579.64	0.14438	0.14512	0.14554
1577.71	0.1429	0.14337	0.1437
1575.78	0.14108	0.14145	0.14176
1573.85	0.13938	0.13995	0.14033
1571.92	0.13788	0.13848	0.13887
1569.99	0.13619	0.13665	0.13701
1568.07	0.13449	0.13499	0.13536
1566.14	0.13306	0.13368	0.13411
1564.21	0.13177	0.1324	0.13283
1562.28	0.13065	0.13105	0.1314
1560.35	0.12951	0.12928	0.12942
1558.42	0.12813	0.12748	0.12749
1556.49	0.12702	0.12686	0.12703
1554.56	0.126	0.12632	0.12664
1552.64	0.12499	0.12553	0.12593
1550.71	0.12406	0.12467	0.12509
1548.78	0.12318	0.12383	0.12427
1546.85	0.12244	0.12299	0.1234
1544.92	0.1218	0.12199	0.12229
1542.99	0.12125	0.12091	0.12105
1541.06	0.12066	0.11994	0.11997
1539.13	0.11997	0.11959	0.11973
1537.21	0.11933	0.11952	0.11984
1535.28	0.11872	0.11907	0.11944
1533.35	0.11813	0.11848	0.11883
1531.42	0.11761	0.11809	0.11849
1529.49	0.11713	0.11768	0.1181
1527.56	0.1167	0.11709	0.11746
1525.63	0.11634	0.11652	0.11682
1523.7	0.116	0.11596	0.11619
1521.78	0.11566	0.11544	0.11562
1519.85	0.11534	0.11518	0.11537
1517.92	0.11499	0.11496	0.1152
1515.99	0.11461	0.11479	0.1151
1514.06	0.11425	0.11467	0.11506
1512.13	0.11396	0.1144	0.11479
1510.2	0.1138	0.11388	0.11417
1508.27	0.11373	0.11324	0.11335
1506.35	0.11367	0.11324	0.11335
1504.42	0.11345	0.11374	0.11408
1502.49	0.11316	0.11386	0.11432
1500.56	0.113	0.11368	0.11414
1498.63	0.11303	0.11354	0.11394
1496.7	0.11324	0.11374	0.11414
1494.77	0.11349	0.11418	0.11464
1492.84	0.11374	0.11445	0.1149
1490.92	0.11416	0.11459	0.11496
1488.99	0.11468	0.11495	0.11528
1487.06	0.11491	0.11543	0.11585
1485.13	0.11491	0.11575	0.11626
1483.2	0.11493	0.1159	0.11645
1481.27	0.1151	0.11607	0.11661
1479.34	0.1154	0.11631	0.11683
1477.41	0.11583	0.11657	0.11703
1475.49	0.11647	0.11691	0.11728
1473.56	0.11741	0.11762	0.11792
1471.63	0.11857	0.11895	0.11931
1469.7	0.11955	0.12029	0.12076
1467.77	0.12047	0.12132	0.12183
1465.84	0.12174	0.12249	0.12296
1463.91	0.12324	0.12398	0.12444
1461.98	0.12434	0.1251	0.12557
1460.06	0.12505	0.12554	0.12593
1458.13	0.12575	0.12578	0.12603
1456.2	0.12635	0.1264	0.12667
1454.27	0.12642	0.12692	0.12732
1452.34	0.12621	0.12699	0.12746
1450.41	0.126	0.12682	0.12731
1448.48	0.1259	0.12669	0.12716
1446.55	0.12595	0.12679	0.12728
1444.63	0.12616	0.12711	0.12765
1442.7	0.12655	0.12756	0.12811
1440.77	0.12707	0.12804	0.12857
1438.84	0.12765	0.12844	0.12891
1436.91	0.12841	0.12899	0.1294
1434.98	0.12915	0.12978	0.13019
1433.05	0.12952	0.13027	0.13071
1431.13	0.12958	0.13033	0.13078
1429.2	0.12919	0.12996	0.13042
1427.27	0.12817	0.12898	0.12946
1425.34	0.12644	0.12722	0.12768
1423.41	0.12419	0.12488	0.12531
1421.48	0.12189	0.12246	0.12285
1419.55	0.11957	0.11997	0.12032
1417.62	0.11744	0.11791	0.11828
1415.7	0.11596	0.11668	0.11713
1413.77	0.11493	0.11583	0.11633
1411.84	0.11423	0.11517	0.11568
1409.91	0.11382	0.11476	0.11528
1407.98	0.11364	0.11455	0.11507
1406.05	0.11365	0.1145	0.11499
1404.12	0.11383	0.11466	0.11515
1402.19	0.11407	0.11491	0.11539
1400.27	0.11439	0.11513	0.11557
1398.34	0.11486	0.11545	0.11584
1396.41	0.11542	0.11594	0.11631
1394.48	0.11607	0.11668	0.11707
1392.55	0.11677	0.11755	0.11801
1390.62	0.11745	0.11832	0.11881
1388.69	0.1183	0.1191	0.11956
1386.76	0.1193	0.12008	0.12052
1384.84	0.11994	0.12083	0.12132
1382.91	0.11995	0.12093	0.12144
1380.98	0.11962	0.12058	0.12109
1379.05	0.11934	0.12023	0.12072
1377.12	0.11923	0.12001	0.12047
1375.19	0.11927	0.11993	0.12035
1373.26	0.11938	0.12005	0.12047
1371.33	0.11948	0.12026	0.12072
1369.41	0.11954	0.12038	0.12086
1367.48	0.11957	0.12042	0.1209
1365.55	0.11955	0.12034	0.12079
1363.62	0.11951	0.12016	0.12057
1361.69	0.11942	0.12005	0.12046
1359.76	0.1193	0.12006	0.12051
1357.83	0.11922	0.12008	0.12056
1355.9	0.11929	0.12017	0.12065
1353.98	0.11952	0.12041	0.12089
1352.05	0.11994	0.12084	0.12133
1350.12	0.12059	0.12149	0.12198
1348.19	0.12152	0.12243	0.12292
1346.26	0.12277	0.12369	0.12418
1344.33	0.1244	0.1253	0.12578
1342.4	0.1265	0.12729	0.12773
1340.47	0.12933	0.12997	0.13036
1338.55	0.13301	0.13361	0.13399
1336.62	0.13717	0.13788	0.1383
1334.69	0.14159	0.14242	0.14289
1332.76	0.14633	0.14721	0.14769
1330.83	0.15124	0.15212	0.1526
1328.9	0.1561	0.15697	0.15744
1326.97	0.16102	0.16189	0.16235
1325.04	0.16666	0.16752	0.16799
1323.12	0.17396	0.17479	0.17524
1321.19	0.18326	0.18404	0.18448
1319.26	0.19303	0.19376	0.19418
1317.33	0.19885	0.19956	0.19998
1315.4	0.19645	0.19716	0.19757
1313.47	0.18583	0.18653	0.18692
1311.54	0.17131	0.17203	0.17241
1309.61	0.15783	0.15856	0.15895
1307.69	0.14761	0.14834	0.14873
1305.76	0.14061	0.14135	0.14175
1303.83	0.13573	0.13648	0.13688
1301.9	0.13187	0.13262	0.13303
1299.97	0.12866	0.12942	0.12982
1298.04	0.12621	0.12697	0.12737
1296.11	0.12452	0.12527	0.12568
1294.18	0.12339	0.12415	0.12456
1292.26	0.12266	0.12342	0.12382
1290.33	0.12221	0.12296	0.12335
1288.4	0.12195	0.12269	0.12308
1286.47	0.12184	0.12259	0.12298
1284.54	0.12184	0.1226	0.123
1282.61	0.12194	0.1227	0.12311
1280.68	0.12212	0.12288	0.12328
1278.75	0.12238	0.12313	0.12353
1276.83	0.12271	0.12346	0.12387
1274.9	0.12313	0.12387	0.12427
1272.97	0.12363	0.12436	0.12475
1271.04	0.1242	0.12491	0.1253
1269.11	0.1248	0.12552	0.1259
1267.18	0.12544	0.12617	0.12656
1265.25	0.12614	0.12687	0.12727
1263.32	0.12696	0.12769	0.12808
1261.4	0.12798	0.12869	0.12908
1259.47	0.12922	0.12993	0.13032
1257.54	0.13063	0.13135	0.13175
1255.61	0.13213	0.13285	0.13325
1253.68	0.13366	0.13439	0.13478
1251.75	0.13519	0.13592	0.1363
1249.82	0.1367	0.13742	0.1378
1247.89	0.13818	0.13889	0.13927
1245.97	0.13963	0.14034	0.14071
1244.04	0.14106	0.14177	0.14214
1242.11	0.14248	0.14318	0.14356
1240.18	0.1439	0.14459	0.14497
1238.25	0.14532	0.14601	0.14639
1236.32	0.14674	0.14743	0.1478
1234.39	0.14815	0.14884	0.14921
1232.46	0.14956	0.15025	0.15062
1230.54	0.151	0.15168	0.15205
1228.61	0.15248	0.15315	0.15352
1226.68	0.15402	0.15468	0.15504
1224.75	0.15564	0.15629	0.15665
1222.82	0.15734	0.15799	0.15835
1220.89	0.15914	0.15979	0.16014
1218.96	0.16104	0.16169	0.16205
1217.03	0.16308	0.16372	0.16408
1215.11	0.16525	0.1659	0.16626
1213.18	0.16762	0.16827	0.16862
1211.25	0.17018	0.17081	0.17117
1209.32	0.17291	0.17354	0.17389
1207.39	0.17579	0.17641	0.17676
1205.46	0.17876	0.17938	0.17973
1203.53	0.18174	0.18236	0.1827
1201.6	0.18461	0.18523	0.18556
1199.68	0.18722	0.18783	0.18816
1197.75	0.18948	0.19007	0.1904
1195.82	0.19136	0.19195	0.19228
1193.89	0.19296	0.19354	0.19387
1191.96	0.19441	0.19498	0.19531
1190.03	0.19581	0.19638	0.1967
1188.1	0.19726	0.19783	0.19815
1186.18	0.19883	0.19939	0.19971
1184.25	0.20054	0.2011	0.20141
1182.32	0.20245	0.20299	0.2033
1180.39	0.20467	0.2052	0.2055
1178.46	0.20724	0.20777	0.20807
1176.53	0.21012	0.21065	0.21095
1174.6	0.21326	0.21379	0.2141
1172.67	0.21661	0.21715	0.21746
1170.75	0.22016	0.22071	0.22102
1168.82	0.22387	0.22443	0.22474
1166.89	0.22772	0.22827	0.22859
1164.96	0.23162	0.23218	0.23251
1163.03	0.23553	0.23609	0.23642
1161.1	0.23951	0.24006	0.24038
1159.17	0.2438	0.24433	0.24465
1157.24	0.24865	0.24917	0.24949
1155.32	0.254	0.25453	0.25483
1153.39	0.2596	0.26012	0.26042
1151.46	0.26525	0.26575	0.26605
1149.53	0.27087	0.27135	0.27165
1147.6	0.27644	0.2769	0.27721
1145.67	0.28191	0.28237	0.28266
1143.74	0.28722	0.28766	0.28796
1141.81	0.29231	0.29274	0.29303
1139.89	0.29715	0.29756	0.29784
1137.96	0.30175	0.30215	0.30241
1136.03	0.30614	0.30652	0.30678
1134.1	0.31038	0.31076	0.31102
1132.17	0.31454	0.31491	0.31516
1130.24	0.31867	0.31901	0.31926
1128.31	0.32274	0.32308	0.32332
1126.38	0.32677	0.32712	0.32735
1124.46	0.33078	0.33113	0.33136
1122.53	0.33474	0.33509	0.33532
1120.6	0.33861	0.33893	0.33917
1118.67	0.3423	0.3426	0.34284
1116.74	0.34577	0.34606	0.34629
1114.81	0.34899	0.34925	0.34948
1112.88	0.35192	0.35215	0.35238
1110.95	0.35452	0.35475	0.35496
1109.03	0.35674	0.35696	0.35717
1107.1	0.35851	0.35871	0.35892
1105.17	0.35966	0.35985	0.36005
1103.24	0.35997	0.36014	0.36034
1101.31	0.35919	0.35934	0.35953
1099.38	0.35716	0.35731	0.35749
1097.45	0.35394	0.35408	0.35425
1095.52	0.34973	0.34987	0.35003
1093.6	0.34488	0.34501	0.34517
1091.67	0.33978	0.3399	0.34007
1089.74	0.3348	0.33492	0.33507
1087.81	0.33024	0.33035	0.33051
1085.88	0.32633	0.32644	0.32659
1083.95	0.32317	0.32328	0.32342
1082.02	0.32072	0.32081	0.32095
1080.09	0.31878	0.31885	0.31899
1078.17	0.31699	0.31706	0.3172
1076.24	0.31502	0.31508	0.31522
1074.31	0.31262	0.31266	0.31281
1072.38	0.30969	0.30974	0.30988
1070.45	0.30633	0.30639	0.30651
1068.52	0.30266	0.30271	0.30283
1066.59	0.29883	0.29887	0.29899
1064.66	0.29498	0.29502	0.29515
1062.74	0.29126	0.29131	0.29143
1060.81	0.28781	0.28786	0.28798
1058.88	0.28477	0.28483	0.28495
1056.95	0.28225	0.28231	0.28243
1055.02	0.28021	0.28026	0.28039
1053.09	0.27851	0.27855	0.27867
1051.16	0.27692	0.27696	0.27705
1049.23	0.27525	0.27529	0.27538
1047.31	0.27348	0.27351	0.27361
1045.38	0.27169	0.2717	0.2718
1043.45	0.27006	0.27006	0.27016
1041.52	0.2688	0.2688	0.26889
1039.59	0.26804	0.26805	0.26814
1037.66	0.26784	0.26785	0.26794
1035.73	0.26813	0.26814	0.26822
1033.8	0.26876	0.26876	0.26883
1031.88	0.26947	0.26947	0.26954
1029.95	0.27005	0.27004	0.2701
1028.02	0.27026	0.27025	0.2703
1026.09	0.2699	0.26989	0.26993
1024.16	0.26884	0.26882	0.26886
1022.23	0.26698	0.26695	0.26699
1020.3	0.26427	0.26423	0.26427
1018.37	0.26069	0.26064	0.26067
1016.45	0.2563	0.25623	0.25626
1014.52	0.25123	0.25115	0.25117
1012.59	0.24566	0.24559	0.24561
1010.66	0.23989	0.23981	0.23984
1008.73	0.23418	0.23411	0.23412
1006.8	0.22872	0.22865	0.22866
1004.87	0.22352	0.22345	0.22346
1002.94	0.21847	0.21839	0.21841
1001.02	0.21343	0.21334	0.21336
999.087	0.20834	0.20825	0.20827
997.159	0.20318	0.2031	0.20311
995.23	0.19799	0.19792	0.19792
993.301	0.19291	0.19283	0.19284
991.372	0.18806	0.18798	0.18798
989.444	0.18352	0.18344	0.18344
987.515	0.17934	0.17925	0.17924
985.586	0.17544	0.17535	0.17535
983.657	0.17169	0.17159	0.17159
981.729	0.16796	0.16785	0.16785
979.8	0.16416	0.16405	0.16405
977.871	0.16027	0.16015	0.16016
975.942	0.1563	0.15618	0.15618
974.014	0.15228	0.15216	0.15215
972.085	0.14827	0.14817	0.14815
970.156	0.14437	0.14427	0.14424
968.227	0.14062	0.14052	0.1405
966.299	0.13707	0.13696	0.13695
964.37	0.13374	0.13363	0.13362
962.441	0.13067	0.13057	0.13056
960.512	0.1279	0.1278	0.12779
958.584	0.12543	0.12533	0.12532
956.655	0.12326	0.12315	0.12315
954.726	0.12133	0.12124	0.12123
952.798	0.11958	0.11949	0.11948
950.869	0.11792	0.11782	0.11781
948.94	0.11629	0.11618	0.11617
947.011	0.11466	0.11455	0.11455
945.083	0.11302	0.11291	0.11291
943.154	0.11136	0.11126	0.11125
941.225	0.10973	0.10962	0.10961
939.296	0.10815	0.10805	0.10804
937.368	0.10664	0.10655	0.10653
935.439	0.10521	0.10511	0.1051
933.51	0.10386	0.10377	0.10376
931.581	0.1026	0.1025	0.10249
929.653	0.10143	0.10133	0.10132
927.724	0.10034	0.10024	0.10023
925.795	0.09936	0.09926	0.09924
923.866	0.09849	0.09839	0.09837
921.938	0.09774	0.09764	0.09762
920.009	0.09711	0.09701	0.09699
918.08	0.09661	0.09651	0.0965
916.151	0.09619	0.09609	0.09608
914.223	0.09576	0.09565	0.09564
912.294	0.09527	0.09516	0.09514
910.365	0.09475	0.09463	0.09461
908.437	0.09425	0.09413	0.0941
906.508	0.09383	0.09371	0.09367
904.579	0.09352	0.0934	0.09335
902.65	0.09335	0.09321	0.09317
900.722	0.09332	0.09319	0.09315
898.793	0.09342	0.0933	0.09325
896.864	0.09358	0.09345	0.0934
894.935	0.0937	0.09354	0.09351
893.007	0.09368	0.09351	0.09348
891.078	0.09351	0.09334	0.0933
889.149	0.09315	0.09298	0.09294
887.22	0.09259	0.09241	0.09237
885.292	0.09177	0.09158	0.09154
883.363	0.09072	0.09052	0.09047
881.434	0.0895	0.08931	0.08924
879.505	0.08822	0.08803	0.08795
877.577	0.08694	0.08675	0.08667
875.648	0.08571	0.08551	0.08544
873.719	0.08456	0.08435	0.08426
871.79	0.08348	0.08326	0.08318
869.862	0.08252	0.08229	0.08221
867.933	0.08172	0.08149	0.08141
866.004	0.0811	0.08087	0.08078
864.076	0.0806	0.08037	0.08027
862.147	0.08007	0.07982	0.07972
860.218	0.07945	0.07918	0.07908
858.289	0.0788	0.07853	0.07842
856.361	0.0782	0.07793	0.07781
854.432	0.07767	0.0774	0.07728
852.503	0.07722	0.07694	0.07682
850.574	0.07685	0.07656	0.07644
848.646	0.07656	0.07626	0.07614
846.717	0.07635	0.07604	0.07591
844.788	0.07621	0.0759	0.07575
842.859	0.07618	0.07585	0.0757
840.931	0.07625	0.07591	0.07576
839.002	0.07638	0.07603	0.07588
837.073	0.07654	0.07618	0.07602
835.144	0.07674	0.07637	0.0762
833.216	0.07696	0.07658	0.07641
831.287	0.07722	0.07683	0.07665
829.358	0.07751	0.0771	0.07692
827.429	0.07782	0.07739	0.07722
825.501	0.07815	0.07771	0.07754
823.572	0.07854	0.07809	0.07791
821.643	0.079	0.07854	0.07835
819.714	0.07955	0.07909	0.07888
817.786	0.08022	0.07976	0.07954
815.857	0.08103	0.08055	0.08032
813.928	0.08202	0.08152	0.08129
812	0.08325	0.08273	0.0825
810.071	0.08484	0.08429	0.08406
808.142	0.08688	0.08633	0.08608
806.213	0.08943	0.08888	0.08861
804.285	0.09234	0.09177	0.0915
802.356	0.09523	0.09465	0.09436
800.427	0.09756	0.09696	0.09666
798.498	0.09894	0.09832	0.09801
796.57	0.09944	0.0988	0.09848
794.641	0.09961	0.09895	0.09863
792.712	0.1002	0.09953	0.0992
790.783	0.10197	0.10129	0.10095
788.855	0.10598	0.1053	0.10495
786.926	0.11341	0.11273	0.11237
784.997	0.12397	0.12329	0.12292
783.068	0.13423	0.13355	0.13318
781.14	0.1387	0.13799	0.13762
779.211	0.13454	0.13379	0.1334
777.282	0.12447	0.12368	0.12328
775.353	0.11345	0.11264	0.11222
773.425	0.10437	0.10354	0.10312
771.496	0.0977	0.09684	0.09642
769.567	0.09304	0.09218	0.09174
767.639	0.08995	0.08909	0.08864
765.71	0.08797	0.08711	0.08665
763.781	0.08662	0.08574	0.08528
761.852	0.08552	0.08462	0.08415
759.924	0.0845	0.08358	0.08311
757.995	0.08354	0.08262	0.08214
756.066	0.08269	0.08176	0.08127
754.137	0.08195	0.081	0.08051
752.209	0.08132	0.08036	0.07986
750.28	0.08082	0.07985	0.07934
748.351	0.08045	0.07947	0.07895
746.422	0.08022	0.07922	0.0787
744.494	0.08013	0.07911	0.07858
742.565	0.08017	0.07912	0.07859
740.636	0.08031	0.07924	0.07871
738.707	0.08055	0.07947	0.07893
736.779	0.08087	0.07979	0.07924
734.85	0.08129	0.0802	0.07965
732.921	0.08178	0.08069	0.08013
730.992	0.08234	0.08124	0.08067
729.064	0.08295	0.08186	0.08128
727.135	0.08363	0.08253	0.08194
725.206	0.08437	0.08324	0.08265
723.277	0.08515	0.08389	0.08333
721.349	0.08598	0.08453	0.08402
719.42	0.08687	0.08538	0.08488
717.491	0.08781	0.08647	0.08591
715.563	0.08881	0.08757	0.08698
713.634	0.08989	0.08866	0.08807
711.705	0.09105	0.08979	0.0892
709.776	0.0923	0.09098	0.0904
707.848	0.09366	0.09228	0.09171
705.919	0.09515	0.09371	0.09314
703.99	0.09683	0.09532	0.09475
702.061	0.09877	0.09715	0.09662
700.133	0.10105	0.0993	0.09879
698.204	0.10362	0.1017	0.10122
696.275	0.10611	0.10402	0.10358
694.346	0.10813	0.10585	0.10547
692.418	0.10967	0.10718	0.10685
690.489	0.11108	0.10837	0.1081
688.56	0.11268	0.10976	0.10955
686.631	0.11452	0.11145	0.1113
684.703	0.11661	0.1134	0.11328
682.774	0.11891	0.11557	0.11547
680.845	0.12135	0.11791	0.11782
678.916	0.12372	0.12026	0.12017
676.988	0.12583	0.12243	0.12232
675.059	0.1275	0.12422	0.12406
673.13	0.12864	0.12525	0.12509
671.202	0.12917	0.12481	0.12494
669.273	0.129	0.12315	0.12373
667.344	0.12806	0.12278	0.1232
665.415	0.12701	0.12365	0.12348
663.487	0.12601	0.12339	0.12298
661.558	0.12494	0.12222	0.12184
659.629	0.12388	0.12094	0.12063
657.7	0.12285	0.11977	0.11949
655.772	0.12183	0.11866	0.11841
653.843	0.12084	0.11762	0.11738
651.914	0.11993	0.11668	0.11645
649.985	0.11913	0.11589	0.11564
648.057	0.11848	0.11537	0.11506
646.128	0.11793	0.11508	0.11467
644.199	0.11738	0.11477	0.11429
642.27	0.11676	0.11431	0.11379
640.342	0.11609	0.11379	0.11321
638.413	0.1155	0.11332	0.11269
636.484	0.11513	0.11306	0.11239
634.555	0.11508	0.1131	0.11239
632.627	0.11539	0.11348	0.11274
630.698	0.11602	0.11417	0.11341
628.769	0.11691	0.1151	0.11433
626.84	0.11801	0.11622	0.11543
624.912	0.11931	0.11753	0.11673
622.983	0.1208	0.11901	0.11821
621.054	0.12243	0.12057	0.11979
619.126	0.12413	0.12211	0.12136
617.197	0.12569	0.12359	0.12286
615.268	0.12678	0.1248	0.12401
613.339	0.12714	0.12531	0.12448
611.411	0.12684	0.12505	0.12422
609.482	0.12616	0.12436	0.12354
607.553	0.12545	0.12363	0.12281
605.624	0.12498	0.12315	0.12232
603.696	0.1249	0.12304	0.1222
601.767	0.12516	0.12325	0.12243
599.838	0.12566	0.12372	0.1229
597.909	0.12627	0.12436	0.12352
595.981	0.12672	0.12481	0.12396
594.052	0.12664	0.12466	0.12382
592.123	0.12593	0.1239	0.12305
590.194	0.12499	0.12298	0.12212
588.266	0.12419	0.12223	0.12137
586.337	0.12354	0.12158	0.12073
584.408	0.12294	0.12095	0.12009
582.479	0.1224	0.1204	0.11951
580.551	0.12207	0.12003	0.11913
578.622	0.12204	0.11995	0.11905
576.693	0.12224	0.12014	0.11922
574.764	0.12261	0.12052	0.11961
572.836	0.1231	0.12103	0.12013
570.907	0.12369	0.12161	0.1207
568.978	0.12442	0.12232	0.1214
567.05	0.12531	0.12322	0.12229
565.121	0.12635	0.1243	0.12336
563.192	0.1275	0.12549	0.12456
561.263	0.12873	0.12672	0.12581
559.335	0.12997	0.12792	0.12704
557.406	0.1312	0.12912	0.12826
555.477	0.13243	0.13034	0.12949
553.548	0.13362	0.13153	0.13067
551.62	0.13473	0.13262	0.13177
549.691	0.13573	0.1336	0.13275
547.762	0.13668	0.13453	0.13366
545.833	0.13766	0.13549	0.1346
543.905	0.13875	0.13659	0.13568
541.976	0.14002	0.13787	0.13695
540.047	0.14155	0.13938	0.13848
538.118	0.14334	0.14114	0.14028
536.19	0.14531	0.14313	0.14227
534.261	0.1474	0.14525	0.14436
532.332	0.14962	0.14749	0.14658
530.403	0.15208	0.14993	0.14899
528.475	0.15488	0.15266	0.1517
526.546	0.15823	0.15595	0.15497
524.617	0.1621	0.15985	0.15888
522.689	0.16601	0.16377	0.16286
520.76	0.1695	0.16718	0.16631
518.831	0.17203	0.1696	0.16875
516.902	0.17295	0.17052	0.16964
514.974	0.17205	0.16969	0.16879
513.045	0.16965	0.16734	0.16644
511.116	0.16638	0.16407	0.16318
509.187	0.16293	0.16057	0.1597
507.259	0.15981	0.15737	0.1565
505.33	0.15732	0.15483	0.15397
503.401	0.15554	0.15305	0.15217
501.472	0.15444	0.152	0.15112
499.544	0.15399	0.15163	0.15077
497.615	0.15403	0.15171	0.15087
495.686	0.15438	0.15206	0.15122
493.757	0.15501	0.15265	0.1518
491.829	0.15597	0.15358	0.15273
489.9	0.1573	0.15494	0.1541
487.971	0.15895	0.1566	0.15578
486.042	0.16088	0.15848	0.15771
484.114	0.16315	0.16068	0.16
482.185	0.16567	0.16318	0.16254
480.256	0.1682	0.16573	0.16509
478.328	0.17056	0.1681	0.16746
476.399	0.17258	0.17009	0.16942
474.47	0.17418	0.17154	0.1708
472.541	0.17542	0.17265	0.17182
470.613	0.17629	0.17358	0.1727
468.684	0.1766	0.17396	0.17312
466.755	0.17617	0.17351	0.17284
464.826	0.17499	0.1723	0.17178
462.898	0.17308	0.17036	0.16984
460.969	0.17051	0.16768	0.1671
459.04	0.16714	0.16411	0.16356
457.111	0.16301	0.15993	0.15944
455.183	0.15891	0.15599	0.15547
453.254	0.15486	0.15213	0.15153
451.325	0.15074	0.14813	0.1475
449.396	0.14698	0.14441	0.14382
447.468	0.14367	0.141	0.14047
445.539	0.14064	0.1378	0.13728
443.61	0.13756	0.1346	0.13407
441.681	0.13421	0.13129	0.13073
439.753	0.13078	0.12798	0.12742
437.824	0.12731	0.12454	0.12396
435.895	0.12379	0.121	0.1204
433.966	0.12054	0.1178	0.11721
432.038	0.11764	0.11499	0.11441
430.109	0.11494	0.11234	0.11177
428.18	0.11247	0.10986	0.10929
426.252	0.11015	0.10744	0.1069
424.323	0.10787	0.10504	0.10454
422.394	0.10576	0.10277	0.10228
420.465	0.10363	0.10031	0.09983
418.537	0.10115	0.09769	0.09724
416.608	0.09895	0.09588	0.09547
414.679	0.09722	0.09452	0.09412
412.75	0.09549	0.09289	0.09253
410.822	0.0938	0.0912	0.09089
408.893	0.09242	0.08982	0.08953
406.964	0.09159	0.08897	0.0887
405.035	0.09163	0.08893	0.08873
403.107	0.09286	0.08995	0.08984
401.178	0.09526	0.09198	0.0919
399.249	0.09824	0.09446	0.09439

## Sheet: RLL3-1-3
Wavenumber (cm^-1)	Analysis 1	Analysis 2	Analysis 3
3996.35	0.37713	0.37909	0.38083
3994.42	0.3769	0.37883	0.38059
3992.49	0.37671	0.37863	0.38037
3990.56	0.37651	0.37844	0.38017
3988.63	0.37634	0.3783	0.38
3986.71	0.37631	0.37827	0.37996
3984.78	0.37628	0.37823	0.37992
3982.85	0.37609	0.37802	0.37973
3980.92	0.37586	0.37777	0.37949
3978.99	0.37574	0.37764	0.37936
3977.06	0.37562	0.37751	0.37923
3975.13	0.37535	0.37723	0.37895
3973.2	0.37506	0.37696	0.37866
3971.28	0.37489	0.3768	0.37849
3969.35	0.37476	0.37664	0.37834
3967.42	0.37464	0.37653	0.37821
3965.49	0.3746	0.37654	0.37818
3963.56	0.37447	0.37644	0.37805
3961.63	0.37414	0.37609	0.37769
3959.7	0.37388	0.37579	0.37741
3957.77	0.37377	0.37565	0.3773
3955.85	0.37366	0.37554	0.37721
3953.92	0.37363	0.3755	0.37718
3951.99	0.37359	0.37545	0.37711
3950.06	0.37319	0.37503	0.37667
3948.13	0.37261	0.37443	0.37605
3946.2	0.37255	0.37436	0.37596
3944.27	0.37259	0.37441	0.37598
3942.34	0.37204	0.37386	0.37542
3940.42	0.37171	0.37355	0.37515
3938.49	0.37202	0.37389	0.37554
3936.56	0.37245	0.37431	0.37598
3934.63	0.37257	0.37438	0.37603
3932.7	0.3718	0.37357	0.37516
3930.77	0.37074	0.37251	0.37406
3928.84	0.37069	0.37248	0.37405
3926.91	0.37115	0.37291	0.3745
3924.99	0.37091	0.3726	0.37421
3923.06	0.3705	0.37217	0.37379
3921.13	0.37067	0.37236	0.37399
3919.2	0.37051	0.37222	0.37383
3917.27	0.36959	0.37133	0.37288
3915.34	0.36908	0.37086	0.37241
3913.41	0.36953	0.37133	0.37292
3911.48	0.37007	0.37189	0.3735
3909.56	0.37042	0.37223	0.37384
3907.63	0.37088	0.37263	0.37421
3905.7	0.37056	0.37219	0.3737
3903.77	0.36882	0.37035	0.37177
3901.84	0.36711	0.36861	0.37
3899.91	0.36623	0.36774	0.36918
3897.98	0.36631	0.36791	0.36941
3896.05	0.36765	0.36933	0.37088
3894.13	0.36899	0.37067	0.37224
3892.2	0.36837	0.36999	0.37153
3890.27	0.36723	0.36885	0.37037
3888.34	0.3679	0.36955	0.37107
3886.41	0.3681	0.36968	0.37117
3884.48	0.36687	0.3684	0.36983
3882.55	0.36656	0.3681	0.36952
3880.62	0.36604	0.36762	0.36904
3878.7	0.36561	0.36726	0.36869
3876.77	0.36666	0.36833	0.36978
3874.84	0.36719	0.36877	0.37021
3872.91	0.36672	0.3682	0.36962
3870.98	0.36571	0.36715	0.36856
3869.05	0.36434	0.36578	0.36719
3867.12	0.36452	0.366	0.36743
3865.19	0.36495	0.36641	0.36785
3863.27	0.36415	0.36561	0.36703
3861.34	0.36404	0.36558	0.367
3859.41	0.36522	0.36682	0.36827
3857.48	0.36699	0.36859	0.37005
3855.55	0.36734	0.36883	0.37024
3853.62	0.36275	0.36402	0.36532
3851.69	0.35934	0.36061	0.36188
3849.76	0.36113	0.36258	0.36395
3847.84	0.36386	0.36546	0.36692
3845.91	0.36527	0.36692	0.3684
3843.98	0.36512	0.36668	0.36814
3842.05	0.36435	0.36579	0.36719
3840.12	0.36359	0.36489	0.36625
3838.19	0.36221	0.36345	0.36478
3836.26	0.36128	0.3626	0.36392
3834.34	0.36163	0.36307	0.36441
3832.41	0.36204	0.36357	0.36493
3830.48	0.36228	0.36384	0.36523
3828.55	0.36269	0.36426	0.36568
3826.62	0.36287	0.36443	0.36585
3824.69	0.36334	0.36486	0.36626
3822.76	0.36327	0.36467	0.36602
3820.83	0.36113	0.36242	0.3637
3818.91	0.36038	0.3617	0.36299
3816.98	0.36081	0.36223	0.36356
3815.05	0.36016	0.36169	0.36302
3813.12	0.36062	0.36225	0.36362
3811.19	0.36232	0.364	0.36541
3809.26	0.36317	0.3648	0.36622
3807.33	0.36198	0.36347	0.36487
3805.4	0.36095	0.36238	0.36375
3803.48	0.36115	0.36254	0.36389
3801.55	0.35986	0.36119	0.36248
3799.62	0.35876	0.36011	0.36137
3797.69	0.35944	0.36087	0.36217
3795.76	0.35986	0.36137	0.36272
3793.83	0.36026	0.36184	0.36325
3791.9	0.36103	0.36267	0.36411
3789.97	0.36138	0.36305	0.36449
3788.05	0.36131	0.36297	0.3644
3786.12	0.36093	0.36254	0.36395
3784.19	0.36053	0.3621	0.3635
3782.26	0.36067	0.36222	0.3636
3780.33	0.36047	0.36197	0.36334
3778.4	0.35964	0.36115	0.36251
3776.47	0.35959	0.36118	0.36256
3774.54	0.36032	0.36197	0.36337
3772.62	0.36075	0.36238	0.36376
3770.69	0.36004	0.36157	0.36292
3768.76	0.35895	0.36037	0.36172
3766.83	0.35864	0.36002	0.36139
3764.9	0.35871	0.36014	0.36151
3762.97	0.35916	0.36064	0.362
3761.04	0.35942	0.36086	0.36221
3759.11	0.35851	0.35987	0.36119
3757.19	0.35799	0.35935	0.36066
3755.26	0.35884	0.36021	0.36151
3753.33	0.35922	0.36052	0.36177
3751.4	0.35704	0.35817	0.35932
3749.47	0.35492	0.35599	0.35709
3747.54	0.35584	0.35697	0.35809
3745.61	0.35629	0.35742	0.35855
3743.68	0.35442	0.35554	0.35668
3741.76	0.35468	0.35589	0.35711
3739.83	0.35688	0.35815	0.35947
3737.9	0.35772	0.35893	0.3603
3735.97	0.35585	0.3569	0.35825
3734.04	0.35365	0.35463	0.35596
3732.11	0.35338	0.3545	0.3559
3730.18	0.35452	0.3558	0.3573
3728.25	0.35572	0.35706	0.35861
3726.33	0.35591	0.35721	0.35873
3724.4	0.35549	0.35676	0.35824
3722.47	0.35548	0.35676	0.3582
3720.54	0.35588	0.3572	0.35861
3718.61	0.35668	0.35807	0.35946
3716.68	0.35783	0.35926	0.36063
3714.75	0.35869	0.36009	0.36143
3712.82	0.35787	0.35913	0.36043
3710.9	0.35563	0.35678	0.35808
3708.97	0.35515	0.35634	0.35769
3707.04	0.35647	0.35776	0.35918
3705.11	0.35794	0.35929	0.36075
3703.18	0.35838	0.35972	0.36118
3701.25	0.35789	0.35924	0.36067
3699.32	0.35805	0.35945	0.36087
3697.39	0.35887	0.36028	0.3617
3695.47	0.35952	0.3609	0.36229
3693.54	0.3599	0.36119	0.36253
3691.61	0.35975	0.3609	0.36213
3689.68	0.35845	0.35949	0.36059
3687.75	0.35736	0.35844	0.35955
3685.82	0.35807	0.35929	0.36047
3683.89	0.35957	0.36087	0.36209
3681.96	0.36059	0.36188	0.36306
3680.04	0.36113	0.36231	0.36344
3678.11	0.36135	0.36236	0.36343
3676.18	0.35997	0.36079	0.36178
3674.25	0.35879	0.35955	0.3605
3672.32	0.35995	0.36077	0.36172
3670.39	0.36055	0.36138	0.3623
3668.46	0.36044	0.36135	0.36226
3666.53	0.36188	0.36293	0.36392
3664.61	0.36371	0.36484	0.36588
3662.68	0.36486	0.36599	0.36704
3660.75	0.36573	0.36683	0.36784
3658.82	0.36635	0.36736	0.36834
3656.89	0.36597	0.36689	0.36781
3654.96	0.36574	0.3666	0.36747
3653.03	0.36688	0.36766	0.36849
3651.1	0.36719	0.36775	0.36847
3649.18	0.3649	0.36525	0.36582
3647.25	0.36391	0.36434	0.36488
3645.32	0.36567	0.36629	0.36693
3643.39	0.36781	0.36854	0.36927
3641.46	0.36909	0.36984	0.37061
3639.53	0.36978	0.37049	0.37126
3637.6	0.37045	0.3711	0.37184
3635.67	0.37103	0.3716	0.37231
3633.75	0.37158	0.37206	0.37275
3631.82	0.37227	0.37266	0.37331
3629.89	0.37171	0.37194	0.37251
3627.96	0.37028	0.37044	0.37095
3626.03	0.37146	0.37169	0.37223
3624.1	0.37408	0.37436	0.37492
3622.17	0.37595	0.37614	0.37665
3620.24	0.37612	0.37616	0.37656
3618.32	0.37548	0.37541	0.37571
3616.39	0.37604	0.37594	0.37619
3614.46	0.37721	0.3771	0.37728
3612.53	0.378	0.37787	0.37799
3610.6	0.37866	0.37849	0.37861
3608.67	0.37902	0.37879	0.37893
3606.74	0.37957	0.37932	0.37949
3604.81	0.38097	0.38075	0.38093
3602.89	0.38242	0.38217	0.38231
3600.96	0.38321	0.38289	0.38296
3599.03	0.38386	0.38347	0.38348
3597.1	0.38467	0.38423	0.3842
3595.17	0.38539	0.3849	0.38481
3593.24	0.38643	0.38592	0.3858
3591.31	0.38811	0.38756	0.38741
3589.39	0.38943	0.38875	0.38854
3587.46	0.3897	0.3889	0.3886
3585.53	0.39049	0.3897	0.38937
3583.6	0.39229	0.39158	0.39125
3581.67	0.39386	0.39315	0.39283
3579.74	0.39476	0.394	0.39366
3577.81	0.39545	0.39463	0.39428
3575.88	0.39626	0.39541	0.39502
3573.96	0.39728	0.39637	0.39593
3572.03	0.3986	0.39763	0.39713
3570.1	0.39982	0.39875	0.39817
3568.17	0.39993	0.39867	0.39798
3566.24	0.39957	0.39822	0.39745
3564.31	0.40076	0.39945	0.39869
3562.38	0.40285	0.40159	0.40087
3560.45	0.40452	0.40327	0.40254
3558.53	0.40578	0.40453	0.40376
3556.6	0.40706	0.40579	0.40499
3554.67	0.40826	0.40693	0.40609
3552.74	0.40919	0.40781	0.40691
3550.81	0.41021	0.40881	0.40785
3548.88	0.41153	0.41008	0.40909
3546.95	0.41261	0.41109	0.41006
3545.02	0.41335	0.41179	0.41074
3543.1	0.41432	0.41277	0.41172
3541.17	0.41559	0.41405	0.41301
3539.24	0.41691	0.41534	0.41429
3537.31	0.41804	0.41643	0.41534
3535.38	0.41901	0.41736	0.41625
3533.45	0.4201	0.41841	0.41729
3531.52	0.42129	0.41955	0.4184
3529.59	0.42236	0.42055	0.41937
3527.67	0.42345	0.42158	0.42037
3525.74	0.42481	0.42289	0.42165
3523.81	0.42621	0.42427	0.42299
3521.88	0.42756	0.4256	0.42432
3519.95	0.42908	0.42711	0.42584
3518.02	0.43074	0.42876	0.42748
3516.09	0.43244	0.43042	0.42913
3514.16	0.43413	0.43206	0.43073
3512.24	0.43562	0.43351	0.43212
3510.31	0.43689	0.43474	0.4333
3508.38	0.43825	0.43607	0.43463
3506.45	0.43991	0.4377	0.43626
3504.52	0.44151	0.43926	0.43778
3502.59	0.44273	0.44048	0.43895
3500.66	0.44393	0.4417	0.44014
3498.73	0.44528	0.44304	0.44145
3496.81	0.44639	0.44412	0.4425
3494.88	0.44718	0.44489	0.44325
3492.95	0.44787	0.44555	0.44391
3491.02	0.44848	0.44612	0.44448
3489.09	0.4489	0.4465	0.44483
3487.16	0.44912	0.44668	0.445
3485.23	0.44919	0.44674	0.44503
3483.3	0.44912	0.44665	0.44493
3481.38	0.44894	0.44646	0.44472
3479.45	0.44874	0.44624	0.44449
3477.52	0.44847	0.44595	0.44419
3475.59	0.44803	0.44549	0.44371
3473.66	0.44758	0.44502	0.44321
3471.73	0.44729	0.44474	0.44291
3469.8	0.44708	0.44453	0.44269
3467.87	0.44667	0.4441	0.44226
3465.95	0.44604	0.44344	0.4416
3464.02	0.44547	0.44283	0.44099
3462.09	0.44508	0.44243	0.44056
3460.16	0.44485	0.44219	0.4403
3458.23	0.44466	0.44201	0.44011
3456.3	0.44454	0.44188	0.43998
3454.37	0.44457	0.44188	0.43999
3452.44	0.44474	0.44203	0.44014
3450.52	0.44501	0.44229	0.44039
3448.59	0.44524	0.44251	0.44059
3446.66	0.44543	0.44268	0.44076
3444.73	0.44581	0.44306	0.44114
3442.8	0.44638	0.44366	0.44174
3440.87	0.44706	0.44437	0.44246
3438.94	0.44791	0.44524	0.44336
3437.01	0.44879	0.44615	0.44426
3435.09	0.44946	0.44685	0.44494
3433.16	0.44998	0.44737	0.44546
3431.23	0.45051	0.44789	0.44601
3429.3	0.45102	0.44837	0.44652
3427.37	0.45137	0.44873	0.44689
3425.44	0.45163	0.44901	0.44718
3423.51	0.45183	0.44924	0.44742
3421.58	0.4519	0.44932	0.4475
3419.66	0.45182	0.44926	0.44746
3417.73	0.4517	0.44919	0.44742
3415.8	0.45159	0.44911	0.44737
3413.87	0.45137	0.4489	0.44717
3411.94	0.45092	0.44845	0.44673
3410.01	0.45025	0.44778	0.44609
3408.08	0.44942	0.44697	0.44527
3406.15	0.44851	0.44608	0.44438
3404.23	0.44771	0.4453	0.4436
3402.3	0.44698	0.4446	0.44294
3400.37	0.44605	0.4437	0.44207
3398.44	0.44481	0.44249	0.44087
3396.51	0.44358	0.44128	0.43968
3394.58	0.44263	0.44036	0.43878
3392.65	0.44179	0.43954	0.43799
3390.72	0.4408	0.43859	0.43706
3388.8	0.43974	0.43755	0.43605
3386.87	0.43875	0.4366	0.4351
3384.94	0.43792	0.43581	0.43431
3383.01	0.43727	0.43518	0.43373
3381.08	0.43677	0.4347	0.43332
3379.15	0.43632	0.43428	0.43293
3377.22	0.43585	0.43385	0.43251
3375.29	0.43538	0.43345	0.43211
3373.37	0.43507	0.43319	0.43188
3371.44	0.43501	0.43318	0.4319
3369.51	0.43497	0.43318	0.43192
3367.58	0.43466	0.43288	0.43165
3365.65	0.43413	0.43238	0.43118
3363.72	0.43371	0.43199	0.43082
3361.79	0.4335	0.43184	0.43068
3359.86	0.43332	0.43171	0.43058
3357.94	0.43303	0.43148	0.43039
3356.01	0.43277	0.43124	0.43023
3354.08	0.4327	0.43119	0.43023
3352.15	0.43275	0.43127	0.43034
3350.22	0.43258	0.43115	0.43024
3348.29	0.4321	0.43073	0.42983
3346.36	0.43163	0.43032	0.42944
3344.44	0.43134	0.43006	0.42921
3342.51	0.43104	0.42979	0.42897
3340.58	0.43066	0.42946	0.42866
3338.65	0.43015	0.42899	0.42822
3336.72	0.42933	0.4282	0.42746
3334.79	0.42836	0.42725	0.42654
3332.86	0.42749	0.42641	0.42572
3330.93	0.42673	0.4257	0.42503
3329.01	0.42604	0.42506	0.42441
3327.08	0.42539	0.42444	0.42381
3325.15	0.42457	0.42364	0.42304
3323.22	0.4235	0.42259	0.42203
3321.29	0.42241	0.4215	0.42099
3319.36	0.4214	0.42053	0.42005
3317.43	0.42046	0.41963	0.41916
3315.5	0.41957	0.41877	0.41829
3313.58	0.41872	0.41796	0.41749
3311.65	0.41803	0.41731	0.41687
3309.72	0.41753	0.41684	0.41643
3307.79	0.41704	0.41637	0.41597
3305.86	0.4163	0.41565	0.41526
3303.93	0.41521	0.41457	0.4142
3302	0.414	0.4134	0.41304
3300.07	0.41305	0.41249	0.41212
3298.15	0.41245	0.41191	0.41155
3296.22	0.41201	0.41147	0.41114
3294.29	0.4115	0.41096	0.41067
3292.36	0.41078	0.41026	0.40999
3290.43	0.40987	0.40936	0.40912
3288.5	0.409	0.40851	0.40827
3286.57	0.40836	0.40788	0.40765
3284.64	0.40786	0.4074	0.40717
3282.72	0.4074	0.40695	0.40673
3280.79	0.40696	0.40653	0.40632
3278.86	0.40659	0.40617	0.40598
3276.93	0.40634	0.40593	0.40576
3275	0.40618	0.40577	0.40562
3273.07	0.40605	0.40567	0.40552
3271.14	0.4058	0.40546	0.40531
3269.21	0.4052	0.40488	0.40476
3267.29	0.40439	0.40409	0.40398
3265.36	0.40371	0.40343	0.40332
3263.43	0.40319	0.40293	0.40281
3261.5	0.40274	0.40247	0.40234
3259.57	0.40235	0.40207	0.40196
3257.64	0.40203	0.40174	0.40165
3255.71	0.40159	0.40131	0.40123
3253.78	0.40091	0.40065	0.40059
3251.86	0.40023	0.39999	0.39994
3249.93	0.39977	0.39955	0.39953
3248	0.39939	0.39917	0.39917
3246.07	0.39873	0.39851	0.39852
3244.14	0.3978	0.39759	0.39759
3242.21	0.3969	0.39671	0.39672
3240.28	0.39612	0.39596	0.39599
3238.35	0.39544	0.39529	0.39533
3236.43	0.39495	0.3948	0.39485
3234.5	0.39449	0.39437	0.39441
3232.57	0.39372	0.39363	0.39367
3230.64	0.39265	0.39258	0.39262
3228.71	0.39162	0.39157	0.39162
3226.78	0.39077	0.39073	0.39081
3224.85	0.39	0.38997	0.39007
3222.92	0.38925	0.38923	0.38935
3221	0.38852	0.38851	0.38864
3219.07	0.38777	0.38778	0.38791
3217.14	0.387	0.38701	0.38716
3215.21	0.3862	0.38621	0.38639
3213.28	0.38539	0.38542	0.38561
3211.35	0.38458	0.38464	0.38483
3209.42	0.38382	0.3839	0.3841
3207.49	0.38311	0.38322	0.38343
3205.57	0.38241	0.38255	0.38278
3203.64	0.3817	0.38185	0.38209
3201.71	0.38097	0.38114	0.38139
3199.78	0.38023	0.38042	0.38067
3197.85	0.37952	0.37972	0.37998
3195.92	0.37888	0.37911	0.37938
3193.99	0.37832	0.37856	0.37885
3192.06	0.37777	0.37802	0.37834
3190.14	0.37722	0.37748	0.37781
3188.21	0.37666	0.37693	0.37726
3186.28	0.3761	0.37637	0.37672
3184.35	0.37557	0.37587	0.37622
3182.42	0.3751	0.37541	0.37579
3180.49	0.37463	0.37496	0.37535
3178.56	0.37416	0.37449	0.37487
3176.63	0.37374	0.37408	0.37444
3174.71	0.37337	0.37372	0.37409
3172.78	0.373	0.37337	0.37377
3170.85	0.37263	0.37302	0.37343
3168.92	0.37227	0.37268	0.37309
3166.99	0.37192	0.37235	0.37277
3165.06	0.37159	0.37203	0.37246
3163.13	0.37126	0.37172	0.37215
3161.2	0.37093	0.37141	0.37184
3159.28	0.37061	0.37109	0.37154
3157.35	0.37034	0.37082	0.37129
3155.42	0.37018	0.37066	0.37114
3153.49	0.37	0.37048	0.37097
3151.56	0.36956	0.37005	0.37055
3149.63	0.3689	0.3694	0.3699
3147.7	0.36827	0.36877	0.36927
3145.77	0.36773	0.36826	0.36876
3143.85	0.36728	0.36783	0.36834
3141.92	0.36696	0.36753	0.36804
3139.99	0.36666	0.36724	0.36775
3138.06	0.36615	0.36673	0.36725
3136.13	0.36546	0.36604	0.36657
3134.2	0.36483	0.3654	0.36595
3132.27	0.36438	0.36497	0.36552
3130.34	0.36402	0.36462	0.36516
3128.42	0.36356	0.36417	0.3647
3126.49	0.36306	0.36367	0.36421
3124.56	0.36271	0.36332	0.36388
3122.63	0.36258	0.36318	0.36376
3120.7	0.36254	0.36313	0.36371
3118.77	0.3624	0.36298	0.36356
3116.84	0.36209	0.36267	0.36326
3114.92	0.36165	0.36225	0.36283
3112.99	0.36122	0.36184	0.36242
3111.06	0.36101	0.36164	0.36221
3109.13	0.3609	0.36153	0.36211
3107.2	0.36068	0.3613	0.36189
3105.27	0.36039	0.36101	0.36162
3103.34	0.36023	0.36087	0.36147
3101.41	0.3602	0.36085	0.36145
3099.49	0.36012	0.36078	0.36139
3097.56	0.35992	0.36059	0.36121
3095.63	0.35974	0.36042	0.36104
3093.7	0.35974	0.36042	0.36104
3091.77	0.35985	0.36055	0.36116
3089.84	0.35993	0.36062	0.36123
3087.91	0.35997	0.36064	0.36125
3085.98	0.36005	0.36072	0.36134
3084.06	0.36017	0.36085	0.36147
3082.13	0.36029	0.36098	0.3616
3080.2	0.36044	0.36114	0.36176
3078.27	0.36053	0.36124	0.36186
3076.34	0.36048	0.36119	0.36182
3074.41	0.36041	0.36112	0.36177
3072.48	0.36049	0.3612	0.36184
3070.55	0.36071	0.36142	0.36205
3068.63	0.36093	0.36162	0.36227
3066.7	0.36095	0.36164	0.36229
3064.77	0.36076	0.36146	0.3621
3062.84	0.3605	0.3612	0.36184
3060.91	0.36023	0.36094	0.36159
3058.98	0.36	0.36071	0.36136
3057.05	0.35975	0.36047	0.36112
3055.12	0.35942	0.36014	0.36079
3053.2	0.35901	0.35974	0.36038
3051.27	0.35851	0.35925	0.35987
3049.34	0.35787	0.35862	0.35924
3047.41	0.35724	0.35798	0.35861
3045.48	0.35667	0.35741	0.35805
3043.55	0.35604	0.35678	0.35743
3041.62	0.35523	0.35597	0.35662
3039.69	0.35425	0.35499	0.35564
3037.77	0.35332	0.35405	0.35471
3035.84	0.35253	0.35326	0.35393
3033.91	0.35171	0.35243	0.3531
3031.98	0.35073	0.35144	0.3521
3030.05	0.34972	0.35044	0.35109
3028.12	0.3488	0.34953	0.35019
3026.19	0.34796	0.34871	0.34936
3024.26	0.34712	0.34787	0.34853
3022.34	0.34625	0.347	0.34767
3020.41	0.34544	0.34618	0.34686
3018.48	0.34468	0.34542	0.34609
3016.55	0.34391	0.34466	0.34532
3014.62	0.34312	0.34386	0.34452
3012.69	0.3422	0.34295	0.34361
3010.76	0.34113	0.34188	0.34254
3008.83	0.34	0.34075	0.34141
3006.91	0.33894	0.3397	0.34036
3004.98	0.33801	0.33876	0.33944
3003.05	0.33714	0.33788	0.33856
3001.12	0.33632	0.33707	0.33774
2999.19	0.33557	0.33633	0.33699
2997.26	0.33478	0.33555	0.3362
2995.33	0.33395	0.33472	0.33537
2993.4	0.33316	0.33394	0.33458
2991.48	0.33228	0.33306	0.33372
2989.55	0.3313	0.33208	0.33275
2987.62	0.33041	0.33118	0.33185
2985.69	0.32968	0.33045	0.33112
2983.76	0.32911	0.32988	0.33054
2981.83	0.32862	0.32938	0.33004
2979.9	0.32802	0.32879	0.32944
2977.97	0.3273	0.32808	0.32875
2976.05	0.32662	0.32741	0.32808
2974.12	0.326	0.32679	0.32746
2972.19	0.32537	0.32614	0.32682
2970.26	0.32474	0.32552	0.32621
2968.33	0.32418	0.32496	0.32565
2966.4	0.3237	0.32448	0.32517
2964.47	0.32327	0.32407	0.32475
2962.54	0.32284	0.32364	0.32432
2960.62	0.32235	0.32314	0.32383
2958.69	0.32184	0.32262	0.32331
2956.76	0.32139	0.32218	0.32286
2954.83	0.32104	0.32184	0.32251
2952.9	0.32068	0.32149	0.32216
2950.97	0.32024	0.32103	0.32171
2949.04	0.31986	0.32063	0.32132
2947.11	0.31961	0.32039	0.32107
2945.19	0.31934	0.32012	0.3208
2943.26	0.31893	0.31971	0.3204
2941.33	0.31846	0.31923	0.31994
2939.4	0.3181	0.31887	0.31957
2937.47	0.3179	0.31866	0.31936
2935.54	0.31777	0.31854	0.31922
2933.61	0.31773	0.3185	0.31919
2931.68	0.31776	0.31854	0.31923
2929.76	0.31767	0.31846	0.31915
2927.83	0.31732	0.31813	0.31881
2925.9	0.31685	0.31766	0.31834
2923.97	0.31636	0.31716	0.31784
2922.04	0.31585	0.31664	0.31732
2920.11	0.31535	0.31613	0.31681
2918.18	0.31482	0.3156	0.31629
2916.25	0.31422	0.315	0.31568
2914.33	0.31351	0.31429	0.31497
2912.4	0.3127	0.31345	0.31415
2910.47	0.31183	0.31259	0.31329
2908.54	0.31107	0.31184	0.31252
2906.61	0.31049	0.31126	0.31194
2904.68	0.31002	0.31081	0.31148
2902.75	0.30958	0.31036	0.31104
2900.82	0.30914	0.30993	0.3106
2898.9	0.30881	0.3096	0.31027
2896.97	0.30853	0.30933	0.30999
2895.04	0.30817	0.30897	0.30962
2893.11	0.30772	0.30851	0.30917
2891.18	0.30731	0.30808	0.30876
2889.25	0.30696	0.30774	0.30842
2887.32	0.30665	0.30743	0.30811
2885.39	0.30636	0.30715	0.30783
2883.47	0.30611	0.30689	0.30757
2881.54	0.30587	0.30665	0.30734
2879.61	0.30566	0.30646	0.30714
2877.68	0.30555	0.30634	0.30703
2875.75	0.30557	0.30636	0.30704
2873.82	0.30555	0.30633	0.30702
2871.89	0.30529	0.30606	0.30675
2869.97	0.30491	0.30568	0.30637
2868.04	0.30465	0.30542	0.3061
2866.11	0.30451	0.30528	0.30596
2864.18	0.30445	0.30522	0.30588
2862.25	0.30448	0.30525	0.30591
2860.32	0.30454	0.30531	0.30598
2858.39	0.30451	0.30527	0.30594
2856.46	0.30435	0.30512	0.30579
2854.54	0.30413	0.30489	0.30556
2852.61	0.3038	0.30457	0.30522
2850.68	0.30339	0.30415	0.3048
2848.75	0.30284	0.30361	0.30426
2846.82	0.30211	0.30289	0.30355
2844.89	0.30132	0.3021	0.30276
2842.96	0.30068	0.30145	0.30211
2841.03	0.30026	0.30102	0.30168
2839.11	0.29988	0.30064	0.30129
2837.18	0.29934	0.30011	0.30075
2835.25	0.29871	0.29948	0.30013
2833.32	0.29813	0.29889	0.29955
2831.39	0.2976	0.29835	0.29902
2829.46	0.29711	0.29787	0.29852
2827.53	0.29668	0.29744	0.29808
2825.6	0.29629	0.29705	0.29769
2823.68	0.29591	0.29668	0.29732
2821.75	0.29552	0.2963	0.29695
2819.82	0.29513	0.29591	0.29657
2817.89	0.29476	0.29552	0.29619
2815.96	0.2944	0.29517	0.29582
2814.03	0.29408	0.29485	0.2955
2812.1	0.29382	0.29459	0.29523
2810.17	0.29355	0.29432	0.29496
2808.25	0.29318	0.29394	0.29458
2806.32	0.29276	0.29353	0.29417
2804.39	0.2924	0.29317	0.29381
2802.46	0.29211	0.29288	0.29352
2800.53	0.29191	0.29267	0.29331
2798.6	0.29169	0.29244	0.29309
2796.67	0.29137	0.29211	0.29277
2794.74	0.29099	0.29174	0.29239
2792.82	0.2907	0.29146	0.29211
2790.89	0.29048	0.29123	0.29189
2788.96	0.29018	0.29094	0.29159
2787.03	0.28977	0.29053	0.29117
2785.1	0.28937	0.29013	0.29078
2783.17	0.28907	0.28983	0.29048
2781.24	0.28881	0.28957	0.29021
2779.31	0.28859	0.28934	0.28998
2777.39	0.28845	0.28921	0.28983
2775.46	0.28834	0.2891	0.28973
2773.53	0.28814	0.28889	0.28953
2771.6	0.28784	0.28859	0.28924
2769.67	0.28756	0.28829	0.28895
2767.74	0.28726	0.288	0.28865
2765.81	0.28693	0.28767	0.28832
2763.88	0.28658	0.28733	0.28797
2761.96	0.28625	0.287	0.28763
2760.03	0.28595	0.28669	0.28733
2758.1	0.28567	0.28641	0.28706
2756.17	0.28539	0.28614	0.28678
2754.24	0.28513	0.28589	0.28651
2752.31	0.28493	0.28568	0.28631
2750.38	0.28479	0.28553	0.28616
2748.45	0.2846	0.28533	0.28597
2746.53	0.2843	0.28503	0.28567
2744.6	0.28397	0.28469	0.28533
2742.67	0.28368	0.28441	0.28505
2740.74	0.28346	0.2842	0.28483
2738.81	0.28327	0.28402	0.28464
2736.88	0.28306	0.28381	0.28442
2734.95	0.28281	0.28355	0.28417
2733.02	0.28256	0.28329	0.28393
2731.1	0.28235	0.28307	0.28372
2729.17	0.28222	0.28293	0.28358
2727.24	0.28212	0.28283	0.28347
2725.31	0.28194	0.28266	0.28329
2723.38	0.28167	0.2824	0.28302
2721.45	0.28138	0.28211	0.28273
2719.52	0.28111	0.28184	0.28246
2717.59	0.28088	0.2816	0.28222
2715.67	0.28068	0.28139	0.28201
2713.74	0.28047	0.28119	0.2818
2711.81	0.28028	0.28099	0.2816
2709.88	0.28009	0.2808	0.28141
2707.95	0.27987	0.28058	0.2812
2706.02	0.27964	0.28035	0.28097
2704.09	0.27943	0.28013	0.28076
2702.16	0.27923	0.27992	0.28055
2700.24	0.27903	0.27973	0.28035
2698.31	0.27884	0.27954	0.28015
2696.38	0.27863	0.27933	0.27994
2694.45	0.27842	0.27913	0.27973
2692.52	0.27821	0.27893	0.27953
2690.59	0.27801	0.27873	0.27933
2688.66	0.27782	0.27853	0.27913
2686.73	0.27762	0.27834	0.27894
2684.81	0.27745	0.27817	0.27878
2682.88	0.27734	0.27805	0.27866
2680.95	0.27725	0.27796	0.27856
2679.02	0.2771	0.2778	0.2784
2677.09	0.27687	0.27756	0.27816
2675.16	0.27662	0.27732	0.27792
2673.23	0.27639	0.27708	0.27768
2671.3	0.27616	0.27685	0.27744
2669.38	0.27593	0.27662	0.27722
2667.45	0.27573	0.27643	0.27701
2665.52	0.27554	0.27624	0.27683
2663.59	0.27535	0.27605	0.27664
2661.66	0.27517	0.27587	0.27647
2659.73	0.275	0.2757	0.27629
2657.8	0.27482	0.27552	0.2761
2655.87	0.27464	0.27533	0.27592
2653.95	0.27446	0.27516	0.27574
2652.02	0.27429	0.27498	0.27556
2650.09	0.27411	0.27481	0.27538
2648.16	0.27394	0.27463	0.2752
2646.23	0.27377	0.27445	0.27503
2644.3	0.2736	0.27427	0.27485
2642.37	0.27344	0.27412	0.2747
2640.44	0.2733	0.27398	0.27456
2638.52	0.27315	0.27383	0.27441
2636.59	0.27298	0.27365	0.27424
2634.66	0.2728	0.27346	0.27405
2632.73	0.27262	0.27329	0.27387
2630.8	0.27246	0.27313	0.27371
2628.87	0.27232	0.27301	0.27358
2626.94	0.2722	0.27289	0.27347
2625.02	0.27207	0.27276	0.27333
2623.09	0.27192	0.27261	0.27317
2621.16	0.27177	0.27245	0.27302
2619.23	0.27164	0.27231	0.27288
2617.3	0.27152	0.27219	0.27275
2615.37	0.27138	0.27206	0.27261
2613.44	0.27124	0.27191	0.27247
2611.51	0.27111	0.27178	0.27234
2609.59	0.27097	0.27164	0.27221
2607.66	0.27085	0.27151	0.27207
2605.73	0.27072	0.27138	0.27194
2603.8	0.27058	0.27124	0.2718
2601.87	0.27044	0.27111	0.27166
2599.94	0.27031	0.27097	0.27152
2598.01	0.27018	0.27084	0.27139
2596.08	0.27005	0.27071	0.27126
2594.16	0.26993	0.27059	0.27114
2592.23	0.2698	0.27046	0.27101
2590.3	0.26967	0.27032	0.27087
2588.37	0.26954	0.2702	0.27075
2586.44	0.26941	0.27007	0.27063
2584.51	0.26929	0.26994	0.27051
2582.58	0.26918	0.26982	0.27038
2580.65	0.26906	0.2697	0.27025
2578.73	0.26895	0.26958	0.27014
2576.8	0.26883	0.26946	0.27002
2574.87	0.2687	0.26934	0.26989
2572.94	0.26858	0.26921	0.26976
2571.01	0.26845	0.26908	0.26963
2569.08	0.26833	0.26896	0.26951
2567.15	0.2682	0.26884	0.26939
2565.22	0.26809	0.26872	0.26927
2563.3	0.26798	0.26861	0.26916
2561.37	0.26786	0.2685	0.26905
2559.44	0.26775	0.26838	0.26893
2557.51	0.26763	0.26826	0.26881
2555.58	0.26751	0.26815	0.2687
2553.65	0.26741	0.26805	0.26858
2551.72	0.26731	0.26795	0.26848
2549.79	0.26721	0.26784	0.26837
2547.87	0.26711	0.26773	0.26826
2545.94	0.26701	0.26764	0.26817
2544.01	0.26692	0.26754	0.26807
2542.08	0.26682	0.26743	0.26796
2540.15	0.26671	0.26733	0.26786
2538.22	0.26661	0.26723	0.26775
2536.29	0.26651	0.26713	0.26765
2534.36	0.26641	0.26703	0.26755
2532.44	0.26631	0.26693	0.26746
2530.51	0.26622	0.26684	0.26736
2528.58	0.26613	0.26674	0.26727
2526.65	0.26604	0.26665	0.26717
2524.72	0.26595	0.26656	0.26708
2522.79	0.26586	0.26647	0.26699
2520.86	0.26576	0.26637	0.2669
2518.93	0.26566	0.26626	0.26678
2517.01	0.26555	0.26616	0.26668
2515.08	0.26545	0.26606	0.26658
2513.15	0.26535	0.26596	0.26648
2511.22	0.26526	0.26586	0.26638
2509.29	0.26516	0.26577	0.26628
2507.36	0.26507	0.26568	0.26619
2505.43	0.26498	0.26558	0.2661
2503.5	0.2649	0.26549	0.26602
2501.58	0.26481	0.2654	0.26592
2499.65	0.26471	0.26531	0.26582
2497.72	0.2646	0.2652	0.26571
2495.79	0.26449	0.26509	0.26559
2493.86	0.26438	0.26498	0.26547
2491.93	0.26427	0.26486	0.26536
2490	0.26416	0.26476	0.26526
2488.07	0.26407	0.26466	0.26516
2486.15	0.26398	0.26456	0.26506
2484.22	0.26389	0.26446	0.26497
2482.29	0.2638	0.26437	0.26488
2480.36	0.26371	0.26428	0.26479
2478.43	0.26362	0.26419	0.2647
2476.5	0.26354	0.2641	0.26461
2474.57	0.26345	0.26402	0.26452
2472.64	0.26337	0.26395	0.26444
2470.72	0.26329	0.26387	0.26436
2468.79	0.26321	0.26379	0.26428
2466.86	0.26313	0.26371	0.2642
2464.93	0.26305	0.26363	0.26413
2463	0.26297	0.26355	0.26405
2461.07	0.2629	0.26347	0.26396
2459.14	0.26282	0.26338	0.26388
2457.21	0.26275	0.2633	0.26379
2455.29	0.26266	0.26322	0.26371
2453.36	0.26258	0.26314	0.26363
2451.43	0.2625	0.26307	0.26356
2449.5	0.26243	0.26299	0.26347
2447.57	0.26234	0.2629	0.26338
2445.64	0.26226	0.26281	0.26329
2443.71	0.26217	0.26273	0.26321
2441.78	0.26209	0.26265	0.26312
2439.86	0.26201	0.26256	0.26304
2437.93	0.26192	0.26247	0.26295
2436	0.26183	0.26238	0.26285
2434.07	0.26174	0.26228	0.26275
2432.14	0.26165	0.26218	0.26265
2430.21	0.26155	0.2621	0.26256
2428.28	0.26146	0.262	0.26247
2426.35	0.26136	0.26191	0.26238
2424.43	0.26126	0.2618	0.26228
2422.5	0.26114	0.26169	0.26216
2420.57	0.26103	0.26158	0.26204
2418.64	0.26093	0.26147	0.26193
2416.71	0.26083	0.26137	0.26182
2414.78	0.26073	0.26126	0.26172
2412.85	0.26062	0.26116	0.26162
2410.92	0.26051	0.26105	0.26151
2409	0.26041	0.26094	0.2614
2407.07	0.2603	0.26083	0.2613
2405.14	0.2602	0.26072	0.2612
2403.21	0.26009	0.26062	0.26109
2401.28	0.25999	0.26052	0.26098
2399.35	0.25988	0.26041	0.26087
2397.42	0.25978	0.2603	0.26075
2395.5	0.25966	0.26019	0.26064
2393.57	0.25954	0.26006	0.26052
2391.64	0.25939	0.25991	0.26037
2389.71	0.25914	0.25966	0.26013
2387.78	0.25866	0.25918	0.2597
2385.85	0.25778	0.25828	0.25892
2383.92	0.25633	0.25681	0.25765
2381.99	0.25424	0.2547	0.25584
2380.07	0.25165	0.25208	0.25362
2378.14	0.24876	0.24918	0.25116
2376.21	0.24572	0.24611	0.24856
2374.28	0.24251	0.24286	0.24581
2372.35	0.23907	0.23937	0.24285
2370.42	0.23548	0.23574	0.23978
2368.49	0.23195	0.23218	0.23677
2366.56	0.22871	0.22891	0.23401
2364.64	0.22604	0.22623	0.23174
2362.71	0.22422	0.2244	0.23019
2360.78	0.22344	0.2236	0.22952
2358.85	0.22392	0.22407	0.22993
2356.92	0.22589	0.22605	0.23163
2354.99	0.22927	0.22946	0.23453
2353.06	0.23367	0.2339	0.23829
2351.13	0.2378	0.23807	0.24181
2349.21	0.23955	0.23984	0.24325
2347.28	0.23802	0.2383	0.24188
2345.35	0.23469	0.23494	0.23902
2343.42	0.23249	0.23272	0.23717
2341.49	0.23216	0.2324	0.2369
2339.56	0.23255	0.23279	0.23722
2337.63	0.23306	0.23329	0.23761
2335.7	0.23345	0.23368	0.2379
2333.78	0.23358	0.23382	0.23797
2331.85	0.23365	0.23389	0.238
2329.92	0.23427	0.23449	0.2385
2327.99	0.2354	0.23563	0.23945
2326.06	0.23644	0.23668	0.24031
2324.13	0.23723	0.2375	0.24096
2322.2	0.2383	0.23857	0.24184
2320.27	0.23997	0.24026	0.24325
2318.35	0.24189	0.24221	0.24487
2316.42	0.24343	0.24377	0.24615
2314.49	0.24436	0.24471	0.24693
2312.56	0.24504	0.2454	0.24749
2310.63	0.24589	0.24626	0.2482
2308.7	0.24695	0.24733	0.24908
2306.77	0.24806	0.24846	0.25
2304.84	0.24905	0.24946	0.25083
2302.92	0.24981	0.25022	0.25146
2300.99	0.25039	0.2508	0.25193
2299.06	0.25089	0.2513	0.25233
2297.13	0.25134	0.25176	0.25271
2295.2	0.25175	0.25217	0.25304
2293.27	0.25213	0.25256	0.25334
2291.34	0.25247	0.25291	0.25362
2289.41	0.25279	0.25323	0.25387
2287.49	0.25308	0.25351	0.25409
2285.56	0.25331	0.25374	0.25426
2283.63	0.25339	0.25383	0.25431
2281.7	0.25329	0.25373	0.25421
2279.77	0.25309	0.25352	0.25402
2277.84	0.25288	0.2533	0.25382
2275.91	0.25269	0.25312	0.25364
2273.98	0.25254	0.25296	0.2535
2272.06	0.25242	0.25284	0.25337
2270.13	0.25231	0.25274	0.25326
2268.2	0.25222	0.25264	0.25316
2266.27	0.25214	0.25256	0.25307
2264.34	0.25208	0.2525	0.253
2262.41	0.25203	0.25245	0.25294
2260.48	0.252	0.25242	0.25288
2258.55	0.25196	0.25238	0.25283
2256.63	0.25192	0.25234	0.25278
2254.7	0.25187	0.25229	0.25272
2252.77	0.25184	0.25224	0.25267
2250.84	0.25179	0.2522	0.25261
2248.91	0.25175	0.25215	0.25255
2246.98	0.25169	0.25209	0.25249
2245.05	0.25163	0.25203	0.25242
2243.12	0.25156	0.25196	0.25235
2241.2	0.25149	0.25189	0.25227
2239.27	0.25141	0.25181	0.25218
2237.34	0.25132	0.25172	0.25209
2235.41	0.25123	0.25163	0.252
2233.48	0.25114	0.25154	0.25191
2231.55	0.25105	0.25144	0.25181
2229.62	0.25096	0.25135	0.25172
2227.69	0.25086	0.25126	0.25162
2225.77	0.25077	0.25117	0.25152
2223.84	0.25068	0.25108	0.25143
2221.91	0.25059	0.25098	0.25133
2219.98	0.25049	0.25089	0.25123
2218.05	0.2504	0.25079	0.25114
2216.12	0.25031	0.2507	0.25105
2214.19	0.25022	0.25062	0.25095
2212.26	0.25013	0.25052	0.25086
2210.34	0.25004	0.25043	0.25077
2208.41	0.24996	0.25034	0.25069
2206.48	0.24988	0.25025	0.2506
2204.55	0.24979	0.25017	0.2505
2202.62	0.24969	0.25009	0.25041
2200.69	0.24961	0.25	0.25033
2198.76	0.24952	0.24991	0.25024
2196.83	0.24944	0.24983	0.25015
2194.91	0.24936	0.24974	0.25006
2192.98	0.24927	0.24965	0.24998
2191.05	0.24919	0.24956	0.24989
2189.12	0.24911	0.24947	0.2498
2187.19	0.24902	0.24938	0.24971
2185.26	0.24894	0.2493	0.24963
2183.33	0.24886	0.24923	0.24955
2181.4	0.24879	0.24915	0.24947
2179.48	0.24872	0.24908	0.2494
2177.55	0.24864	0.249	0.24933
2175.62	0.24856	0.24892	0.24924
2173.69	0.24846	0.24883	0.24914
2171.76	0.24833	0.2487	0.24902
2169.83	0.24824	0.2486	0.24892
2167.9	0.2482	0.24855	0.24887
2165.97	0.24817	0.24851	0.24883
2164.05	0.24811	0.24845	0.24877
2162.12	0.24804	0.24837	0.24869
2160.19	0.24796	0.2483	0.24861
2158.26	0.24788	0.24822	0.24853
2156.33	0.24781	0.24815	0.24846
2154.4	0.24774	0.24808	0.24839
2152.47	0.24767	0.24801	0.24831
2150.55	0.24759	0.24794	0.24824
2148.62	0.24752	0.24787	0.24817
2146.69	0.24746	0.24781	0.2481
2144.76	0.2474	0.24774	0.24804
2142.83	0.24734	0.24767	0.24797
2140.9	0.24727	0.2476	0.2479
2138.97	0.2472	0.24754	0.24782
2137.04	0.24714	0.24747	0.24775
2135.12	0.24708	0.24741	0.2477
2133.19	0.24703	0.24735	0.24764
2131.26	0.24696	0.24728	0.24758
2129.33	0.24689	0.24721	0.2475
2127.4	0.2468	0.24713	0.24741
2125.47	0.24672	0.24705	0.24733
2123.54	0.24664	0.24697	0.24725
2121.61	0.24657	0.24689	0.24717
2119.69	0.24649	0.24681	0.24709
2117.76	0.24641	0.24673	0.24701
2115.83	0.24632	0.24664	0.24692
2113.9	0.24624	0.24656	0.24683
2111.97	0.24617	0.24648	0.24676
2110.04	0.24609	0.2464	0.24667
2108.11	0.246	0.24631	0.24658
2106.18	0.24592	0.24623	0.2465
2104.26	0.24583	0.24614	0.24641
2102.33	0.24575	0.24605	0.24632
2100.4	0.24566	0.24596	0.24623
2098.47	0.24558	0.24588	0.24614
2096.54	0.2455	0.2458	0.24606
2094.61	0.24542	0.24572	0.24598
2092.68	0.24533	0.24562	0.24588
2090.75	0.24523	0.24553	0.24578
2088.83	0.24516	0.24545	0.24571
2086.9	0.2451	0.24539	0.24565
2084.97	0.24504	0.24533	0.24559
2083.04	0.24497	0.24526	0.24552
2081.11	0.2449	0.24518	0.24544
2079.18	0.24482	0.24511	0.24536
2077.25	0.24476	0.24504	0.24529
2075.32	0.2447	0.24498	0.24524
2073.4	0.24466	0.24493	0.24519
2071.47	0.2446	0.24487	0.24513
2069.54	0.24452	0.2448	0.24505
2067.61	0.24442	0.2447	0.24495
2065.68	0.24434	0.24461	0.24485
2063.75	0.24431	0.24458	0.24482
2061.82	0.24429	0.24457	0.24481
2059.89	0.24425	0.24452	0.24477
2057.97	0.2442	0.24447	0.24472
2056.04	0.24415	0.24442	0.24467
2054.11	0.2441	0.24436	0.24461
2052.18	0.24404	0.24431	0.24456
2050.25	0.24399	0.24426	0.24451
2048.32	0.24393	0.24421	0.24445
2046.39	0.24386	0.24413	0.24438
2044.46	0.24378	0.24404	0.24428
2042.54	0.2437	0.24395	0.24419
2040.61	0.24366	0.24391	0.24415
2038.68	0.24365	0.2439	0.24413
2036.75	0.2436	0.24386	0.24409
2034.82	0.24354	0.2438	0.24403
2032.89	0.24347	0.24373	0.24397
2030.96	0.2434	0.24366	0.2439
2029.03	0.24332	0.24358	0.24382
2027.11	0.24324	0.24349	0.24373
2025.18	0.24314	0.2434	0.24364
2023.25	0.24305	0.2433	0.24354
2021.32	0.24291	0.24317	0.2434
2019.39	0.24273	0.24298	0.24321
2017.46	0.24261	0.24284	0.24306
2015.53	0.2426	0.24284	0.24306
2013.6	0.24258	0.24284	0.24307
2011.68	0.2425	0.24276	0.24299
2009.75	0.24239	0.24265	0.24287
2007.82	0.24229	0.24254	0.24277
2005.89	0.2422	0.24245	0.24268
2003.96	0.24211	0.24236	0.24259
2002.03	0.242	0.24226	0.24249
2000.1	0.24189	0.24215	0.24239
1998.17	0.2418	0.24205	0.24229
1996.25	0.24166	0.2419	0.24213
1994.32	0.24141	0.24163	0.24185
1992.39	0.24122	0.24143	0.24163
1990.46	0.24121	0.24143	0.24163
1988.53	0.24125	0.24147	0.24169
1986.6	0.24122	0.24146	0.24169
1984.67	0.24117	0.24142	0.24165
1982.74	0.2411	0.24135	0.24158
1980.82	0.24101	0.24127	0.24149
1978.89	0.24092	0.24118	0.24141
1976.96	0.24085	0.2411	0.24133
1975.03	0.24077	0.24102	0.24126
1973.1	0.24069	0.24094	0.24118
1971.17	0.24055	0.24079	0.24102
1969.24	0.24033	0.24055	0.24077
1967.31	0.2402	0.2404	0.24061
1965.39	0.24024	0.24046	0.24067
1963.46	0.24027	0.24052	0.24073
1961.53	0.24021	0.24046	0.24069
1959.6	0.24014	0.24039	0.24062
1957.67	0.24006	0.24031	0.24055
1955.74	0.23997	0.24023	0.24046
1953.81	0.23993	0.24018	0.24042
1951.88	0.23989	0.24015	0.24039
1949.96	0.23982	0.24007	0.24031
1948.03	0.23968	0.23992	0.24015
1946.1	0.23945	0.23967	0.23988
1944.17	0.2392	0.23938	0.23958
1942.24	0.23922	0.23939	0.23958
1940.31	0.23945	0.23966	0.23987
1938.38	0.23955	0.2398	0.24002
1936.45	0.2395	0.23976	0.23999
1934.53	0.23944	0.2397	0.23993
1932.6	0.23942	0.23967	0.2399
1930.67	0.2394	0.23966	0.23989
1928.74	0.23938	0.23964	0.23987
1926.81	0.23927	0.23952	0.23974
1924.88	0.23905	0.23926	0.23947
1922.95	0.23894	0.23912	0.23932
1921.02	0.23895	0.23912	0.23932
1919.1	0.23895	0.23912	0.23931
1917.17	0.23915	0.23933	0.23953
1915.24	0.23944	0.23966	0.23987
1913.31	0.23945	0.23968	0.2399
1911.38	0.23928	0.23949	0.23971
1909.45	0.23921	0.23942	0.23962
1907.52	0.23929	0.23951	0.23972
1905.6	0.23936	0.23959	0.23982
1903.67	0.23933	0.23957	0.23981
1901.74	0.23928	0.23953	0.23976
1899.81	0.2392	0.23945	0.23967
1897.88	0.23904	0.23927	0.23948
1895.95	0.23888	0.2391	0.2393
1894.02	0.23882	0.23904	0.23923
1892.09	0.23866	0.23887	0.23906
1890.17	0.2385	0.23868	0.23886
1888.24	0.23862	0.23882	0.23899
1886.31	0.23877	0.23899	0.23919
1884.38	0.23876	0.239	0.23921
1882.45	0.23873	0.23898	0.2392
1880.52	0.2387	0.23896	0.23917
1878.59	0.23866	0.23891	0.23913
1876.66	0.23862	0.23887	0.23909
1874.74	0.23853	0.23877	0.23899
1872.81	0.23819	0.2384	0.2386
1870.88	0.23757	0.2377	0.23785
1868.95	0.23728	0.23733	0.23744
1867.02	0.23769	0.23777	0.23789
1865.09	0.23813	0.23829	0.23846
1863.16	0.2382	0.23841	0.23861
1861.23	0.2381	0.23833	0.23853
1859.31	0.23803	0.23824	0.23846
1857.38	0.23799	0.23821	0.23842
1855.45	0.23795	0.23819	0.2384
1853.52	0.23789	0.23813	0.23834
1851.59	0.23775	0.23799	0.23819
1849.66	0.23749	0.2377	0.23788
1847.73	0.23704	0.23719	0.23734
1845.8	0.23661	0.23668	0.2368
1843.88	0.23682	0.23688	0.23699
1841.95	0.23745	0.23758	0.23773
1840.02	0.23766	0.23785	0.23803
1838.09	0.23757	0.23777	0.23796
1836.16	0.23758	0.23778	0.23796
1834.23	0.2375	0.23769	0.23787
1832.3	0.23706	0.2372	0.23735
1830.37	0.23673	0.23679	0.2369
1828.45	0.23693	0.23699	0.23708
1826.52	0.23718	0.23726	0.23737
1824.59	0.23744	0.23755	0.23768
1822.66	0.23783	0.23799	0.23816
1820.73	0.23801	0.23821	0.2384
1818.8	0.23802	0.23822	0.23842
1816.87	0.23806	0.23827	0.23846
1814.94	0.23804	0.23823	0.23841
1813.02	0.23783	0.23799	0.23815
1811.09	0.23775	0.23787	0.23801
1809.16	0.23798	0.23811	0.23825
1807.23	0.23821	0.23838	0.23854
1805.3	0.23818	0.23835	0.23851
1803.37	0.2379	0.23803	0.23817
1801.44	0.23772	0.23778	0.2379
1799.51	0.23791	0.23795	0.23806
1797.59	0.23808	0.23815	0.23827
1795.66	0.23782	0.23788	0.23799
1793.73	0.2374	0.2374	0.23746
1791.8	0.23771	0.23768	0.23773
1789.87	0.23854	0.23859	0.23869
1787.94	0.23887	0.239	0.23915
1786.01	0.23881	0.23895	0.23911
1784.08	0.23879	0.2389	0.23905
1782.16	0.23877	0.23886	0.23898
1780.23	0.23887	0.23894	0.23906
1778.3	0.23904	0.23912	0.23925
1776.37	0.23879	0.23886	0.23896
1774.44	0.23813	0.2381	0.23814
1772.51	0.23795	0.23783	0.23781
1770.58	0.2387	0.23859	0.23859
1768.65	0.23953	0.23953	0.23958
1766.73	0.24006	0.24014	0.24024
1764.8	0.24011	0.2402	0.24032
1762.87	0.23994	0.23999	0.24009
1760.94	0.24021	0.24023	0.24031
1759.01	0.24057	0.24061	0.2407
1757.08	0.24086	0.24091	0.241
1755.15	0.24116	0.24121	0.24131
1753.22	0.24098	0.241	0.24106
1751.3	0.24064	0.24054	0.24055
1749.37	0.241	0.24081	0.24078
1747.44	0.24183	0.24166	0.24165
1745.51	0.24251	0.24239	0.24241
1743.58	0.24293	0.24284	0.24286
1741.65	0.24331	0.24322	0.24324
1739.72	0.24396	0.24388	0.24388
1737.79	0.24437	0.2443	0.2443
1735.87	0.24417	0.24402	0.24398
1733.94	0.24474	0.24449	0.24441
1732.01	0.24648	0.24627	0.24622
1730.08	0.24785	0.24776	0.24777
1728.15	0.24894	0.24896	0.24901
1726.22	0.24978	0.24984	0.24992
1724.29	0.25042	0.25047	0.25053
1722.36	0.25083	0.25083	0.25087
1720.44	0.25059	0.25048	0.25047
1718.51	0.25029	0.24998	0.24986
1716.58	0.2515	0.2511	0.25093
1714.65	0.25367	0.25339	0.25328
1712.72	0.25533	0.25519	0.25515
1710.79	0.25642	0.25634	0.25634
1708.86	0.25707	0.25695	0.25692
1706.93	0.25774	0.25752	0.25744
1705.01	0.25883	0.25853	0.2584
1703.08	0.25955	0.2592	0.25904
1701.15	0.26023	0.25976	0.25953
1699.22	0.26207	0.2615	0.26121
1697.29	0.26434	0.2638	0.26352
1695.36	0.26719	0.26679	0.26657
1693.43	0.26992	0.26966	0.26953
1691.5	0.27152	0.27129	0.27119
1689.58	0.27295	0.27266	0.27252
1687.65	0.27414	0.27375	0.27354
1685.72	0.27526	0.27469	0.27436
1683.79	0.27871	0.27803	0.27762
1681.86	0.28323	0.28266	0.28232
1679.93	0.28638	0.28594	0.28568
1678	0.2889	0.2885	0.28825
1676.08	0.2921	0.29163	0.29134
1674.15	0.29633	0.29579	0.29546
1672.22	0.30018	0.29956	0.2992
1670.29	0.30466	0.30398	0.30356
1668.36	0.311	0.31036	0.30996
1666.43	0.31632	0.31577	0.31542
1664.5	0.32029	0.31974	0.31938
1662.57	0.32489	0.32428	0.32388
1660.65	0.32962	0.32903	0.32862
1658.72	0.33289	0.33231	0.3319
1656.79	0.33449	0.33379	0.33333
1654.86	0.33574	0.33478	0.33417
1652.93	0.34085	0.33969	0.33895
1651	0.34656	0.34549	0.34477
1649.07	0.34891	0.34784	0.34712
1647.14	0.35186	0.35071	0.34995
1645.22	0.35659	0.35552	0.35481
1643.29	0.36001	0.35909	0.35846
1641.36	0.36213	0.36124	0.36063
1639.43	0.36371	0.36274	0.36207
1637.5	0.3657	0.36455	0.36378
1635.57	0.37077	0.36955	0.36875
1633.64	0.3774	0.37634	0.37563
1631.71	0.38185	0.38093	0.38031
1629.79	0.38506	0.38416	0.38355
1627.86	0.38781	0.38689	0.38626
1625.93	0.38922	0.38827	0.38763
1624	0.38845	0.38749	0.38684
1622.07	0.38543	0.38453	0.38389
1620.14	0.38025	0.3794	0.37879
1618.21	0.37199	0.37111	0.37049
1616.28	0.3605	0.35963	0.35901
1614.36	0.34989	0.34914	0.34862
1612.43	0.3409	0.34026	0.33981
1610.5	0.332	0.3314	0.33097
1608.57	0.32363	0.32305	0.32264
1606.64	0.31607	0.31555	0.31517
1604.71	0.30869	0.30822	0.30788
1602.78	0.30117	0.30073	0.30043
1600.85	0.29402	0.29363	0.29336
1598.93	0.2877	0.28735	0.28712
1597	0.28219	0.28187	0.28165
1595.07	0.27748	0.27717	0.27696
1593.14	0.27363	0.27335	0.27317
1591.21	0.27051	0.27026	0.27011
1589.28	0.26789	0.26768	0.26756
1587.35	0.26572	0.26553	0.26543
1585.42	0.26385	0.26368	0.26359
1583.5	0.26221	0.26206	0.26198
1581.57	0.26064	0.26049	0.26041
1579.64	0.25879	0.25859	0.25848
1577.71	0.25663	0.25631	0.25615
1575.78	0.25508	0.25472	0.25454
1573.85	0.25418	0.25391	0.25377
1571.92	0.25259	0.25234	0.25221
1569.99	0.25065	0.25034	0.25018
1568.07	0.24941	0.24912	0.24896
1566.14	0.24843	0.24819	0.24808
1564.21	0.24704	0.24681	0.24671
1562.28	0.24495	0.24462	0.24446
1560.35	0.24197	0.24137	0.24105
1558.42	0.24048	0.23969	0.23926
1556.49	0.24136	0.24079	0.24048
1554.56	0.2415	0.24114	0.24095
1552.64	0.24098	0.24072	0.24059
1550.71	0.24028	0.24005	0.23993
1548.78	0.23952	0.23931	0.23921
1546.85	0.23841	0.23817	0.23804
1544.92	0.23667	0.23627	0.23606
1542.99	0.23467	0.23405	0.23372
1541.06	0.23344	0.23265	0.23222
1539.13	0.23443	0.23377	0.23344
1537.21	0.2354	0.23499	0.2348
1535.28	0.23491	0.23458	0.23443
1533.35	0.23437	0.23403	0.23388
1531.42	0.23441	0.23413	0.23401
1529.49	0.23396	0.23372	0.23361
1527.56	0.23299	0.23268	0.23253
1525.63	0.23208	0.23169	0.23149
1523.7	0.23113	0.23064	0.23039
1521.78	0.23051	0.22994	0.22966
1519.85	0.23065	0.23012	0.22985
1517.92	0.2308	0.23033	0.23008
1515.99	0.23106	0.23068	0.23048
1514.06	0.23133	0.23104	0.23091
1512.13	0.23087	0.23059	0.23047
1510.2	0.22946	0.22904	0.22884
1508.27	0.22784	0.22717	0.22683
1506.35	0.22862	0.22796	0.22763
1504.42	0.23073	0.23039	0.23023
1502.49	0.23121	0.23105	0.23098
1500.56	0.23068	0.23051	0.23045
1498.63	0.2302	0.22995	0.22985
1496.7	0.23064	0.23038	0.23028
1494.77	0.23149	0.23132	0.23126
1492.84	0.23153	0.23137	0.2313
1490.92	0.23107	0.2308	0.23066
1488.99	0.23142	0.23108	0.23091
1487.06	0.23255	0.23233	0.23222
1485.13	0.23335	0.23326	0.23323
1483.2	0.23359	0.23357	0.23357
1481.27	0.23369	0.23367	0.23367
1479.34	0.23374	0.23369	0.23367
1477.41	0.23352	0.2334	0.23334
1475.49	0.2332	0.23295	0.23283
1473.56	0.23361	0.23326	0.23308
1471.63	0.23543	0.23515	0.23502
1469.7	0.23719	0.23706	0.23702
1467.77	0.23791	0.23784	0.23783
1465.84	0.23854	0.23843	0.23839
1463.91	0.23982	0.2397	0.23965
1461.98	0.24062	0.2405	0.24045
1460.06	0.2401	0.23987	0.23976
1458.13	0.23948	0.23905	0.23883
1456.2	0.24076	0.24035	0.24013
1454.27	0.24227	0.24205	0.24195
1452.34	0.24265	0.24255	0.24251
1450.41	0.24247	0.24239	0.24237
1448.48	0.24238	0.24229	0.24226
1446.55	0.24275	0.24268	0.24266
1444.63	0.24329	0.24328	0.24329
1442.7	0.24371	0.24372	0.24376
1440.77	0.24385	0.24384	0.24386
1438.84	0.24359	0.2435	0.24348
1436.91	0.24368	0.24351	0.24343
1434.98	0.2445	0.24436	0.24428
1433.05	0.2449	0.2448	0.24476
1431.13	0.24472	0.24462	0.24458
1429.2	0.24443	0.24434	0.24431
1427.27	0.24376	0.24369	0.24368
1425.34	0.24236	0.24227	0.24225
1423.41	0.24053	0.2404	0.24037
1421.48	0.23854	0.23837	0.2383
1419.55	0.23662	0.23638	0.23628
1417.62	0.23565	0.23544	0.23534
1415.7	0.23535	0.23525	0.23522
1413.77	0.23492	0.23489	0.2349
1411.84	0.23448	0.23447	0.23449
1409.91	0.23422	0.23421	0.23424
1407.98	0.23402	0.234	0.23402
1406.05	0.23389	0.23384	0.23384
1404.12	0.2341	0.23405	0.23404
1402.19	0.23431	0.23427	0.23426
1400.27	0.23426	0.23417	0.23414
1398.34	0.23435	0.23419	0.23412
1396.41	0.23482	0.23463	0.23454
1394.48	0.23583	0.23568	0.23561
1392.55	0.23707	0.237	0.23698
1390.62	0.23787	0.23784	0.23784
1388.69	0.23855	0.23849	0.23847
1386.76	0.23979	0.23971	0.23969
1384.84	0.24097	0.24094	0.24094
1382.91	0.24118	0.24119	0.24122
1380.98	0.24071	0.24071	0.24073
1379.05	0.24017	0.24015	0.24016
1377.12	0.23973	0.23966	0.23964
1375.19	0.23948	0.23937	0.23933
1373.26	0.23975	0.23964	0.2396
1371.33	0.24017	0.24011	0.24011
1369.41	0.24035	0.24032	0.24032
1367.48	0.24037	0.24034	0.24034
1365.55	0.24012	0.24006	0.24006
1363.62	0.23974	0.23962	0.23959
1361.69	0.23975	0.23963	0.23959
1359.76	0.24005	0.23999	0.23998
1357.83	0.2402	0.24018	0.24019
1355.9	0.24027	0.24026	0.24028
1353.98	0.2405	0.24049	0.24051
1352.05	0.24089	0.24089	0.24092
1350.12	0.24147	0.24146	0.2415
1348.19	0.24234	0.24233	0.24236
1346.26	0.24352	0.24351	0.24354
1344.33	0.24493	0.24491	0.24493
1342.4	0.24653	0.24648	0.24646
1340.47	0.2488	0.24869	0.24863
1338.55	0.25229	0.25216	0.25209
1336.62	0.25655	0.25647	0.25644
1334.69	0.2609	0.26087	0.26087
1332.76	0.26528	0.26528	0.26529
1330.83	0.26972	0.26973	0.26974
1328.9	0.27408	0.27409	0.2741
1326.97	0.27848	0.27849	0.2785
1325.04	0.28368	0.28369	0.28369
1323.12	0.29075	0.29074	0.29073
1321.19	0.30026	0.30022	0.3002
1319.26	0.31052	0.31047	0.31044
1317.33	0.31641	0.31637	0.31634
1315.4	0.31326	0.31323	0.3132
1313.47	0.30186	0.30183	0.30181
1311.54	0.28747	0.28744	0.28743
1309.61	0.27491	0.27489	0.27489
1307.69	0.26585	0.26582	0.26582
1305.76	0.25988	0.25985	0.25986
1303.83	0.25582	0.2558	0.25579
1301.9	0.2526	0.25257	0.25257
1299.97	0.24991	0.24989	0.24989
1298.04	0.2479	0.24788	0.24787
1296.11	0.24657	0.24655	0.24654
1294.18	0.24573	0.24571	0.24571
1292.26	0.24522	0.2452	0.2452
1290.33	0.24493	0.24491	0.2449
1288.4	0.24482	0.2448	0.24479
1286.47	0.2449	0.24488	0.24486
1284.54	0.24509	0.24507	0.24506
1282.61	0.24532	0.24531	0.2453
1280.68	0.24561	0.24559	0.24559
1278.75	0.24595	0.24593	0.24592
1276.83	0.24636	0.24634	0.24633
1274.9	0.24683	0.2468	0.2468
1272.97	0.24736	0.24733	0.24732
1271.04	0.24798	0.24795	0.24793
1269.11	0.2487	0.24867	0.24865
1267.18	0.24947	0.24944	0.24943
1265.25	0.25029	0.25025	0.25025
1263.32	0.2512	0.25117	0.25116
1261.4	0.2523	0.25226	0.25226
1259.47	0.25364	0.25361	0.2536
1257.54	0.25517	0.25515	0.25513
1255.61	0.25676	0.25674	0.25672
1253.68	0.25837	0.25834	0.25833
1251.75	0.25996	0.25993	0.25993
1249.82	0.26151	0.26149	0.26148
1247.89	0.26302	0.263	0.26298
1245.97	0.2645	0.26448	0.26445
1244.04	0.26596	0.26593	0.26591
1242.11	0.2674	0.26738	0.26736
1240.18	0.26883	0.26881	0.26879
1238.25	0.27024	0.27023	0.2702
1236.32	0.27165	0.27164	0.27161
1234.39	0.27303	0.27302	0.27299
1232.46	0.27437	0.27435	0.27433
1230.54	0.2757	0.27567	0.27565
1228.61	0.27703	0.27701	0.27699
1226.68	0.2784	0.27837	0.27836
1224.75	0.27984	0.27981	0.27979
1222.82	0.28135	0.28132	0.28129
1220.89	0.28293	0.2829	0.28287
1218.96	0.28461	0.28457	0.28455
1217.03	0.28638	0.28634	0.28633
1215.11	0.28827	0.28824	0.28822
1213.18	0.29032	0.29029	0.29026
1211.25	0.29255	0.29252	0.29248
1209.32	0.29494	0.29491	0.29488
1207.39	0.29745	0.29743	0.2974
1205.46	0.30006	0.30003	0.30001
1203.53	0.30269	0.30266	0.30265
1201.6	0.30522	0.30519	0.30518
1199.68	0.30753	0.3075	0.30747
1197.75	0.30951	0.30948	0.30945
1195.82	0.31118	0.31114	0.31111
1193.89	0.31258	0.31254	0.31252
1191.96	0.31385	0.31381	0.31379
1190.03	0.31509	0.31506	0.31503
1188.1	0.31638	0.31635	0.31632
1186.18	0.3178	0.31776	0.31774
1184.25	0.31935	0.31932	0.3193
1182.32	0.3211	0.32107	0.32104
1180.39	0.32318	0.32315	0.32311
1178.46	0.32565	0.32562	0.32559
1176.53	0.32846	0.32842	0.32839
1174.6	0.33154	0.33149	0.33146
1172.67	0.33487	0.33483	0.33479
1170.75	0.33845	0.3384	0.33837
1168.82	0.34222	0.34217	0.34215
1166.89	0.34614	0.34609	0.34608
1164.96	0.35018	0.35013	0.35011
1163.03	0.35425	0.3542	0.35417
1161.1	0.35836	0.35831	0.35827
1159.17	0.36264	0.3626	0.36257
1157.24	0.3673	0.36725	0.36723
1155.32	0.3723	0.37225	0.37223
1153.39	0.3775	0.37744	0.37741
1151.46	0.38275	0.3827	0.38266
1149.53	0.38804	0.38799	0.38796
1147.6	0.39334	0.3933	0.39326
1145.67	0.39856	0.39851	0.39848
1143.74	0.4036	0.40355	0.40351
1141.81	0.40843	0.40838	0.40832
1139.89	0.41303	0.41297	0.41291
1137.96	0.41742	0.41737	0.4173
1136.03	0.4217	0.42166	0.42159
1134.1	0.42603	0.42599	0.42592
1132.17	0.4305	0.43044	0.43038
1130.24	0.43507	0.43499	0.43493
1128.31	0.43968	0.43959	0.43953
1126.38	0.44424	0.44417	0.4441
1124.46	0.44868	0.44861	0.44856
1122.53	0.45289	0.45282	0.45279
1120.6	0.45682	0.45675	0.45671
1118.67	0.46044	0.46036	0.46032
1116.74	0.46376	0.46368	0.46362
1114.81	0.46677	0.46668	0.46662
1112.88	0.46945	0.46938	0.46931
1110.95	0.47177	0.47172	0.47164
1109.03	0.47363	0.47359	0.47351
1107.1	0.47489	0.47484	0.47476
1105.17	0.47532	0.47525	0.47518
1103.24	0.4747	0.47462	0.47454
1101.31	0.47286	0.47277	0.47268
1099.38	0.46973	0.46965	0.46956
1097.45	0.4655	0.46542	0.46533
1095.52	0.46051	0.46042	0.46034
1093.6	0.45517	0.45508	0.45501
1091.67	0.44989	0.4498	0.44973
1089.74	0.44501	0.44492	0.44485
1087.81	0.44078	0.4407	0.44062
1085.88	0.43731	0.43723	0.43714
1083.95	0.43461	0.43452	0.43443
1082.02	0.43255	0.43246	0.43237
1080.09	0.43092	0.43082	0.43074
1078.17	0.42939	0.42929	0.42921
1076.24	0.42765	0.42754	0.42746
1074.31	0.42552	0.42541	0.42533
1072.38	0.42297	0.42286	0.42277
1070.45	0.42005	0.41995	0.41984
1068.52	0.41687	0.41678	0.41665
1066.59	0.41355	0.41347	0.41333
1064.66	0.41024	0.41015	0.41003
1062.74	0.40709	0.407	0.40689
1060.81	0.40425	0.40415	0.40406
1058.88	0.4018	0.40171	0.40162
1056.95	0.39978	0.39968	0.39958
1055.02	0.39805	0.39795	0.39783
1053.09	0.3964	0.39631	0.39617
1051.16	0.39456	0.39447	0.39433
1049.23	0.39243	0.39234	0.39221
1047.31	0.39009	0.38999	0.38988
1045.38	0.38776	0.38765	0.38754
1043.45	0.38571	0.38561	0.38549
1041.52	0.38419	0.38409	0.38397
1039.59	0.38334	0.38323	0.3831
1037.66	0.38315	0.38302	0.38289
1035.73	0.3835	0.38337	0.38325
1033.8	0.38422	0.38409	0.38399
1031.88	0.38508	0.38494	0.38483
1029.95	0.38582	0.38569	0.38555
1028.02	0.38623	0.3861	0.38595
1026.09	0.38605	0.38594	0.38578
1024.16	0.3851	0.38498	0.38483
1022.23	0.38324	0.38312	0.38298
1020.3	0.38041	0.38027	0.38014
1018.37	0.37663	0.3765	0.37637
1016.45	0.37205	0.37192	0.37181
1014.52	0.36685	0.36673	0.36661
1012.59	0.36126	0.36114	0.36102
1010.66	0.35559	0.35547	0.35534
1008.73	0.35011	0.34998	0.34985
1006.8	0.34497	0.34484	0.34471
1004.87	0.34014	0.34001	0.33988
1002.94	0.33548	0.33535	0.33523
1001.02	0.33087	0.33074	0.33062
999.087	0.32625	0.32612	0.326
997.159	0.32157	0.32145	0.32132
995.23	0.31689	0.31678	0.31664
993.301	0.31229	0.31218	0.31205
991.372	0.30788	0.30776	0.30764
989.444	0.30374	0.30361	0.30349
987.515	0.2999	0.29975	0.29962
985.586	0.29628	0.29612	0.296
983.657	0.29279	0.29263	0.2925
981.729	0.28932	0.28917	0.28903
979.8	0.28584	0.28568	0.28555
977.871	0.28233	0.28217	0.28204
975.942	0.2788	0.27865	0.2785
974.014	0.2753	0.27515	0.275
972.085	0.27187	0.27171	0.27157
970.156	0.26853	0.26838	0.26824
968.227	0.26531	0.26515	0.26501
966.299	0.26221	0.26205	0.26192
964.37	0.25927	0.25911	0.25898
962.441	0.25652	0.25637	0.25623
960.512	0.25399	0.25384	0.25371
958.584	0.25171	0.25156	0.25143
956.655	0.24967	0.24952	0.24939
954.726	0.24786	0.24771	0.24757
952.798	0.24619	0.24603	0.24589
950.869	0.24457	0.24441	0.24427
948.94	0.24296	0.2428	0.24266
947.011	0.24133	0.24118	0.24103
945.083	0.23966	0.23951	0.23936
943.154	0.23794	0.2378	0.23765
941.225	0.23623	0.23609	0.23595
939.296	0.2346	0.23445	0.23432
937.368	0.23304	0.23288	0.23276
935.439	0.23155	0.23138	0.23126
933.51	0.23014	0.22998	0.22985
931.581	0.22883	0.22868	0.22854
929.653	0.22761	0.22746	0.22732
927.724	0.22647	0.22632	0.22619
925.795	0.22544	0.22528	0.22515
923.866	0.22451	0.22434	0.22421
921.938	0.22367	0.2235	0.22337
920.009	0.22294	0.22277	0.22264
918.08	0.22234	0.22217	0.22203
916.151	0.22183	0.22166	0.22152
914.223	0.22132	0.22115	0.22101
912.294	0.22076	0.2206	0.22045
910.365	0.22022	0.22005	0.2199
908.437	0.21971	0.21954	0.21939
906.508	0.21929	0.21912	0.21897
904.579	0.21897	0.2188	0.21864
902.65	0.21876	0.2186	0.21843
900.722	0.21869	0.21852	0.21835
898.793	0.2187	0.21853	0.21836
896.864	0.21874	0.21858	0.2184
894.935	0.21873	0.21857	0.21839
893.007	0.21859	0.21842	0.21825
891.078	0.21829	0.21811	0.21794
889.149	0.2178	0.21762	0.21745
887.22	0.21711	0.21693	0.21676
885.292	0.21618	0.216	0.21582
883.363	0.21503	0.21484	0.21467
881.434	0.21373	0.21354	0.21337
879.505	0.21236	0.21217	0.21199
877.577	0.21099	0.21078	0.21061
875.648	0.20963	0.20942	0.20926
873.719	0.20833	0.20811	0.20796
871.79	0.20709	0.20687	0.20671
869.862	0.20596	0.20573	0.20555
867.933	0.20498	0.20474	0.20456
866.004	0.20418	0.20395	0.20377
864.076	0.20351	0.20328	0.2031
862.147	0.20281	0.20258	0.20239
860.218	0.20205	0.20181	0.20161
858.289	0.20128	0.20105	0.20083
856.361	0.20055	0.20032	0.20011
854.432	0.1999	0.19966	0.19946
852.503	0.19934	0.19909	0.19889
850.574	0.19887	0.19862	0.19841
848.646	0.19849	0.19824	0.19802
846.717	0.19819	0.19794	0.19772
844.788	0.19799	0.19773	0.19752
842.859	0.1979	0.19763	0.19742
840.931	0.19793	0.19766	0.19744
839.002	0.19805	0.19778	0.19755
837.073	0.19824	0.19796	0.19771
835.144	0.19845	0.19816	0.19789
833.216	0.19868	0.19839	0.19812
831.287	0.19895	0.19865	0.19839
829.358	0.19927	0.19897	0.1987
827.429	0.19961	0.19931	0.19903
825.501	0.19996	0.19966	0.19937
823.572	0.20035	0.20004	0.19975
821.643	0.20079	0.20047	0.20017
819.714	0.20129	0.20096	0.20065
817.786	0.20186	0.20151	0.2012
815.857	0.20251	0.20215	0.20184
813.928	0.20325	0.20289	0.20258
812	0.20413	0.20377	0.20345
810.071	0.20522	0.20486	0.20455
808.142	0.20661	0.20624	0.20594
806.213	0.20831	0.20793	0.20763
804.285	0.21026	0.20988	0.20958
802.356	0.21224	0.21185	0.21154
800.427	0.21389	0.2135	0.21318
798.498	0.21495	0.21456	0.21423
796.57	0.21542	0.21504	0.2147
794.641	0.21572	0.21533	0.21497
792.712	0.21638	0.21597	0.21561
790.783	0.21798	0.21754	0.21719
788.855	0.22152	0.22108	0.22072
786.926	0.22835	0.22791	0.22755
784.997	0.23846	0.23803	0.23766
783.068	0.24839	0.24797	0.2476
781.14	0.25241	0.25197	0.2516
779.211	0.24796	0.2475	0.24711
777.282	0.23828	0.2378	0.23739
775.353	0.22818	0.22769	0.22727
773.425	0.22002	0.21953	0.21909
771.496	0.214	0.21352	0.21306
769.567	0.20975	0.20927	0.20882
767.639	0.2069	0.20641	0.20597
765.71	0.20505	0.20455	0.20412
763.781	0.20378	0.20327	0.20284
761.852	0.20275	0.20223	0.20179
759.924	0.20181	0.20129	0.20084
757.995	0.20097	0.20043	0.19997
756.066	0.20024	0.19968	0.19921
754.137	0.1996	0.19904	0.19855
752.209	0.19906	0.19849	0.19801
750.28	0.19863	0.19804	0.19757
748.351	0.19831	0.19771	0.19725
746.422	0.19811	0.19752	0.19705
744.494	0.19801	0.19742	0.19695
742.565	0.19803	0.19742	0.19694
740.636	0.19816	0.19753	0.19705
738.707	0.19838	0.19776	0.19727
736.779	0.19868	0.19806	0.19756
734.85	0.19904	0.19842	0.19793
732.921	0.19947	0.19884	0.19835
730.992	0.19997	0.19934	0.19884
729.064	0.20054	0.19991	0.1994
727.135	0.20115	0.20052	0.2
725.206	0.20176	0.20113	0.20061
723.277	0.2022	0.20156	0.20108
721.349	0.20253	0.20187	0.20145
719.42	0.20321	0.20255	0.20213
717.491	0.20431	0.20364	0.20316
715.563	0.20535	0.20468	0.20416
713.634	0.20623	0.20555	0.20504
711.705	0.20708	0.2064	0.2059
709.776	0.20795	0.20726	0.20677
707.848	0.2089	0.20819	0.2077
705.919	0.20993	0.2092	0.20871
703.99	0.21107	0.21035	0.20987
702.061	0.21238	0.21166	0.21123
700.133	0.21391	0.21318	0.21279
698.204	0.21562	0.21488	0.21454
696.275	0.21733	0.21658	0.21628
694.346	0.21875	0.21799	0.21773
692.418	0.21984	0.21908	0.21887
690.489	0.22085	0.22009	0.21993
688.56	0.22203	0.22126	0.22117
686.631	0.22351	0.22275	0.22271
684.703	0.22523	0.22448	0.22449
682.774	0.22716	0.2264	0.22645
680.845	0.22928	0.2285	0.22859
678.916	0.23149	0.23068	0.23079
676.988	0.23353	0.23273	0.23281
675.059	0.23519	0.23442	0.23444
673.13	0.23581	0.23505	0.2351
671.202	0.23417	0.2334	0.23374
669.273	0.23094	0.23015	0.23095
667.344	0.23101	0.23022	0.23083
665.415	0.23334	0.23257	0.23256
663.487	0.23338	0.2326	0.23235
661.558	0.23185	0.23106	0.23084
659.629	0.2302	0.22941	0.22926
657.7	0.22878	0.22799	0.22789
655.772	0.22756	0.22678	0.22668
653.843	0.22651	0.22574	0.22563
651.914	0.22564	0.22485	0.22474
649.985	0.22497	0.22418	0.22407
648.057	0.22475	0.22395	0.2238
646.128	0.22494	0.22414	0.2239
644.199	0.22511	0.22431	0.224
642.27	0.22506	0.22426	0.22389
640.342	0.22486	0.22407	0.22366
638.413	0.22467	0.22389	0.22343
636.484	0.22464	0.22385	0.22333
634.555	0.22486	0.22407	0.22348
632.627	0.22535	0.22457	0.22393
630.698	0.22603	0.22526	0.22461
628.769	0.22682	0.22604	0.22538
626.84	0.22765	0.22686	0.2262
624.912	0.22862	0.22781	0.22713
622.983	0.22973	0.22892	0.22824
621.054	0.23081	0.23	0.22933
619.126	0.23175	0.23092	0.2303
617.197	0.23276	0.23193	0.23135
615.268	0.23379	0.23298	0.23236
613.339	0.23426	0.23346	0.2328
611.411	0.23398	0.23318	0.23249
609.482	0.2334	0.23257	0.23188
607.553	0.23294	0.2321	0.23143
605.624	0.23286	0.23202	0.23135
603.696	0.23317	0.23237	0.23167
601.767	0.23381	0.23301	0.23226
599.838	0.23462	0.2338	0.23302
597.909	0.23546	0.23461	0.23385
595.981	0.23591	0.23508	0.23434
594.052	0.23546	0.23463	0.23389
592.123	0.23417	0.23334	0.23258
590.194	0.23271	0.23189	0.2311
588.266	0.23141	0.23062	0.2298
586.337	0.23014	0.22935	0.22852
584.408	0.22884	0.22804	0.22724
582.479	0.22764	0.22685	0.22606
580.551	0.22675	0.22595	0.22516
578.622	0.22622	0.22537	0.22461
576.693	0.22597	0.22508	0.22434
574.764	0.226	0.22513	0.22438
572.836	0.22619	0.22536	0.22458
570.907	0.22646	0.22559	0.2248
568.978	0.22691	0.22598	0.22519
567.05	0.22766	0.22673	0.22594
565.121	0.22872	0.2278	0.22704
563.192	0.22993	0.22901	0.22828
561.263	0.23118	0.23028	0.22955
559.335	0.23247	0.23162	0.23086
557.406	0.23378	0.23296	0.23221
555.477	0.23507	0.23425	0.23351
553.548	0.23627	0.23546	0.2347
551.62	0.23732	0.23651	0.23572
549.691	0.23819	0.23736	0.23657
547.762	0.23895	0.23808	0.23732
545.833	0.2397	0.23881	0.23806
543.905	0.24056	0.23968	0.23892
541.976	0.24159	0.24075	0.23999
540.047	0.24284	0.24202	0.24126
538.118	0.24429	0.24346	0.24271
536.19	0.2458	0.24497	0.24421
534.261	0.2473	0.2465	0.2457
532.332	0.24882	0.24804	0.24719
530.403	0.25041	0.24962	0.24876
528.475	0.25214	0.25133	0.25046
526.546	0.25437	0.25354	0.25267
524.617	0.2574	0.25654	0.25568
522.689	0.26065	0.25976	0.25893
520.76	0.26338	0.26248	0.26165
518.831	0.26516	0.26429	0.26344
516.902	0.26574	0.2649	0.26404
514.974	0.26489	0.26408	0.26324
513.045	0.26263	0.26182	0.261
511.116	0.25944	0.25862	0.25779
509.187	0.25606	0.25522	0.25438
507.259	0.25307	0.25223	0.25138
505.33	0.25081	0.24998	0.24912
503.401	0.24924	0.24842	0.24757
501.472	0.2485	0.2477	0.24687
499.544	0.24859	0.24784	0.24703
497.615	0.24907	0.24838	0.24755
495.686	0.24967	0.24897	0.24811
493.757	0.25043	0.24967	0.24878
491.829	0.25153	0.25074	0.24983
489.9	0.25305	0.25224	0.25135
487.971	0.25476	0.25392	0.25304
486.042	0.2565	0.25566	0.25479
484.114	0.25854	0.25773	0.25684
482.185	0.26096	0.26017	0.25931
480.256	0.2634	0.26264	0.26185
478.328	0.26554	0.26487	0.26408
476.399	0.26715	0.26659	0.26571
474.47	0.26809	0.26757	0.26657
472.541	0.26878	0.26821	0.26718
470.613	0.26959	0.26894	0.26798
468.684	0.27003	0.26933	0.26843
466.755	0.26967	0.26897	0.26808
464.826	0.26849	0.26782	0.26693
462.898	0.26641	0.26578	0.26487
460.969	0.26348	0.26284	0.26187
459.04	0.25978	0.25907	0.25799
457.111	0.25587	0.25512	0.25397
455.183	0.25243	0.2517	0.25063
453.254	0.24893	0.24825	0.24727
451.325	0.24529	0.24462	0.24367
449.396	0.24191	0.24117	0.24023
447.468	0.23863	0.23782	0.23694
445.539	0.23531	0.23452	0.23368
443.61	0.23191	0.23117	0.23029
441.681	0.22854	0.22784	0.22688
439.753	0.22533	0.22461	0.22361
437.824	0.22188	0.22111	0.22013
435.895	0.21823	0.2174	0.21651
433.966	0.21492	0.21405	0.21326
432.038	0.21186	0.21104	0.21024
430.109	0.20883	0.2081	0.20724
428.18	0.20589	0.20521	0.2043
426.252	0.20294	0.20224	0.20134
424.323	0.2	0.19924	0.19835
422.394	0.19709	0.19628	0.19533
420.465	0.1937	0.19286	0.19174
418.537	0.19051	0.18968	0.18849
416.608	0.18912	0.18835	0.18732
414.679	0.18812	0.18741	0.18652
412.75	0.18633	0.18567	0.18479
410.822	0.18415	0.18356	0.18269
408.893	0.18218	0.18165	0.18081
406.964	0.18065	0.18012	0.17933
405.035	0.17973	0.17917	0.17844
403.107	0.17941	0.17879	0.17811
401.178	0.17938	0.17867	0.17791
399.249	0.17929	0.17857	0.17755
